# Supplementary material for: Multi-omics characterization of autophagy-related molecular features for therapeutic targeting of autophagy
Source: Nat Commun. 2022 Oct 26;13:6345. doi: 10.1038/s41467-022-33946-x (PMC9606020; doi:10.1038/s41467-022-33946-x)
Supplement: Supplementary file 4 — Data 1 [file 41467_2022_33946_MOESM4_ESM.xlsx]

## Sheet:  Supplementary Data 1
Supplementary Data 1: Detailed information of the autophagy-associated 37-gene set
GeneID	Symbol	Synonyms	Autophagy process	Chromosome	Map_location	Description
9776	ATG13	KIAA0652|PARATARG8	Initation	11	11p11.2	autophagy related 13
79065	ATG9A	APG9L1|MGD3208|mATG9	Initation	2	2q35	autophagy related 9A
2475	MTOR	FRAP|FRAP1|FRAP2|RAFT1|RAPT1|SKS	Initation	1	1p36.22	mechanistic target of rapamycin kinase
9821	RB1CC1	ATG17|CC1|FIP200|PPP1R131	Initation	8	8q11.23	RB1 inducible coiled-coil 1
7248	TSC1	LAM|TSC	Initation	9	9q34.13	TSC complex subunit 1
8408	ULK1	ATG1|ATG1A|UNC51|Unc51.1|hATG1	Initation	12	12q24.33	unc-51 like autophagy activating kinase 1
9706	ULK2	ATG1B|Unc51.2	Initation	17	17p11.2	unc-51 like autophagy activating kinase 2
22863	ATG14	ATG14L|BARKOR|KIAA0831	Nucleation	14	14q22.3	autophagy related 14
596	BCL2	Bcl-2|PPP1R50	Nucleation	18	18q21.33	BCL2 apoptosis regulator
8678	BECN1	ATG6|VPS30|beclin1	Nucleation	17	17q21.31	beclin 1
665	BNIP3L	BNIP3a|NIX	Nucleation	8	8p21.2	BCL2 interacting protein 3 like
5289	PIK3C3	VPS34|Vps34|hVps34	Nucleation	18	18q12.3	phosphatidylinositol 3-kinase catalytic subunit type 3
7405	UVRAG	DHTX|VPS38|p63	Nucleation	11	11q13.5	UV radiation resistance associated
83734	ATG10	APG10|APG10L|pp12616	Elongation	5	5q14.1-q14.2	autophagy related 10
9140	ATG12	APG12|APG12L|FBR93|HAPG12	Elongation	5	5q22.3	autophagy related 12
55054	ATG16L1	APG16L|ATG16A|ATG16L|IBD10|WDR30	Elongation	2	2q37.1	autophagy related 16 like 1
23130	ATG2A	-	Elongation	11	11q13.1	autophagy related 2A
55102	ATG2B	C14orf103	Elongation	14	14q32.2	autophagy related 2B
64422	ATG3	APG3|APG3-LIKE|APG3L|PC3-96	Elongation	3	3q13.2	autophagy related 3
115201	ATG4A	APG4A|AUTL2	Elongation	X	Xq22.3	autophagy related 4A cysteine peptidase
23192	ATG4B	APG4B|AUTL1	Elongation	2	2q37.3	autophagy related 4B cysteine peptidase
84938	ATG4C	APG4-C|APG4C|AUTL1|AUTL3	Elongation	1	1p31.3	autophagy related 4C cysteine peptidase
84971	ATG4D	APG4-D|APG4D|AUTL4	Elongation	19	19p13.2	autophagy related 4D cysteine peptidase
9474	ATG5	APG5|APG5-LIKE|APG5L|ASP|SCAR25|hAPG5	Elongation	6	6q21	autophagy related 5
10533	ATG7	APG7-LIKE|APG7L|GSA7	Elongation	3	3p25.3	autophagy related 7
23710	GABARAPL1	APG8-LIKE|APG8L|ATG8|ATG8B|ATG8L|GEC1	Elongation	12	12p13.2	GABA type A receptor associated protein like 1
11345	GABARAPL2	ATG8|ATG8C|GATE-16|GATE16|GEF-2|GEF2	Elongation	16	16q23.1	GABA type A receptor associated protein like 2
84557	MAP1LC3A	ATG8E|LC3|LC3A|MAP1ALC3|MAP1BLC3	Elongation	20	20q11.22	microtubule associated protein 1 light chain 3 alpha
81631	MAP1LC3B	ATG8F|LC3B|MAP1A/1BLC3|MAP1LC3B-a	Elongation	16	16q24.2	microtubule associated protein 1 light chain 3 beta
10241	CALCOCO2	NDP52	Cargo loading	17	17q21.32	calcium binding and coiled-coil domain 2
8878	SQSTM1	A170|DMRV|FTDALS3|NADGP|OSIL|PDB3|ZIP3|p60|p62|p62B	Cargo loading	5	5q35.3	sequestosome 1
3916	LAMP1	CD107a|LAMPA|LGP120	Fusion	13	13q34	lysosomal associated membrane protein 1
1027	CDKN1B	CDKN4|KIP1|MEN1B|MEN4|P27KIP1	NA	12	12p13.1	cyclin dependent kinase inhibitor 1B
55332	DRAM1	DRAM	NA	12	12q23.2	DNA damage regulated autophagy modulator 1
2081	ERN1	IRE1|IRE1P|IRE1a|hIRE1p	NA	17	17q23.3	endoplasmic reticulum to nucleus signaling 1
3091	HIF1A	HIF-1-alpha|HIF-1A|HIF-1alpha|HIF1|HIF1-ALPHA|MOP1|PASD8|bHLHe78	NA	14	14q23.2	hypoxia inducible factor 1 subunit alpha
6009	RHEB	RHEB2	NA	7	7q36.1	Ras homolog, mTORC1 binding
