# Supplementary material for: Multi-omics characterization of autophagy-related molecular features for therapeutic targeting of autophagy
Source: Nat Commun. 2022 Oct 26;13:6345. doi: 10.1038/s41467-022-33946-x (PMC9606020; doi:10.1038/s41467-022-33946-x)
Supplement: Supplementary file 5 — Data 2 [file 41467_2022_33946_MOESM5_ESM.xlsx]

## Sheet:  Supplementary Data 2
Supplementary Data 2 KEGG pathways with more than 10 significantly altered genes enriched in at least two cancer types
Cancer types	ID	KEGG Pathway	GeneRatio	BgRatio	pvalue	Log10(pvalue)	Gene name	Count
TGCT	hsa04514	Cell adhesion molecules	58/1019	149/8076	2.1543e-16	15.6667	CD2,CD226,CD274,CD28,CD4,CD40,CD40LG,CD6,CD80,CD86,CDH1,CDH15,CDH4,CLDN18,CLDN2,CLDN3,CLDN9,CNTNAP2,CTLA4,HLA-B,HLA-DMA,HLA-DMB,HLA-DOA,HLA-DOB,HLA-DPA1,HLA-DPB1,HLA-DQA1,HLA-DQA2,HLA-DQB1,HLA-DRA,HLA-DRB1,HLA-DRB5,HLA-E,ICAM1,ICOS,IGSF11,ITGA6,ITGAL,ITGAM,ITGB2,ITGB7,L1CAM,LRRC4C,MADCAM1,NCAM2,NRCAM,NRXN1,NRXN2,PDCD1LG2,PTPRC,SELE,SELL,SELP,SELPLG,SPN,TIGIT,VCAN,VTCN1	58
COAD	hsa04145	Phagosome	17/125	152/8076	1.33009e-10	9.87612	C3,COLEC12,COMP,CYBB,DYNC2H1,FCGR1A,FCGR2B,FCGR2C,FCGR3B,HLA-DOA,HLA-DQA1,ITGAM,MRC1,MSR1,OLR1,THBS2,THBS4	17
LGG	hsa04110	Cell cycle	17/207	124/8076	1.42138e-08	7.84729	BUB1,BUB1B,CCNA2,CCNB2,CCND1,CDC20,CDC25C,CDC45,CDC6,CDK1,CHEK2,E2F2,ESPL1,PKMYT1,PLK1,PTTG1,TTK	17
TGCT	hsa04145	Phagosome	45/1019	152/8076	1.72949e-08	7.76208	ATP6V0A1,ATP6V0A4,ATP6V0D2,C3,CD14,CD209,CLEC4M,CLEC7A,COMP,CTSL,CTSS,CYBB,FCAR,FCGR1A,FCGR2A,FCGR2B,FCGR2C,HLA-B,HLA-DMA,HLA-DMB,HLA-DOA,HLA-DOB,HLA-DPA1,HLA-DPB1,HLA-DQA1,HLA-DQA2,HLA-DQB1,HLA-DRA,HLA-DRB1,HLA-DRB5,HLA-E,ITGAM,ITGB2,ITGB3,MARCO,MPO,MRC1,NCF1,NCF2,SFTPD,THBS2,TLR6,TUBA3C,TUBA3D,TUBA3E	45
STAD	hsa04022	cGMP-PKG	22/395	167/8076	1.93065e-05	4.7143	ADCY2,ADCY5,ADRB3,AGTR1,AKT3,ATP1A2,ATP1B2,ATP2B4,CACNA1C,CREB3L3,EDNRA,GATA4,KCNMA1,KCNMB1,MRVI1,MYL9,MYLK,PDE3A,PDE5A,PLN,PRKG1,SLC8A2	22
STAD	hsa04512	ECM-receptor interaction	15/395	88/8076	2.00924e-05	4.69697	COL4A3,COL4A4,COL4A5,COL4A6,COMP,FREM1,ITGA10,ITGA7,LAMA2,RELN,SV2B,THBS4,TNC,TNN,TNXB	15
STAD	hsa04514	Cell adhesion molecules	20/395	149/8076	3.50798e-05	4.45494	CADM3,CLDN18,CLDN2,CLDN6,CLDN9,CNTN1,CNTN2,IGSF11,L1CAM,LRRC4C,NCAM1,NCAM2,NEGR1,NFASC,NLGN1,NLGN3,NRXN1,NRXN2,NRXN3,NTNG1	20
SARC	hsa04512	ECM-receptor interaction	12/289	88/8076	6.31967e-05	4.19931	CD36,COL1A1,COL1A2,COL2A1,COMP,IBSP,ITGA1,ITGA10,ITGA7,ITGB3,LAMA3,SDC1	12
STAD	hsa04510	Focal adhesion	23/395	201/8076	0.000118546	3.92611	AKT3,CAV1,COL4A3,COL4A4,COL4A5,COL4A6,COMP,FLNA,FLNC,IGF1,ITGA10,ITGA7,LAMA2,MAPK10,MYL9,MYLK,PAK3,PPP1R12B,RELN,THBS4,TNC,TNN,TNXB	23
STAD	hsa04024	cAMP	24/395	216/8076	0.000134312	3.87189	ADCY2,ADCY5,ADCYAP1,AKT3,ATP1A2,ATP1B2,ATP2B4,CACNA1C,CHRM2,CNGA3,CREB3L3,EDNRA,FXYD1,GABBR1,GLI3,GRIA1,GRIN2A,MAPK10,MYL9,PDE3A,PLN,RYR2,VIP,VIPR2	24
THYM	hsa04110	Cell cycle	38/1411	124/8076	0.000210755	3.67622	ANAPC11,ATM,ATR,CCNB1,CCNB2,CCNB3,CDC14A,CDC14B,CDC20,CDC25A,CDC25C,CDC45,CDC6,CDK1,CDKN2B,CDKN2C,CDKN2D,CHEK1,E2F1,E2F2,EP300,GADD45G,MAD1L1,MAD2L2,MCM5,MCM7,PKMYT1,PLK1,PTTG1,RB1,RBL1,RBL2,RBX1,SFN,SMC3,STAG1,TFDP2,TGFB2	38
BRCA	hsa04024	cAMP	18/268	216/8076	0.000288865	3.53931	ADCY1,ADCY2,ADCY5,ATP1A2,CACNA1D,CALML5,CGA,CHRM1,CNGA1,EDN2,GABBR2,GRIA1,GRIA2,NPY1R,POMC,PPP1R1B,PTGER3,VAV3	18
SARC	hsa04510	Focal adhesion	18/289	201/8076	0.000299633	3.52341	BIRC3,COL1A1,COL1A2,COL2A1,COMP,IBSP,ITGA1,ITGA10,ITGA7,ITGB3,LAMA3,MYLK,MYLK2,MYLPF,PDGFRA,PIP5K1B,PPP1R12B,RAC3	18
THYM	hsa04350	TGF-beta	30/1411	94/8076	0.000443182	3.35342	ACVR1,ACVR1C,BAMBI,BMP2,BMP4,BMP8B,BMPR1A,BMPR2,CDKN2B,DCN,EP300,GDF6,GREM1,GREM2,INHBB,LTBP1,RBL1,RBX1,RGMB,ROCK1,SMAD5,SMAD7,SMAD9,SMURF1,SMURF2,TGFB2,TGFBR1,TGFBR2,THBS1,THSD4	30
UCEC	hsa04010	MAPK	21/262	294/8076	0.000552895	3.25736	CACNA1A,CSF1,DUSP4,DUSP9,EGFR,FGF18,FGFR3,FGFR4,FOS,IL1R1,KIT,MAP3K13,MAPK8,PGF,PLA2G4A,RASA1,RASA2,RPS6KA5,TGFA,TGFBR2,VEGFA	21
SARC	hsa04022	cGMP-PKG	15/289	167/8076	0.000918017	3.03715	ADCY2,ADCY5,ADRA1A,ADRA2A,ADRA2C,CREB3L1,EDNRB,KCNMB1,MRVI1,MYLK,MYLK2,PDE3A,PDE5A,PRKG1,SLC8A1	15
THCA	hsa04064	NF-kappa B	14/437	104/8076	0.00135542	2.86793	BCL2,CARD11,CCL13,CCL19,CCL21,CXCL2,LAT,LTA,LTB,LY96,PLAU,TNF,TNFSF11,ZAP70	14
TGCT	hsa04630	JAK-STAT	33/1019	162/8076	0.00328727	2.48316	AOX1,CSF2,CSF2RA,CSF2RB,CSF3,CSF3R,CSH2,EPO,HRAS,IFNE,IL10,IL10RA,IL12A,IL12B,IL12RB1,IL12RB2,IL15RA,IL19,IL20RB,IL21R,IL22RA1,IL22RA2,IL23R,IL2RA,IL2RB,IL2RG,IL6R,IL6ST,IL7R,OSMR,PDGFA,STAT5A,THPO	33
THYM	hsa04512	ECM-receptor interaction	26/1411	88/8076	0.00352097	2.45334	COL4A1,COL4A3,COL4A4,COL4A5,COL6A3,FN1,FRAS1,FREM1,GP1BA,IBSP,ITGA1,ITGA10,ITGA2,ITGA8,ITGA9,ITGAV,ITGB1,ITGB3,ITGB6,ITGB8,LAMA1,LAMA2,LAMB4,NPNT,SPP1,THBS1	26
LGG	hsa04024	cAMP	13/207	216/8076	0.00362455	2.44075	ATP1A2,ATP2B3,CAMK2A,DRD1,DRD5,GRIN1,GRIN3A,HHIP,NPY,PPP1R1B,RYR2,SST,VIP	13
SARC	hsa04151	PI3K-Akt	23/289	354/8076	0.00400332	2.39758	COL1A1,COL1A2,COL2A1,COMP,CREB3L1,EFNA3,EFNA4,FGF5,FGF7,IBSP,IL6R,IL7,ITGA1,ITGA10,ITGA7,ITGB3,LAMA3,NTRK1,NTRK2,OSMR,PDGFRA,PPP2R2B,PRKAA2	23
SARC	hsa04390	Hippo	13/289	157/8076	0.00405389	2.39213	BIRC3,BIRC5,BMP8B,BMPR1B,FZD10,FZD2,FZD9,PPP2R2B,TP73,WNT5A,WNT5B,WNT7B,WWC1	13
PAAD	hsa04014	Ras	12/173	232/8076	0.00408828	2.38846	CALML6,EFNA2,FGF10,FGFR4,IGF1,PLA2G10,PLA2G2D,PLA2G2F,PLA2G3,PLA2G4F,PRKCB,PRKCG	12
THYM	hsa04510	Focal adhesion	50/1411	201/8076	0.00461658	2.33568	ARHGAP5,BAD,COL4A1,COL4A3,COL4A4,COL4A5,COL6A3,DOCK1,EGFR,FLT1,FN1,HGF,HRAS,IBSP,ITGA1,ITGA10,ITGA2,ITGA8,ITGA9,ITGAV,ITGB1,ITGB3,ITGB6,ITGB8,KDR,LAMA1,LAMA2,LAMB4,MAPK8,MYL5,MYLK,MYLK4,MYLPF,PDPK1,PGF,PIK3CA,PIK3R1,PIP5K1A,PIP5K1B,PPP1CA,PPP1R12A,RAC2,RAC3,ROCK1,ROCK2,SOS2,SPP1,THBS1,VAV1,VEGFA	50
THYM	hsa04151	PI3K-Akt	81/1411	354/8076	0.00474156	2.32408	ANGPT2,ATF2,BAD,COL4A1,COL4A3,COL4A4,COL4A5,COL6A3,CREB3L2,CREB3L3,CSF1,EGFR,EIF4EBP1,EPHA2,ERBB3,ERBB4,F2R,FASLG,FGF2,FGF20,FGF5,FGF9,FGFR3,FLT1,FN1,GNG4,HGF,HRAS,IBSP,IL2RB,IL2RG,IL4,IL6R,IL7,IL7R,IRS1,ITGA1,ITGA10,ITGA2,ITGA8,ITGA9,ITGAV,ITGB1,ITGB3,ITGB6,ITGB8,JAK2,KDR,KITLG,LAMA1,LAMA2,LAMB4,LPAR1,LPAR3,MAGI1,MAP2K2,MLST8,MYB,NFKB1,OSMR,PDPK1,PGF,PHLPP2,PIK3AP1,PIK3CA,PIK3R1,PKN1,PKN2,PPP2R3…	81
PCPG	hsa04022	cGMP-PKG	11/216	167/8076	0.00509174	2.29313	ADCY5,ADRA2C,ATF2,GNA11,GTF2I,INS,MEF2B,NFATC2,PDE3A,PRKG1,ROCK2	11
TGCT	hsa04512	ECM-receptor interaction	20/1019	88/8076	0.0057908	2.23726	AGRN,CD44,COL2A1,COL4A3,COL4A4,COL9A1,COMP,FREM1,FREM2,GP1BA,IBSP,ITGA11,ITGA6,ITGB3,ITGB4,ITGB6,ITGB7,SV2A,THBS2,TNN	20
KIRP	hsa04022	cGMP-PKG	11/225	167/8076	0.00687699	2.1626	ATF2,ATP2B2,GNA11,GTF2I,MEF2B,NFATC2,NFATC4,PDE3A,PRKG1,ROCK2,SLC8A2	11
BRCA	hsa04151	PI3K-Akt	21/268	354/8076	0.00695526	2.15769	BCL2,CCND1,CCNE1,CHAD,CHRM1,COL9A3,DDIT4,EFNA3,EFNA4,ERBB4,FGF10,FGFR4,FLT3,IGF1R,IRS1,ITGA8,LAMA3,MYB,NTRK2,PPP2R2C,PRLR	21
TGCT	hsa04024	cAMP	40/1019	216/8076	0.00748887	2.12558	ABCC4,ADCY1,ADORA1,AMH,ARAP3,ATP1A4,ATP1B2,ATP2A3,ATP2B3,BDNF,CFTR,CGA,CHRM2,CREB3L1,CREB3L3,CREB5,DRD2,FXYD2,GABBR1,GABBR2,GIP,GLI3,GRIA1,GRIA2,GRIA3,GRIA4,GRIN1,GRIN3B,HCN2,HCN4,HHIP,HTR1E,HTR6,LIPE,NFKB1,NPY,PLN,RAC2,SST,SUCNR1	40
STAD	hsa04151	PI3K-Akt	28/395	354/8076	0.00788751	2.10306	AKT3,CHRM2,COL4A3,COL4A4,COL4A5,COL4A6,COMP,CREB3L3,EFNA2,FGF10,FGF2,FGF5,FGF7,FGFR4,GHR,IGF1,ITGA10,ITGA7,LAMA2,NGFR,OSM,PRKAA2,RELN,SGK2,THBS4,TNC,TNN,TNXB	28
BRCA	hsa04010	MAPK	18/268	294/8076	0.00888797	2.0512	CACNA1D,CACNA1H,CACNA2D1,CACNA2D2,CACNG1,CACNG4,DUSP9,EFNA3,EFNA4,ERBB4,FGF10,FGFR4,FLT3,IGF1R,MAPT,NTRK2,RPS6KA6,TAOK1	18
TGCT	hsa04151	PI3K-Akt	60/1019	354/8076	0.0093987	2.02693	ANGPT2,BDNF,CHRM2,COL2A1,COL4A3,COL4A4,COL9A1,COMP,CREB3L1,CREB3L3,CREB5,CSF1,CSF1R,CSF3,CSF3R,CSH2,EFNA2,EIF4EBP1,EPO,FGF17,FGF23,FGF4,FGF7,FGF8,G6PC,GNB3,GNG4,HRAS,IBSP,IGF2,IL2RA,IL2RB,IL2RG,IL6R,IL7R,IRS1,ITGA11,ITGA6,ITGB3,ITGB4,ITGB6,ITGB7,KIT,MAGI2,NFKB1,NGF,NTF3,OSMR,PDGFA,PGF,PIK3AP1,PIK3CG,PKN3,PPP2R2C,SGK2,TCL1A,TCL1B,THBS2,TNN,VEGFA	60
TGCT	hsa04064	NF-kappa B	22/1019	104/8076	0.00949999	2.02228	BCL2A1,BIRC3,BTK,CCL19,CCL4,CCL4L2,CD14,CD40,CD40LG,EDA2R,ICAM1,IL1R1,LCK,LTA,LTB,NFKB1,PLAU,PRKCB,TNF,TNFRSF11A,TNFSF13B,TNFSF14	22
BRCA	hsa04022	cGMP-PKG	12/268	167/8076	0.00951233	2.02171	ADCY1,ADCY2,ADCY5,AGTR1,ATP1A2,CACNA1D,CALML5,CNGA1,IRS1,ITPR1,NFATC2,PRKG1	12
THYM	hsa04115	p53	21/1411	73/8076	0.0113648	1.94444	APAF1,ATM,ATR,BAX,BID,CCNB1,CCNB2,CDK1,CHEK1,GADD45G,GORAB,GTSE1,RRM2,RRM2B,SERPINB5,SERPINE1,SESN3,SFN,SIVA1,THBS1,TNFRSF10A	21
SKCM	hsa04668	TNF	15/569	112/8076	0.0116656	1.93309	ATF2,BAG4,BIRC3,CXCL10,CXCL5,CXCL6,FAS,IL15,IL6,MAPK11,MAPK12,PIK3CA,PIK3R1,RPS6KA5,TAB2	15
PCPG	hsa04010	MAPK	15/216	294/8076	0.0122394	1.91224	ATF2,BRAF,CACNA1A,CACNA2D1,DUSP2,EFNA3,FGF10,INS,MAP3K13,MAPK8,NGF,PRKCG,RASA2,RPS6KA6,TAOK1	15
UCEC	hsa04510	Focal adhesion	13/262	201/8076	0.0136568	1.86465	EGFR,ITGA2,ITGA8,ITGB3,ITGB6,ITGB8,LAMA3,MAPK8,MYL9,PGF,ROCK2,SPP1,VEGFA	13
BRCA	hsa04390	Hippo	11/268	157/8076	0.0152116	1.81782	BIRC5,BMPR1B,CCND1,FZD9,GDF5,LATS1,PARD6B,PPP2R2C,TCF7L1,TEAD2,WNT6	11
SKCM	hsa04514	Cell adhesion molecules	18/569	149/8076	0.0168962	1.77221	CD226,CD274,CDH15,CLDN5,HLA-DOA,HLA-DQA2,HLA-DRA,ICOS,ITGA4,ITGAV,ITGB8,NCAM2,NLGN1,NRCAM,NTNG1,PDCD1LG2,PTPRC,SDC1	18
UCEC	hsa04014	Ras	14/262	232/8076	0.0186403	1.72955	CSF1,EGFR,FGF18,FGFR3,FGFR4,KIT,MAPK8,PGF,PLA2G4A,RASA1,RASA2,REL,TGFA,VEGFA	14
LUSC	hsa04151	PI3K-Akt	11/127	354/8076	0.0233094	1.63247	BCL2,COL4A3,COL4A4,COL6A6,FGF19,FGF9,KIT,LPAR3,PGF,PIK3CG,THBS4	11
SKCM	hsa04151	PI3K-Akt	35/569	354/8076	0.0251516	1.59943	ATF2,BCL2,CDK6,CHAD,COL9A2,EFNA3,EIF4EBP1,EPHA2,ERBB4,F2R,FGF5,FGFR4,GNB4,GNG2,HSP90AA1,IGF2,IL6,IL7,IL7R,ITGA4,ITGAV,ITGB8,JAK2,LAMA5,NOS3,NTF4,PDGFC,PIK3CA,PIK3CG,PIK3R1,PKN2,PKN3,RBL2,THBS1,TLR4	35
THYM	hsa04015	Rap1	48/1411	210/8076	0.0260693	1.58387	ADORA2A,ANGPT2,CALML3,CSF1,CTNND1,DOCK4,EGFR,EPHA2,F2R,FGF2,FGF20,FGF5,FGF9,FGFR3,FLT1,FPR1,HGF,HRAS,ITGB1,ITGB3,KDR,KITLG,KRIT1,LAT,LPAR1,LPAR3,MAGI1,MAP2K2,P2RY1,PARD6A,PARD6B,PFN1,PGF,PIK3CA,PIK3R1,PLCB1,PRKD3,RAC2,RAC3,RAPGEF2,RAPGEF4,RAPGEF5,RAPGEF6,SKAP1,TEK,THBS1,VAV1,VEGFA	48
THCA	hsa04310	Wnt	15/437	160/8076	0.0262752	1.58045	DAAM1,FZD10,LGR6,MAPK8,NFATC2,NKD2,RAC2,ROCK2,RSPO1,RSPO4,SERPINF1,SFRP2,SFRP4,WNT10A,WNT6	15
SARC	hsa04310	Wnt	11/289	160/8076	0.0283151	1.54798	FOSL1,FZD10,FZD2,FZD9,NOTUM,RAC3,SERPINF1,SFRP5,WNT5A,WNT5B,WNT7B	11
THCA	hsa04145	Phagosome	14/437	152/8076	0.035462	1.45024	C1R,C3,COMP,CORO1A,FCGR1A,HLA-DOB,HLA-DQA2,MARCO,NCF1,NCF4,PLA2R1,SFTPA1,SFTPA2,TUBB3	14
SARC	hsa04015	Rap1	13/289	210/8076	0.0381459	1.41855	ADCY2,ADCY5,CNR1,EFNA3,EFNA4,FGF5,FGF7,GRIN2A,ITGB3,PDGFRA,RAC3,RAPGEF5,RAPGEF6	13
UCEC	hsa04151	PI3K-Akt	18/262	354/8076	0.038951	1.40948	CSF1,EGFR,FGF18,FGFR3,FGFR4,IL6R,IL7R,ITGA2,ITGA8,ITGB3,ITGB6,ITGB8,KIT,LAMA3,PGF,SPP1,TGFA,VEGFA	18
THCA	hsa04668	TNF	11/437	112/8076	0.0394136	1.40435	ATF2,BAG4,CCL2,CCL5,CSF2,CXCL10,CXCL2,LTA,MAPK8,MMP9,TNF	11
SKCM	hsa04068	FoxO	15/569	131/8076	0.0418058	1.37876	FOXG1,GADD45G,HOMER1,IL6,IL7R,MAPK11,MAPK12,PIK3CA,PIK3R1,PRKAB2,RBL2,SIRT1,SOD2,TGFBR1,TGFBR2	15
THYM	hsa04068	FoxO	31/1411	131/8076	0.0424953	1.37166	ATM,CCNB1,CCNB2,CCNB3,CDKN2B,CDKN2D,EGFR,EP300,FASLG,GADD45G,HOMER1,HRAS,IL7R,IRS1,IRS2,MAP2K2,MAPK8,PDPK1,PIK3CA,PIK3R1,PLK1,RBL2,S1PR1,S1PR4,SETD7,SGK3,SIRT1,SOS2,TGFB2,TGFBR1,TGFBR2	31
BRCA	hsa04015	Rap1	12/268	210/8076	0.0466764	1.3309	ADCY1,ADCY2,ADCY5,CALML5,EFNA3,EFNA4,FGF10,FGFR4,IGF1R,PARD6B,RAPGEF6,VAV3	12
