# Supplementary material for: Multi-omics characterization of autophagy-related molecular features for therapeutic targeting of autophagy
Source: Nat Commun. 2022 Oct 26;13:6345. doi: 10.1038/s41467-022-33946-x (PMC9606020; doi:10.1038/s41467-022-33946-x)
Supplement: Supplementary file 6 — Data 3 [file 41467_2022_33946_MOESM6_ESM.xlsx]

## Sheet:  Supplementary Data 3
Supplementary Data 3: miRNA-target regulatory network and enriched pathways
miRNA	Target	Gene_id	Pathway	pvalue	FDR
hsa-miR-146b-3p	ADCY5	111	cGMP-PKG signaling pathway	0.0001678	0.00407834
hsa-miR-146b-3p	ADCY5	111	Rap1 signaling pathway	0.000126646	0.00363051
hsa-miR-146b-5p	ADCY5	111	cGMP-PKG signaling pathway	0.0001678	0.00407834
hsa-miR-146b-5p	ADCY5	111	Rap1 signaling pathway	0.000126646	0.00363051
hsa-miR-135b-5p	ADRA2A	150	cGMP-PKG signaling pathway	0.0001678	0.00407834
hsa-miR-17-5p	ADRA2A	150	cGMP-PKG signaling pathway	0.0001678	0.00407834
hsa-miR-33a-5p	ADRA2A	150	cGMP-PKG signaling pathway	0.0001678	0.00407834
hsa-miR-106a-5p	ADRA2A	150	cGMP-PKG signaling pathway	0.0001678	0.00407834
hsa-miR-200b-5p	AGTR1	185	Calcium signaling pathway	0.00021254	0.00430081
hsa-miR-200b-5p	AGTR1	185	cGMP-PKG signaling pathway	0.0001678	0.00407834
hsa-miR-410-3p	AGTR1	185	Calcium signaling pathway	0.00021254	0.00430081
hsa-miR-410-3p	AGTR1	185	cGMP-PKG signaling pathway	0.0001678	0.00407834
hsa-miR-33a-5p	AGTR1	185	Calcium signaling pathway	0.00021254	0.00430081
hsa-miR-33a-5p	AGTR1	185	cGMP-PKG signaling pathway	0.0001678	0.00407834
hsa-miR-200a-5p	AGTR1	185	Calcium signaling pathway	0.00021254	0.00430081
hsa-miR-200a-5p	AGTR1	185	cGMP-PKG signaling pathway	0.0001678	0.00407834
hsa-miR-19b-3p	ATF2	1386	cGMP-PKG signaling pathway	0.0001678	0.00407834
hsa-miR-19b-3p	ATF2	1386	PI3K-Akt signaling pathway	1.48421e-06	0.00010378
hsa-miR-19b-3p	ATF2	1386	MAPK signaling pathway	7.018e-08	1.2071e-05
hsa-miR-17-5p	ATP1A2	477	cGMP-PKG signaling pathway	0.0001678	0.00407834
hsa-miR-218-5p	ATP1A2	477	cGMP-PKG signaling pathway	0.0001678	0.00407834
hsa-miR-130b-3p	ATP1A2	477	cGMP-PKG signaling pathway	0.0001678	0.00407834
hsa-miR-19a-3p	ATP1A2	477	cGMP-PKG signaling pathway	0.0001678	0.00407834
hsa-miR-93-5p	ATP1A2	477	cGMP-PKG signaling pathway	0.0001678	0.00407834
hsa-miR-19b-3p	ATP1A2	477	cGMP-PKG signaling pathway	0.0001678	0.00407834
hsa-miR-106a-5p	ATP1A2	477	cGMP-PKG signaling pathway	0.0001678	0.00407834
hsa-miR-200b-3p	AVPR1A	552	Calcium signaling pathway	0.00021254	0.00430081
hsa-miR-429	AVPR1A	552	Calcium signaling pathway	0.00021254	0.00430081
hsa-miR-135b-5p	BCL2	596	Focal adhesion	1.87231e-05	0.000920105
hsa-miR-135b-5p	BCL2	596	PI3K-Akt signaling pathway	1.48421e-06	0.00010378
hsa-miR-493-5p	BCL2	596	Focal adhesion	1.87231e-05	0.000920105
hsa-miR-493-5p	BCL2	596	PI3K-Akt signaling pathway	1.48421e-06	0.00010378
hsa-miR-18a-5p	BCL2	596	Focal adhesion	1.87231e-05	0.000920105
hsa-miR-18a-5p	BCL2	596	PI3K-Akt signaling pathway	1.48421e-06	0.00010378
hsa-miR-17-5p	BCL2	596	Focal adhesion	1.87231e-05	0.000920105
hsa-miR-17-5p	BCL2	596	PI3K-Akt signaling pathway	1.48421e-06	0.00010378
hsa-miR-940	BCL2	596	Focal adhesion	1.87231e-05	0.000920105
hsa-miR-940	BCL2	596	PI3K-Akt signaling pathway	1.48421e-06	0.00010378
hsa-miR-93-5p	BCL2	596	Focal adhesion	1.87231e-05	0.000920105
hsa-miR-93-5p	BCL2	596	PI3K-Akt signaling pathway	1.48421e-06	0.00010378
hsa-miR-335-3p	BCL2	596	Focal adhesion	1.87231e-05	0.000920105
hsa-miR-335-3p	BCL2	596	PI3K-Akt signaling pathway	1.48421e-06	0.00010378
hsa-miR-106a-5p	BCL2	596	Focal adhesion	1.87231e-05	0.000920105
hsa-miR-106a-5p	BCL2	596	PI3K-Akt signaling pathway	1.48421e-06	0.00010378
hsa-miR-200b-3p	BCL2	596	Focal adhesion	1.87231e-05	0.000920105
hsa-miR-200b-3p	BCL2	596	PI3K-Akt signaling pathway	1.48421e-06	0.00010378
hsa-miR-429	BCL2	596	Focal adhesion	1.87231e-05	0.000920105
hsa-miR-429	BCL2	596	PI3K-Akt signaling pathway	1.48421e-06	0.00010378
hsa-miR-200b-5p	BCL2	596	Focal adhesion	1.87231e-05	0.000920105
hsa-miR-200b-5p	BCL2	596	PI3K-Akt signaling pathway	1.48421e-06	0.00010378
hsa-miR-146b-3p	BCL2	596	Focal adhesion	1.87231e-05	0.000920105
hsa-miR-146b-3p	BCL2	596	PI3K-Akt signaling pathway	1.48421e-06	0.00010378
hsa-miR-758-3p	BCL2	596	Focal adhesion	1.87231e-05	0.000920105
hsa-miR-758-3p	BCL2	596	PI3K-Akt signaling pathway	1.48421e-06	0.00010378
hsa-miR-200b-5p	BIRC3	330	Focal adhesion	1.87231e-05	0.000920105
hsa-miR-200b-3p	BIRC3	330	Focal adhesion	1.87231e-05	0.000920105
hsa-miR-200a-5p	BIRC3	330	Focal adhesion	1.87231e-05	0.000920105
hsa-miR-18a-5p	BRAF	673	MAPK signaling pathway	7.018e-08	1.2071e-05
hsa-miR-18a-5p	BRAF	673	Rap1 signaling pathway	0.000126646	0.00363051
hsa-miR-18a-5p	BRAF	673	Focal adhesion	1.87231e-05	0.000920105
hsa-miR-19b-3p	BRAF	673	MAPK signaling pathway	7.018e-08	1.2071e-05
hsa-miR-19b-3p	BRAF	673	Rap1 signaling pathway	0.000126646	0.00363051
hsa-miR-19b-3p	BRAF	673	Focal adhesion	1.87231e-05	0.000920105
hsa-miR-19a-3p	BRAF	673	MAPK signaling pathway	7.018e-08	1.2071e-05
hsa-miR-19a-3p	BRAF	673	Rap1 signaling pathway	0.000126646	0.00363051
hsa-miR-19a-3p	BRAF	673	Focal adhesion	1.87231e-05	0.000920105
hsa-miR-17-5p	BRAF	673	MAPK signaling pathway	7.018e-08	1.2071e-05
hsa-miR-17-5p	BRAF	673	Rap1 signaling pathway	0.000126646	0.00363051
hsa-miR-17-5p	BRAF	673	Focal adhesion	1.87231e-05	0.000920105
hsa-miR-93-5p	BRAF	673	MAPK signaling pathway	7.018e-08	1.2071e-05
hsa-miR-93-5p	BRAF	673	Rap1 signaling pathway	0.000126646	0.00363051
hsa-miR-93-5p	BRAF	673	Focal adhesion	1.87231e-05	0.000920105
hsa-miR-335-3p	CACNA1A	773	Calcium signaling pathway	0.00021254	0.00430081
hsa-miR-335-3p	CACNA1A	773	MAPK signaling pathway	7.018e-08	1.2071e-05
hsa-miR-33a-5p	CACNA1D	776	Calcium signaling pathway	0.00021254	0.00430081
hsa-miR-33a-5p	CACNA1D	776	MAPK signaling pathway	7.018e-08	1.2071e-05
hsa-miR-33a-5p	CACNA1D	776	cGMP-PKG signaling pathway	0.0001678	0.00407834
hsa-miR-134-5p	CACNA1D	776	Calcium signaling pathway	0.00021254	0.00430081
hsa-miR-134-5p	CACNA1D	776	MAPK signaling pathway	7.018e-08	1.2071e-05
hsa-miR-134-5p	CACNA1D	776	cGMP-PKG signaling pathway	0.0001678	0.00407834
hsa-miR-135b-5p	CACNA1D	776	Calcium signaling pathway	0.00021254	0.00430081
hsa-miR-135b-5p	CACNA1D	776	MAPK signaling pathway	7.018e-08	1.2071e-05
hsa-miR-135b-5p	CACNA1D	776	cGMP-PKG signaling pathway	0.0001678	0.00407834
hsa-miR-33a-5p	CACNA2D1	781	MAPK signaling pathway	7.018e-08	1.2071e-05
hsa-miR-410-3p	CACNA2D1	781	MAPK signaling pathway	7.018e-08	1.2071e-05
hsa-miR-675-3p	CACNA2D1	781	MAPK signaling pathway	7.018e-08	1.2071e-05
hsa-miR-19a-3p	CACNA2D1	781	MAPK signaling pathway	7.018e-08	1.2071e-05
hsa-miR-200b-3p	CACNA2D1	781	MAPK signaling pathway	7.018e-08	1.2071e-05
hsa-miR-335-3p	CACNA2D1	781	MAPK signaling pathway	7.018e-08	1.2071e-05
hsa-miR-19b-3p	CACNA2D1	781	MAPK signaling pathway	7.018e-08	1.2071e-05
hsa-miR-200a-3p	CACNA2D1	781	MAPK signaling pathway	7.018e-08	1.2071e-05
hsa-miR-584-5p	CACNA2D1	781	MAPK signaling pathway	7.018e-08	1.2071e-05
hsa-miR-130b-5p	CACNA2D1	781	MAPK signaling pathway	7.018e-08	1.2071e-05
hsa-miR-429	CACNA2D1	781	MAPK signaling pathway	7.018e-08	1.2071e-05
hsa-miR-940	CALML3	810	Ras signaling pathway	0.000110541	0.00345692
hsa-miR-940	CALML3	810	cGMP-PKG signaling pathway	0.0001678	0.00407834
hsa-miR-940	CALML3	810	Calcium signaling pathway	0.00021254	0.00430081
hsa-miR-940	CALML3	810	Rap1 signaling pathway	0.000126646	0.00363051
hsa-miR-940	CASQ1	844	Calcium signaling pathway	0.00021254	0.00430081
hsa-miR-19b-3p	CASQ1	844	Calcium signaling pathway	0.00021254	0.00430081
hsa-miR-93-5p	CD274	29126	Cell adhesion molecules (CAMs)	0.000211435	0.00430081
hsa-miR-940	CD274	29126	Cell adhesion molecules (CAMs)	0.000211435	0.00430081
hsa-miR-17-5p	CD274	29126	Cell adhesion molecules (CAMs)	0.000211435	0.00430081
hsa-miR-106a-5p	CD274	29126	Cell adhesion molecules (CAMs)	0.000211435	0.00430081
hsa-miR-130b-3p	CD274	29126	Cell adhesion molecules (CAMs)	0.000211435	0.00430081
hsa-miR-17-5p	CD38	952	Calcium signaling pathway	0.00021254	0.00430081
hsa-miR-335-3p	CDH15	1013	Cell adhesion molecules (CAMs)	0.000211435	0.00430081
hsa-miR-93-5p	CHRNA7	1139	Calcium signaling pathway	0.00021254	0.00430081
hsa-miR-455-5p	CHRNA7	1139	Calcium signaling pathway	0.00021254	0.00430081
hsa-miR-106a-5p	CHRNA7	1139	Calcium signaling pathway	0.00021254	0.00430081
hsa-miR-17-5p	CHRNA7	1139	Calcium signaling pathway	0.00021254	0.00430081
hsa-miR-940	CHRNA7	1139	Calcium signaling pathway	0.00021254	0.00430081
hsa-miR-31-5p	CHRNA7	1139	Calcium signaling pathway	0.00021254	0.00430081
hsa-miR-135b-5p	CLDN11	5010	Cell adhesion molecules (CAMs)	0.000211435	0.00430081
hsa-miR-940	CLDN2	9075	Cell adhesion molecules (CAMs)	0.000211435	0.00430081
hsa-miR-146b-3p	CLDN2	9075	Cell adhesion molecules (CAMs)	0.000211435	0.00430081
hsa-miR-218-5p	CLDN2	9075	Cell adhesion molecules (CAMs)	0.000211435	0.00430081
hsa-miR-17-5p	CLDN2	9075	Cell adhesion molecules (CAMs)	0.000211435	0.00430081
hsa-miR-93-5p	CLDN2	9075	Cell adhesion molecules (CAMs)	0.000211435	0.00430081
hsa-miR-335-3p	CLDN2	9075	Cell adhesion molecules (CAMs)	0.000211435	0.00430081
hsa-miR-31-5p	CLDN2	9075	Cell adhesion molecules (CAMs)	0.000211435	0.00430081
hsa-miR-106a-5p	CLDN2	9075	Cell adhesion molecules (CAMs)	0.000211435	0.00430081
hsa-miR-493-5p	CNGA1	1259	cGMP-PKG signaling pathway	0.0001678	0.00407834
hsa-miR-33a-5p	CNTN1	1272	Cell adhesion molecules (CAMs)	0.000211435	0.00430081
hsa-miR-200a-3p	CNTN1	1272	Cell adhesion molecules (CAMs)	0.000211435	0.00430081
hsa-miR-200b-3p	CNTN1	1272	Cell adhesion molecules (CAMs)	0.000211435	0.00430081
hsa-miR-429	CNTN1	1272	Cell adhesion molecules (CAMs)	0.000211435	0.00430081
hsa-miR-335-3p	CNTN1	1272	Cell adhesion molecules (CAMs)	0.000211435	0.00430081
hsa-miR-584-5p	COL1A1	1277	Focal adhesion	1.87231e-05	0.000920105
hsa-miR-584-5p	COL1A1	1277	PI3K-Akt signaling pathway	1.48421e-06	0.00010378
hsa-miR-584-5p	COL1A1	1277	ECM-receptor interaction	1.50843e-06	0.00010378
hsa-miR-940	COL1A1	1277	Focal adhesion	1.87231e-05	0.000920105
hsa-miR-940	COL1A1	1277	PI3K-Akt signaling pathway	1.48421e-06	0.00010378
hsa-miR-940	COL1A1	1277	ECM-receptor interaction	1.50843e-06	0.00010378
hsa-miR-31-5p	COL1A1	1277	Focal adhesion	1.87231e-05	0.000920105
hsa-miR-31-5p	COL1A1	1277	PI3K-Akt signaling pathway	1.48421e-06	0.00010378
hsa-miR-31-5p	COL1A1	1277	ECM-receptor interaction	1.50843e-06	0.00010378
hsa-miR-218-5p	COL1A1	1277	Focal adhesion	1.87231e-05	0.000920105
hsa-miR-218-5p	COL1A1	1277	PI3K-Akt signaling pathway	1.48421e-06	0.00010378
hsa-miR-218-5p	COL1A1	1277	ECM-receptor interaction	1.50843e-06	0.00010378
hsa-miR-130b-3p	COL1A1	1277	Focal adhesion	1.87231e-05	0.000920105
hsa-miR-130b-3p	COL1A1	1277	PI3K-Akt signaling pathway	1.48421e-06	0.00010378
hsa-miR-130b-3p	COL1A1	1277	ECM-receptor interaction	1.50843e-06	0.00010378
hsa-miR-134-5p	COL2A1	1280	PI3K-Akt signaling pathway	1.48421e-06	0.00010378
hsa-miR-134-5p	COL2A1	1280	Focal adhesion	1.87231e-05	0.000920105
hsa-miR-134-5p	COL2A1	1280	ECM-receptor interaction	1.50843e-06	0.00010378
hsa-miR-106a-5p	COL2A1	1280	PI3K-Akt signaling pathway	1.48421e-06	0.00010378
hsa-miR-106a-5p	COL2A1	1280	Focal adhesion	1.87231e-05	0.000920105
hsa-miR-106a-5p	COL2A1	1280	ECM-receptor interaction	1.50843e-06	0.00010378
hsa-miR-335-3p	COL2A1	1280	PI3K-Akt signaling pathway	1.48421e-06	0.00010378
hsa-miR-335-3p	COL2A1	1280	Focal adhesion	1.87231e-05	0.000920105
hsa-miR-335-3p	COL2A1	1280	ECM-receptor interaction	1.50843e-06	0.00010378
hsa-miR-130b-5p	COL4A3	1285	ECM-receptor interaction	1.50843e-06	0.00010378
hsa-miR-130b-5p	COL4A3	1285	PI3K-Akt signaling pathway	1.48421e-06	0.00010378
hsa-miR-130b-5p	COL4A3	1285	Focal adhesion	1.87231e-05	0.000920105
hsa-miR-203b-3p	COL4A3	1285	ECM-receptor interaction	1.50843e-06	0.00010378
hsa-miR-203b-3p	COL4A3	1285	PI3K-Akt signaling pathway	1.48421e-06	0.00010378
hsa-miR-203b-3p	COL4A3	1285	Focal adhesion	1.87231e-05	0.000920105
hsa-miR-429	COL4A3	1285	ECM-receptor interaction	1.50843e-06	0.00010378
hsa-miR-429	COL4A3	1285	PI3K-Akt signaling pathway	1.48421e-06	0.00010378
hsa-miR-429	COL4A3	1285	Focal adhesion	1.87231e-05	0.000920105
hsa-miR-200b-3p	COL4A3	1285	ECM-receptor interaction	1.50843e-06	0.00010378
hsa-miR-200b-3p	COL4A3	1285	PI3K-Akt signaling pathway	1.48421e-06	0.00010378
hsa-miR-200b-3p	COL4A3	1285	Focal adhesion	1.87231e-05	0.000920105
hsa-miR-135b-5p	COL4A3	1285	ECM-receptor interaction	1.50843e-06	0.00010378
hsa-miR-135b-5p	COL4A3	1285	PI3K-Akt signaling pathway	1.48421e-06	0.00010378
hsa-miR-135b-5p	COL4A3	1285	Focal adhesion	1.87231e-05	0.000920105
hsa-miR-146b-5p	COL4A3	1285	ECM-receptor interaction	1.50843e-06	0.00010378
hsa-miR-146b-5p	COL4A3	1285	PI3K-Akt signaling pathway	1.48421e-06	0.00010378
hsa-miR-146b-5p	COL4A3	1285	Focal adhesion	1.87231e-05	0.000920105
hsa-miR-106a-5p	COL4A3	1285	ECM-receptor interaction	1.50843e-06	0.00010378
hsa-miR-106a-5p	COL4A3	1285	PI3K-Akt signaling pathway	1.48421e-06	0.00010378
hsa-miR-106a-5p	COL4A3	1285	Focal adhesion	1.87231e-05	0.000920105
hsa-miR-410-3p	COL4A3	1285	ECM-receptor interaction	1.50843e-06	0.00010378
hsa-miR-410-3p	COL4A3	1285	PI3K-Akt signaling pathway	1.48421e-06	0.00010378
hsa-miR-410-3p	COL4A3	1285	Focal adhesion	1.87231e-05	0.000920105
hsa-miR-93-5p	COL4A3	1285	ECM-receptor interaction	1.50843e-06	0.00010378
hsa-miR-93-5p	COL4A3	1285	PI3K-Akt signaling pathway	1.48421e-06	0.00010378
hsa-miR-93-5p	COL4A3	1285	Focal adhesion	1.87231e-05	0.000920105
hsa-miR-17-5p	COL4A3	1285	ECM-receptor interaction	1.50843e-06	0.00010378
hsa-miR-17-5p	COL4A3	1285	PI3K-Akt signaling pathway	1.48421e-06	0.00010378
hsa-miR-17-5p	COL4A3	1285	Focal adhesion	1.87231e-05	0.000920105
hsa-miR-31-5p	COL4A4	1286	ECM-receptor interaction	1.50843e-06	0.00010378
hsa-miR-31-5p	COL4A4	1286	Focal adhesion	1.87231e-05	0.000920105
hsa-miR-31-5p	COL4A4	1286	PI3K-Akt signaling pathway	1.48421e-06	0.00010378
hsa-miR-410-3p	COL4A4	1286	ECM-receptor interaction	1.50843e-06	0.00010378
hsa-miR-410-3p	COL4A4	1286	Focal adhesion	1.87231e-05	0.000920105
hsa-miR-410-3p	COL4A4	1286	PI3K-Akt signaling pathway	1.48421e-06	0.00010378
hsa-miR-130b-5p	COL4A4	1286	ECM-receptor interaction	1.50843e-06	0.00010378
hsa-miR-130b-5p	COL4A4	1286	Focal adhesion	1.87231e-05	0.000920105
hsa-miR-130b-5p	COL4A4	1286	PI3K-Akt signaling pathway	1.48421e-06	0.00010378
hsa-miR-335-3p	COL4A5	1287	PI3K-Akt signaling pathway	1.48421e-06	0.00010378
hsa-miR-335-3p	COL4A5	1287	ECM-receptor interaction	1.50843e-06	0.00010378
hsa-miR-335-3p	COL4A5	1287	Focal adhesion	1.87231e-05	0.000920105
hsa-miR-134-5p	COL4A6	1288	ECM-receptor interaction	1.50843e-06	0.00010378
hsa-miR-134-5p	COL4A6	1288	PI3K-Akt signaling pathway	1.48421e-06	0.00010378
hsa-miR-134-5p	COL4A6	1288	Focal adhesion	1.87231e-05	0.000920105
hsa-miR-429	COL4A6	1288	ECM-receptor interaction	1.50843e-06	0.00010378
hsa-miR-429	COL4A6	1288	PI3K-Akt signaling pathway	1.48421e-06	0.00010378
hsa-miR-429	COL4A6	1288	Focal adhesion	1.87231e-05	0.000920105
hsa-miR-106a-5p	CSF1	1435	MAPK signaling pathway	7.018e-08	1.2071e-05
hsa-miR-106a-5p	CSF1	1435	Ras signaling pathway	0.000110541	0.00345692
hsa-miR-106a-5p	CSF1	1435	Rap1 signaling pathway	0.000126646	0.00363051
hsa-miR-106a-5p	CSF1	1435	PI3K-Akt signaling pathway	1.48421e-06	0.00010378
hsa-miR-135b-5p	CSF1	1435	MAPK signaling pathway	7.018e-08	1.2071e-05
hsa-miR-135b-5p	CSF1	1435	Ras signaling pathway	0.000110541	0.00345692
hsa-miR-135b-5p	CSF1	1435	Rap1 signaling pathway	0.000126646	0.00363051
hsa-miR-135b-5p	CSF1	1435	PI3K-Akt signaling pathway	1.48421e-06	0.00010378
hsa-miR-130b-3p	CSF1	1435	MAPK signaling pathway	7.018e-08	1.2071e-05
hsa-miR-130b-3p	CSF1	1435	Ras signaling pathway	0.000110541	0.00345692
hsa-miR-130b-3p	CSF1	1435	Rap1 signaling pathway	0.000126646	0.00363051
hsa-miR-130b-3p	CSF1	1435	PI3K-Akt signaling pathway	1.48421e-06	0.00010378
hsa-miR-17-5p	CSF1	1435	MAPK signaling pathway	7.018e-08	1.2071e-05
hsa-miR-17-5p	CSF1	1435	Ras signaling pathway	0.000110541	0.00345692
hsa-miR-17-5p	CSF1	1435	Rap1 signaling pathway	0.000126646	0.00363051
hsa-miR-17-5p	CSF1	1435	PI3K-Akt signaling pathway	1.48421e-06	0.00010378
hsa-miR-93-5p	CSF1	1435	MAPK signaling pathway	7.018e-08	1.2071e-05
hsa-miR-93-5p	CSF1	1435	Ras signaling pathway	0.000110541	0.00345692
hsa-miR-93-5p	CSF1	1435	Rap1 signaling pathway	0.000126646	0.00363051
hsa-miR-93-5p	CSF1	1435	PI3K-Akt signaling pathway	1.48421e-06	0.00010378
hsa-miR-146b-3p	CSF1	1435	MAPK signaling pathway	7.018e-08	1.2071e-05
hsa-miR-146b-3p	CSF1	1435	Ras signaling pathway	0.000110541	0.00345692
hsa-miR-146b-3p	CSF1	1435	Rap1 signaling pathway	0.000126646	0.00363051
hsa-miR-146b-3p	CSF1	1435	PI3K-Akt signaling pathway	1.48421e-06	0.00010378
hsa-miR-940	CSF1	1435	MAPK signaling pathway	7.018e-08	1.2071e-05
hsa-miR-940	CSF1	1435	Ras signaling pathway	0.000110541	0.00345692
hsa-miR-940	CSF1	1435	Rap1 signaling pathway	0.000126646	0.00363051
hsa-miR-940	CSF1	1435	PI3K-Akt signaling pathway	1.48421e-06	0.00010378
hsa-miR-130b-5p	CSF1	1435	MAPK signaling pathway	7.018e-08	1.2071e-05
hsa-miR-130b-5p	CSF1	1435	Ras signaling pathway	0.000110541	0.00345692
hsa-miR-130b-5p	CSF1	1435	Rap1 signaling pathway	0.000126646	0.00363051
hsa-miR-130b-5p	CSF1	1435	PI3K-Akt signaling pathway	1.48421e-06	0.00010378
hsa-miR-200a-3p	CTNND2	1501	Wnt signaling pathway	0.00383935	0.0417244
hsa-miR-429	CTNND2	1501	Wnt signaling pathway	0.00383935	0.0417244
hsa-miR-200b-3p	CTNND2	1501	Wnt signaling pathway	0.00383935	0.0417244
hsa-miR-18a-5p	CTNND2	1501	Wnt signaling pathway	0.00383935	0.0417244
hsa-miR-493-5p	CTNND2	1501	Wnt signaling pathway	0.00383935	0.0417244
hsa-miR-218-5p	CTNND2	1501	Wnt signaling pathway	0.00383935	0.0417244
hsa-miR-31-5p	CTNND2	1501	Wnt signaling pathway	0.00383935	0.0417244
hsa-miR-335-3p	CXXC4	80319	Wnt signaling pathway	0.00383935	0.0417244
hsa-miR-493-5p	CXXC4	80319	Wnt signaling pathway	0.00383935	0.0417244
hsa-miR-203a-3p	CXXC4	80319	Wnt signaling pathway	0.00383935	0.0417244
hsa-miR-200a-3p	CXXC4	80319	Wnt signaling pathway	0.00383935	0.0417244
hsa-miR-146b-5p	CXXC4	80319	Wnt signaling pathway	0.00383935	0.0417244
hsa-miR-130b-5p	CXXC4	80319	Wnt signaling pathway	0.00383935	0.0417244
hsa-miR-675-3p	CXXC4	80319	Wnt signaling pathway	0.00383935	0.0417244
hsa-miR-130b-3p	CYSLTR2	57105	Calcium signaling pathway	0.00021254	0.00430081
hsa-miR-17-5p	CYSLTR2	57105	Calcium signaling pathway	0.00021254	0.00430081
hsa-miR-218-5p	CYSLTR2	57105	Calcium signaling pathway	0.00021254	0.00430081
hsa-miR-130b-5p	CYSLTR2	57105	Calcium signaling pathway	0.00021254	0.00430081
hsa-miR-31-5p	CYSLTR2	57105	Calcium signaling pathway	0.00021254	0.00430081
hsa-miR-93-5p	CYSLTR2	57105	Calcium signaling pathway	0.00021254	0.00430081
hsa-miR-146b-5p	CYSLTR2	57105	Calcium signaling pathway	0.00021254	0.00430081
hsa-miR-106a-5p	CYSLTR2	57105	Calcium signaling pathway	0.00021254	0.00430081
hsa-miR-203a-3p	DAAM1	23002	Wnt signaling pathway	0.00383935	0.0417244
hsa-miR-106a-5p	DAAM1	23002	Wnt signaling pathway	0.00383935	0.0417244
hsa-miR-19a-3p	DAAM1	23002	Wnt signaling pathway	0.00383935	0.0417244
hsa-miR-19a-3p	DKK1	22943	Wnt signaling pathway	0.00383935	0.0417244
hsa-miR-33a-5p	DKK1	22943	Wnt signaling pathway	0.00383935	0.0417244
hsa-miR-31-5p	DKK1	22943	Wnt signaling pathway	0.00383935	0.0417244
hsa-miR-93-5p	DUSP2	1844	MAPK signaling pathway	7.018e-08	1.2071e-05
hsa-miR-17-5p	DUSP2	1844	MAPK signaling pathway	7.018e-08	1.2071e-05
hsa-miR-106a-5p	DUSP2	1844	MAPK signaling pathway	7.018e-08	1.2071e-05
hsa-miR-17-5p	DUSP4	1846	MAPK signaling pathway	7.018e-08	1.2071e-05
hsa-miR-200b-3p	DUSP4	1846	MAPK signaling pathway	7.018e-08	1.2071e-05
hsa-miR-93-5p	DUSP4	1846	MAPK signaling pathway	7.018e-08	1.2071e-05
hsa-miR-130b-5p	EDNRB	1910	Calcium signaling pathway	0.00021254	0.00430081
hsa-miR-130b-5p	EDNRB	1910	cGMP-PKG signaling pathway	0.0001678	0.00407834
hsa-miR-758-3p	EDNRB	1910	Calcium signaling pathway	0.00021254	0.00430081
hsa-miR-758-3p	EDNRB	1910	cGMP-PKG signaling pathway	0.0001678	0.00407834
hsa-miR-493-5p	EDNRB	1910	Calcium signaling pathway	0.00021254	0.00430081
hsa-miR-493-5p	EDNRB	1910	cGMP-PKG signaling pathway	0.0001678	0.00407834
hsa-miR-31-5p	EDNRB	1910	Calcium signaling pathway	0.00021254	0.00430081
hsa-miR-31-5p	EDNRB	1910	cGMP-PKG signaling pathway	0.0001678	0.00407834
hsa-miR-455-5p	EDNRB	1910	Calcium signaling pathway	0.00021254	0.00430081
hsa-miR-455-5p	EDNRB	1910	cGMP-PKG signaling pathway	0.0001678	0.00407834
hsa-miR-19a-3p	EDNRB	1910	Calcium signaling pathway	0.00021254	0.00430081
hsa-miR-19a-3p	EDNRB	1910	cGMP-PKG signaling pathway	0.0001678	0.00407834
hsa-miR-33a-5p	EDNRB	1910	Calcium signaling pathway	0.00021254	0.00430081
hsa-miR-33a-5p	EDNRB	1910	cGMP-PKG signaling pathway	0.0001678	0.00407834
hsa-miR-19b-3p	EDNRB	1910	Calcium signaling pathway	0.00021254	0.00430081
hsa-miR-19b-3p	EDNRB	1910	cGMP-PKG signaling pathway	0.0001678	0.00407834
hsa-miR-940	EDNRB	1910	Calcium signaling pathway	0.00021254	0.00430081
hsa-miR-940	EDNRB	1910	cGMP-PKG signaling pathway	0.0001678	0.00407834
hsa-miR-17-5p	EFNA3	1944	Rap1 signaling pathway	0.000126646	0.00363051
hsa-miR-17-5p	EFNA3	1944	Ras signaling pathway	0.000110541	0.00345692
hsa-miR-17-5p	EFNA3	1944	MAPK signaling pathway	7.018e-08	1.2071e-05
hsa-miR-17-5p	EFNA3	1944	PI3K-Akt signaling pathway	1.48421e-06	0.00010378
hsa-miR-146b-5p	EFNA5	1946	Ras signaling pathway	0.000110541	0.00345692
hsa-miR-146b-5p	EFNA5	1946	Rap1 signaling pathway	0.000126646	0.00363051
hsa-miR-146b-5p	EFNA5	1946	PI3K-Akt signaling pathway	1.48421e-06	0.00010378
hsa-miR-146b-5p	EFNA5	1946	MAPK signaling pathway	7.018e-08	1.2071e-05
hsa-miR-200a-3p	EGFR	1956	PI3K-Akt signaling pathway	1.48421e-06	0.00010378
hsa-miR-200a-3p	EGFR	1956	Calcium signaling pathway	0.00021254	0.00430081
hsa-miR-200a-3p	EGFR	1956	Ras signaling pathway	0.000110541	0.00345692
hsa-miR-200a-3p	EGFR	1956	Rap1 signaling pathway	0.000126646	0.00363051
hsa-miR-200a-3p	EGFR	1956	Focal adhesion	1.87231e-05	0.000920105
hsa-miR-200a-3p	EGFR	1956	MAPK signaling pathway	7.018e-08	1.2071e-05
hsa-miR-218-5p	EGFR	1956	PI3K-Akt signaling pathway	1.48421e-06	0.00010378
hsa-miR-218-5p	EGFR	1956	Calcium signaling pathway	0.00021254	0.00430081
hsa-miR-218-5p	EGFR	1956	Ras signaling pathway	0.000110541	0.00345692
hsa-miR-218-5p	EGFR	1956	Rap1 signaling pathway	0.000126646	0.00363051
hsa-miR-218-5p	EGFR	1956	Focal adhesion	1.87231e-05	0.000920105
hsa-miR-218-5p	EGFR	1956	MAPK signaling pathway	7.018e-08	1.2071e-05
hsa-miR-93-5p	EGFR	1956	PI3K-Akt signaling pathway	1.48421e-06	0.00010378
hsa-miR-93-5p	EGFR	1956	Calcium signaling pathway	0.00021254	0.00430081
hsa-miR-93-5p	EGFR	1956	Ras signaling pathway	0.000110541	0.00345692
hsa-miR-93-5p	EGFR	1956	Rap1 signaling pathway	0.000126646	0.00363051
hsa-miR-93-5p	EGFR	1956	Focal adhesion	1.87231e-05	0.000920105
hsa-miR-93-5p	EGFR	1956	MAPK signaling pathway	7.018e-08	1.2071e-05
hsa-miR-450a-5p	EGFR	1956	PI3K-Akt signaling pathway	1.48421e-06	0.00010378
hsa-miR-450a-5p	EGFR	1956	Calcium signaling pathway	0.00021254	0.00430081
hsa-miR-450a-5p	EGFR	1956	Ras signaling pathway	0.000110541	0.00345692
hsa-miR-450a-5p	EGFR	1956	Rap1 signaling pathway	0.000126646	0.00363051
hsa-miR-450a-5p	EGFR	1956	Focal adhesion	1.87231e-05	0.000920105
hsa-miR-450a-5p	EGFR	1956	MAPK signaling pathway	7.018e-08	1.2071e-05
hsa-miR-146b-5p	EGFR	1956	PI3K-Akt signaling pathway	1.48421e-06	0.00010378
hsa-miR-146b-5p	EGFR	1956	Calcium signaling pathway	0.00021254	0.00430081
hsa-miR-146b-5p	EGFR	1956	Ras signaling pathway	0.000110541	0.00345692
hsa-miR-146b-5p	EGFR	1956	Rap1 signaling pathway	0.000126646	0.00363051
hsa-miR-146b-5p	EGFR	1956	Focal adhesion	1.87231e-05	0.000920105
hsa-miR-146b-5p	EGFR	1956	MAPK signaling pathway	7.018e-08	1.2071e-05
hsa-miR-31-3p	EGFR	1956	PI3K-Akt signaling pathway	1.48421e-06	0.00010378
hsa-miR-31-3p	EGFR	1956	Calcium signaling pathway	0.00021254	0.00430081
hsa-miR-31-3p	EGFR	1956	Ras signaling pathway	0.000110541	0.00345692
hsa-miR-31-3p	EGFR	1956	Rap1 signaling pathway	0.000126646	0.00363051
hsa-miR-31-3p	EGFR	1956	Focal adhesion	1.87231e-05	0.000920105
hsa-miR-31-3p	EGFR	1956	MAPK signaling pathway	7.018e-08	1.2071e-05
hsa-miR-134-5p	EGFR	1956	PI3K-Akt signaling pathway	1.48421e-06	0.00010378
hsa-miR-134-5p	EGFR	1956	Calcium signaling pathway	0.00021254	0.00430081
hsa-miR-134-5p	EGFR	1956	Ras signaling pathway	0.000110541	0.00345692
hsa-miR-134-5p	EGFR	1956	Rap1 signaling pathway	0.000126646	0.00363051
hsa-miR-134-5p	EGFR	1956	Focal adhesion	1.87231e-05	0.000920105
hsa-miR-134-5p	EGFR	1956	MAPK signaling pathway	7.018e-08	1.2071e-05
hsa-miR-455-5p	EGFR	1956	PI3K-Akt signaling pathway	1.48421e-06	0.00010378
hsa-miR-455-5p	EGFR	1956	Calcium signaling pathway	0.00021254	0.00430081
hsa-miR-455-5p	EGFR	1956	Ras signaling pathway	0.000110541	0.00345692
hsa-miR-455-5p	EGFR	1956	Rap1 signaling pathway	0.000126646	0.00363051
hsa-miR-455-5p	EGFR	1956	Focal adhesion	1.87231e-05	0.000920105
hsa-miR-455-5p	EGFR	1956	MAPK signaling pathway	7.018e-08	1.2071e-05
hsa-miR-146b-3p	EGFR	1956	PI3K-Akt signaling pathway	1.48421e-06	0.00010378
hsa-miR-146b-3p	EGFR	1956	Calcium signaling pathway	0.00021254	0.00430081
hsa-miR-146b-3p	EGFR	1956	Ras signaling pathway	0.000110541	0.00345692
hsa-miR-146b-3p	EGFR	1956	Rap1 signaling pathway	0.000126646	0.00363051
hsa-miR-146b-3p	EGFR	1956	Focal adhesion	1.87231e-05	0.000920105
hsa-miR-146b-3p	EGFR	1956	MAPK signaling pathway	7.018e-08	1.2071e-05
hsa-miR-335-3p	EGFR	1956	PI3K-Akt signaling pathway	1.48421e-06	0.00010378
hsa-miR-335-3p	EGFR	1956	Calcium signaling pathway	0.00021254	0.00430081
hsa-miR-335-3p	EGFR	1956	Ras signaling pathway	0.000110541	0.00345692
hsa-miR-335-3p	EGFR	1956	Rap1 signaling pathway	0.000126646	0.00363051
hsa-miR-335-3p	EGFR	1956	Focal adhesion	1.87231e-05	0.000920105
hsa-miR-335-3p	EGFR	1956	MAPK signaling pathway	7.018e-08	1.2071e-05
hsa-miR-940	EPHA2	1969	Ras signaling pathway	0.000110541	0.00345692
hsa-miR-940	EPHA2	1969	PI3K-Akt signaling pathway	1.48421e-06	0.00010378
hsa-miR-940	EPHA2	1969	Rap1 signaling pathway	0.000126646	0.00363051
hsa-miR-940	EPHA2	1969	MAPK signaling pathway	7.018e-08	1.2071e-05
hsa-miR-200a-3p	EPHA2	1969	Ras signaling pathway	0.000110541	0.00345692
hsa-miR-200a-3p	EPHA2	1969	PI3K-Akt signaling pathway	1.48421e-06	0.00010378
hsa-miR-200a-3p	EPHA2	1969	Rap1 signaling pathway	0.000126646	0.00363051
hsa-miR-200a-3p	EPHA2	1969	MAPK signaling pathway	7.018e-08	1.2071e-05
hsa-miR-142-3p	EPHA2	1969	Ras signaling pathway	0.000110541	0.00345692
hsa-miR-142-3p	EPHA2	1969	PI3K-Akt signaling pathway	1.48421e-06	0.00010378
hsa-miR-142-3p	EPHA2	1969	Rap1 signaling pathway	0.000126646	0.00363051
hsa-miR-142-3p	EPHA2	1969	MAPK signaling pathway	7.018e-08	1.2071e-05
hsa-miR-200b-3p	ERBB4	2066	PI3K-Akt signaling pathway	1.48421e-06	0.00010378
hsa-miR-200b-3p	ERBB4	2066	Calcium signaling pathway	0.00021254	0.00430081
hsa-miR-200b-3p	ERBB4	2066	MAPK signaling pathway	7.018e-08	1.2071e-05
hsa-miR-200a-5p	ERBB4	2066	PI3K-Akt signaling pathway	1.48421e-06	0.00010378
hsa-miR-200a-5p	ERBB4	2066	Calcium signaling pathway	0.00021254	0.00430081
hsa-miR-200a-5p	ERBB4	2066	MAPK signaling pathway	7.018e-08	1.2071e-05
hsa-miR-130b-5p	ERBB4	2066	PI3K-Akt signaling pathway	1.48421e-06	0.00010378
hsa-miR-130b-5p	ERBB4	2066	Calcium signaling pathway	0.00021254	0.00430081
hsa-miR-130b-5p	ERBB4	2066	MAPK signaling pathway	7.018e-08	1.2071e-05
hsa-miR-200b-5p	ERBB4	2066	PI3K-Akt signaling pathway	1.48421e-06	0.00010378
hsa-miR-200b-5p	ERBB4	2066	Calcium signaling pathway	0.00021254	0.00430081
hsa-miR-200b-5p	ERBB4	2066	MAPK signaling pathway	7.018e-08	1.2071e-05
hsa-miR-335-3p	ERBB4	2066	PI3K-Akt signaling pathway	1.48421e-06	0.00010378
hsa-miR-335-3p	ERBB4	2066	Calcium signaling pathway	0.00021254	0.00430081
hsa-miR-335-3p	ERBB4	2066	MAPK signaling pathway	7.018e-08	1.2071e-05
hsa-miR-19b-3p	ERBB4	2066	PI3K-Akt signaling pathway	1.48421e-06	0.00010378
hsa-miR-19b-3p	ERBB4	2066	Calcium signaling pathway	0.00021254	0.00430081
hsa-miR-19b-3p	ERBB4	2066	MAPK signaling pathway	7.018e-08	1.2071e-05
hsa-miR-429	ERBB4	2066	PI3K-Akt signaling pathway	1.48421e-06	0.00010378
hsa-miR-429	ERBB4	2066	Calcium signaling pathway	0.00021254	0.00430081
hsa-miR-429	ERBB4	2066	MAPK signaling pathway	7.018e-08	1.2071e-05
hsa-miR-146b-5p	ERBB4	2066	PI3K-Akt signaling pathway	1.48421e-06	0.00010378
hsa-miR-146b-5p	ERBB4	2066	Calcium signaling pathway	0.00021254	0.00430081
hsa-miR-146b-5p	ERBB4	2066	MAPK signaling pathway	7.018e-08	1.2071e-05
hsa-miR-19a-3p	ERBB4	2066	PI3K-Akt signaling pathway	1.48421e-06	0.00010378
hsa-miR-19a-3p	ERBB4	2066	Calcium signaling pathway	0.00021254	0.00430081
hsa-miR-19a-3p	ERBB4	2066	MAPK signaling pathway	7.018e-08	1.2071e-05
hsa-miR-218-5p	ERBB4	2066	PI3K-Akt signaling pathway	1.48421e-06	0.00010378
hsa-miR-218-5p	ERBB4	2066	Calcium signaling pathway	0.00021254	0.00430081
hsa-miR-218-5p	ERBB4	2066	MAPK signaling pathway	7.018e-08	1.2071e-05
hsa-miR-135b-5p	ERBB4	2066	PI3K-Akt signaling pathway	1.48421e-06	0.00010378
hsa-miR-135b-5p	ERBB4	2066	Calcium signaling pathway	0.00021254	0.00430081
hsa-miR-135b-5p	ERBB4	2066	MAPK signaling pathway	7.018e-08	1.2071e-05
hsa-miR-410-3p	ERBB4	2066	PI3K-Akt signaling pathway	1.48421e-06	0.00010378
hsa-miR-410-3p	ERBB4	2066	Calcium signaling pathway	0.00021254	0.00430081
hsa-miR-410-3p	ERBB4	2066	MAPK signaling pathway	7.018e-08	1.2071e-05
hsa-miR-130b-3p	ERBB4	2066	PI3K-Akt signaling pathway	1.48421e-06	0.00010378
hsa-miR-130b-3p	ERBB4	2066	Calcium signaling pathway	0.00021254	0.00430081
hsa-miR-130b-3p	ERBB4	2066	MAPK signaling pathway	7.018e-08	1.2071e-05
hsa-miR-335-3p	FGF10	2255	PI3K-Akt signaling pathway	1.48421e-06	0.00010378
hsa-miR-335-3p	FGF10	2255	Ras signaling pathway	0.000110541	0.00345692
hsa-miR-335-3p	FGF10	2255	Rap1 signaling pathway	0.000126646	0.00363051
hsa-miR-335-3p	FGF10	2255	MAPK signaling pathway	7.018e-08	1.2071e-05
hsa-miR-493-5p	FGF2	2247	PI3K-Akt signaling pathway	1.48421e-06	0.00010378
hsa-miR-493-5p	FGF2	2247	Ras signaling pathway	0.000110541	0.00345692
hsa-miR-493-5p	FGF2	2247	Rap1 signaling pathway	0.000126646	0.00363051
hsa-miR-493-5p	FGF2	2247	MAPK signaling pathway	7.018e-08	1.2071e-05
hsa-miR-410-3p	FGF2	2247	PI3K-Akt signaling pathway	1.48421e-06	0.00010378
hsa-miR-410-3p	FGF2	2247	Ras signaling pathway	0.000110541	0.00345692
hsa-miR-410-3p	FGF2	2247	Rap1 signaling pathway	0.000126646	0.00363051
hsa-miR-410-3p	FGF2	2247	MAPK signaling pathway	7.018e-08	1.2071e-05
hsa-miR-130b-5p	FGF2	2247	PI3K-Akt signaling pathway	1.48421e-06	0.00010378
hsa-miR-130b-5p	FGF2	2247	Ras signaling pathway	0.000110541	0.00345692
hsa-miR-130b-5p	FGF2	2247	Rap1 signaling pathway	0.000126646	0.00363051
hsa-miR-130b-5p	FGF2	2247	MAPK signaling pathway	7.018e-08	1.2071e-05
hsa-miR-146b-3p	FGF5	2250	MAPK signaling pathway	7.018e-08	1.2071e-05
hsa-miR-146b-3p	FGF5	2250	Ras signaling pathway	0.000110541	0.00345692
hsa-miR-146b-3p	FGF5	2250	Rap1 signaling pathway	0.000126646	0.00363051
hsa-miR-146b-3p	FGF5	2250	PI3K-Akt signaling pathway	1.48421e-06	0.00010378
hsa-miR-17-5p	FGF5	2250	MAPK signaling pathway	7.018e-08	1.2071e-05
hsa-miR-17-5p	FGF5	2250	Ras signaling pathway	0.000110541	0.00345692
hsa-miR-17-5p	FGF5	2250	Rap1 signaling pathway	0.000126646	0.00363051
hsa-miR-17-5p	FGF5	2250	PI3K-Akt signaling pathway	1.48421e-06	0.00010378
hsa-miR-493-5p	FGF5	2250	MAPK signaling pathway	7.018e-08	1.2071e-05
hsa-miR-493-5p	FGF5	2250	Ras signaling pathway	0.000110541	0.00345692
hsa-miR-493-5p	FGF5	2250	Rap1 signaling pathway	0.000126646	0.00363051
hsa-miR-493-5p	FGF5	2250	PI3K-Akt signaling pathway	1.48421e-06	0.00010378
hsa-miR-33a-5p	FGF5	2250	MAPK signaling pathway	7.018e-08	1.2071e-05
hsa-miR-33a-5p	FGF5	2250	Ras signaling pathway	0.000110541	0.00345692
hsa-miR-33a-5p	FGF5	2250	Rap1 signaling pathway	0.000126646	0.00363051
hsa-miR-33a-5p	FGF5	2250	PI3K-Akt signaling pathway	1.48421e-06	0.00010378
hsa-miR-93-5p	FGF5	2250	MAPK signaling pathway	7.018e-08	1.2071e-05
hsa-miR-93-5p	FGF5	2250	Ras signaling pathway	0.000110541	0.00345692
hsa-miR-93-5p	FGF5	2250	Rap1 signaling pathway	0.000126646	0.00363051
hsa-miR-93-5p	FGF5	2250	PI3K-Akt signaling pathway	1.48421e-06	0.00010378
hsa-miR-675-3p	FGF5	2250	MAPK signaling pathway	7.018e-08	1.2071e-05
hsa-miR-675-3p	FGF5	2250	Ras signaling pathway	0.000110541	0.00345692
hsa-miR-675-3p	FGF5	2250	Rap1 signaling pathway	0.000126646	0.00363051
hsa-miR-675-3p	FGF5	2250	PI3K-Akt signaling pathway	1.48421e-06	0.00010378
hsa-miR-106a-5p	FGF5	2250	MAPK signaling pathway	7.018e-08	1.2071e-05
hsa-miR-106a-5p	FGF5	2250	Ras signaling pathway	0.000110541	0.00345692
hsa-miR-106a-5p	FGF5	2250	Rap1 signaling pathway	0.000126646	0.00363051
hsa-miR-106a-5p	FGF5	2250	PI3K-Akt signaling pathway	1.48421e-06	0.00010378
hsa-miR-135b-5p	FGF5	2250	MAPK signaling pathway	7.018e-08	1.2071e-05
hsa-miR-135b-5p	FGF5	2250	Ras signaling pathway	0.000110541	0.00345692
hsa-miR-135b-5p	FGF5	2250	Rap1 signaling pathway	0.000126646	0.00363051
hsa-miR-135b-5p	FGF5	2250	PI3K-Akt signaling pathway	1.48421e-06	0.00010378
hsa-miR-31-3p	FGF5	2250	MAPK signaling pathway	7.018e-08	1.2071e-05
hsa-miR-31-3p	FGF5	2250	Ras signaling pathway	0.000110541	0.00345692
hsa-miR-31-3p	FGF5	2250	Rap1 signaling pathway	0.000126646	0.00363051
hsa-miR-31-3p	FGF5	2250	PI3K-Akt signaling pathway	1.48421e-06	0.00010378
hsa-miR-203b-3p	FGF5	2250	MAPK signaling pathway	7.018e-08	1.2071e-05
hsa-miR-203b-3p	FGF5	2250	Ras signaling pathway	0.000110541	0.00345692
hsa-miR-203b-3p	FGF5	2250	Rap1 signaling pathway	0.000126646	0.00363051
hsa-miR-203b-3p	FGF5	2250	PI3K-Akt signaling pathway	1.48421e-06	0.00010378
hsa-miR-93-5p	FGF7	2252	Ras signaling pathway	0.000110541	0.00345692
hsa-miR-93-5p	FGF7	2252	Rap1 signaling pathway	0.000126646	0.00363051
hsa-miR-93-5p	FGF7	2252	PI3K-Akt signaling pathway	1.48421e-06	0.00010378
hsa-miR-93-5p	FGF7	2252	MAPK signaling pathway	7.018e-08	1.2071e-05
hsa-miR-429	FGF7	2252	Ras signaling pathway	0.000110541	0.00345692
hsa-miR-429	FGF7	2252	Rap1 signaling pathway	0.000126646	0.00363051
hsa-miR-429	FGF7	2252	PI3K-Akt signaling pathway	1.48421e-06	0.00010378
hsa-miR-429	FGF7	2252	MAPK signaling pathway	7.018e-08	1.2071e-05
hsa-miR-19b-3p	FGF7	2252	Ras signaling pathway	0.000110541	0.00345692
hsa-miR-19b-3p	FGF7	2252	Rap1 signaling pathway	0.000126646	0.00363051
hsa-miR-19b-3p	FGF7	2252	PI3K-Akt signaling pathway	1.48421e-06	0.00010378
hsa-miR-19b-3p	FGF7	2252	MAPK signaling pathway	7.018e-08	1.2071e-05
hsa-miR-106a-5p	FGF7	2252	Ras signaling pathway	0.000110541	0.00345692
hsa-miR-106a-5p	FGF7	2252	Rap1 signaling pathway	0.000126646	0.00363051
hsa-miR-106a-5p	FGF7	2252	PI3K-Akt signaling pathway	1.48421e-06	0.00010378
hsa-miR-106a-5p	FGF7	2252	MAPK signaling pathway	7.018e-08	1.2071e-05
hsa-miR-31-5p	FGF7	2252	Ras signaling pathway	0.000110541	0.00345692
hsa-miR-31-5p	FGF7	2252	Rap1 signaling pathway	0.000126646	0.00363051
hsa-miR-31-5p	FGF7	2252	PI3K-Akt signaling pathway	1.48421e-06	0.00010378
hsa-miR-31-5p	FGF7	2252	MAPK signaling pathway	7.018e-08	1.2071e-05
hsa-miR-410-3p	FGF7	2252	Ras signaling pathway	0.000110541	0.00345692
hsa-miR-410-3p	FGF7	2252	Rap1 signaling pathway	0.000126646	0.00363051
hsa-miR-410-3p	FGF7	2252	PI3K-Akt signaling pathway	1.48421e-06	0.00010378
hsa-miR-410-3p	FGF7	2252	MAPK signaling pathway	7.018e-08	1.2071e-05
hsa-miR-17-5p	FGF7	2252	Ras signaling pathway	0.000110541	0.00345692
hsa-miR-17-5p	FGF7	2252	Rap1 signaling pathway	0.000126646	0.00363051
hsa-miR-17-5p	FGF7	2252	PI3K-Akt signaling pathway	1.48421e-06	0.00010378
hsa-miR-17-5p	FGF7	2252	MAPK signaling pathway	7.018e-08	1.2071e-05
hsa-miR-493-5p	FGF7	2252	Ras signaling pathway	0.000110541	0.00345692
hsa-miR-493-5p	FGF7	2252	Rap1 signaling pathway	0.000126646	0.00363051
hsa-miR-493-5p	FGF7	2252	PI3K-Akt signaling pathway	1.48421e-06	0.00010378
hsa-miR-493-5p	FGF7	2252	MAPK signaling pathway	7.018e-08	1.2071e-05
hsa-miR-335-3p	FGF7	2252	Ras signaling pathway	0.000110541	0.00345692
hsa-miR-335-3p	FGF7	2252	Rap1 signaling pathway	0.000126646	0.00363051
hsa-miR-335-3p	FGF7	2252	PI3K-Akt signaling pathway	1.48421e-06	0.00010378
hsa-miR-335-3p	FGF7	2252	MAPK signaling pathway	7.018e-08	1.2071e-05
hsa-miR-135b-5p	FGF7	2252	Ras signaling pathway	0.000110541	0.00345692
hsa-miR-135b-5p	FGF7	2252	Rap1 signaling pathway	0.000126646	0.00363051
hsa-miR-135b-5p	FGF7	2252	PI3K-Akt signaling pathway	1.48421e-06	0.00010378
hsa-miR-135b-5p	FGF7	2252	MAPK signaling pathway	7.018e-08	1.2071e-05
hsa-miR-19a-3p	FGF7	2252	Ras signaling pathway	0.000110541	0.00345692
hsa-miR-19a-3p	FGF7	2252	Rap1 signaling pathway	0.000126646	0.00363051
hsa-miR-19a-3p	FGF7	2252	PI3K-Akt signaling pathway	1.48421e-06	0.00010378
hsa-miR-19a-3p	FGF7	2252	MAPK signaling pathway	7.018e-08	1.2071e-05
hsa-miR-33a-5p	FGF7	2252	Ras signaling pathway	0.000110541	0.00345692
hsa-miR-33a-5p	FGF7	2252	Rap1 signaling pathway	0.000126646	0.00363051
hsa-miR-33a-5p	FGF7	2252	PI3K-Akt signaling pathway	1.48421e-06	0.00010378
hsa-miR-33a-5p	FGF7	2252	MAPK signaling pathway	7.018e-08	1.2071e-05
hsa-miR-758-3p	FGF7	2252	Ras signaling pathway	0.000110541	0.00345692
hsa-miR-758-3p	FGF7	2252	Rap1 signaling pathway	0.000126646	0.00363051
hsa-miR-758-3p	FGF7	2252	PI3K-Akt signaling pathway	1.48421e-06	0.00010378
hsa-miR-758-3p	FGF7	2252	MAPK signaling pathway	7.018e-08	1.2071e-05
hsa-miR-18a-5p	FGFR3	2261	MAPK signaling pathway	7.018e-08	1.2071e-05
hsa-miR-18a-5p	FGFR3	2261	Ras signaling pathway	0.000110541	0.00345692
hsa-miR-18a-5p	FGFR3	2261	PI3K-Akt signaling pathway	1.48421e-06	0.00010378
hsa-miR-18a-5p	FGFR3	2261	Rap1 signaling pathway	0.000126646	0.00363051
hsa-miR-200a-3p	FGFR3	2261	MAPK signaling pathway	7.018e-08	1.2071e-05
hsa-miR-200a-3p	FGFR3	2261	Ras signaling pathway	0.000110541	0.00345692
hsa-miR-200a-3p	FGFR3	2261	PI3K-Akt signaling pathway	1.48421e-06	0.00010378
hsa-miR-200a-3p	FGFR3	2261	Rap1 signaling pathway	0.000126646	0.00363051
hsa-miR-940	FGFR4	2264	Rap1 signaling pathway	0.000126646	0.00363051
hsa-miR-940	FGFR4	2264	Ras signaling pathway	0.000110541	0.00345692
hsa-miR-940	FGFR4	2264	PI3K-Akt signaling pathway	1.48421e-06	0.00010378
hsa-miR-940	FGFR4	2264	MAPK signaling pathway	7.018e-08	1.2071e-05
hsa-miR-455-5p	FGFR4	2264	Rap1 signaling pathway	0.000126646	0.00363051
hsa-miR-455-5p	FGFR4	2264	Ras signaling pathway	0.000110541	0.00345692
hsa-miR-455-5p	FGFR4	2264	PI3K-Akt signaling pathway	1.48421e-06	0.00010378
hsa-miR-455-5p	FGFR4	2264	MAPK signaling pathway	7.018e-08	1.2071e-05
hsa-miR-19b-3p	FLNC	2318	Focal adhesion	1.87231e-05	0.000920105
hsa-miR-19b-3p	FLNC	2318	MAPK signaling pathway	7.018e-08	1.2071e-05
hsa-miR-940	FLNC	2318	Focal adhesion	1.87231e-05	0.000920105
hsa-miR-940	FLNC	2318	MAPK signaling pathway	7.018e-08	1.2071e-05
hsa-miR-218-5p	FLNC	2318	Focal adhesion	1.87231e-05	0.000920105
hsa-miR-218-5p	FLNC	2318	MAPK signaling pathway	7.018e-08	1.2071e-05
hsa-miR-187-3p	FLNC	2318	Focal adhesion	1.87231e-05	0.000920105
hsa-miR-187-3p	FLNC	2318	MAPK signaling pathway	7.018e-08	1.2071e-05
hsa-miR-19a-3p	FLNC	2318	Focal adhesion	1.87231e-05	0.000920105
hsa-miR-19a-3p	FLNC	2318	MAPK signaling pathway	7.018e-08	1.2071e-05
hsa-miR-218-5p	FOSL1	8061	Wnt signaling pathway	0.00383935	0.0417244
hsa-miR-33a-5p	FOSL1	8061	Wnt signaling pathway	0.00383935	0.0417244
hsa-miR-200a-3p	FOSL1	8061	Wnt signaling pathway	0.00383935	0.0417244
hsa-miR-18a-5p	FOSL1	8061	Wnt signaling pathway	0.00383935	0.0417244
hsa-miR-31-5p	FRAS1	80144	ECM-receptor interaction	1.50843e-06	0.00010378
hsa-miR-18a-5p	FRAS1	80144	ECM-receptor interaction	1.50843e-06	0.00010378
hsa-miR-335-3p	FREM1	158326	ECM-receptor interaction	1.50843e-06	0.00010378
hsa-miR-203b-3p	FREM1	158326	ECM-receptor interaction	1.50843e-06	0.00010378
hsa-miR-584-5p	FREM1	158326	ECM-receptor interaction	1.50843e-06	0.00010378
hsa-miR-130b-5p	FREM1	158326	ECM-receptor interaction	1.50843e-06	0.00010378
hsa-miR-429	FREM2	341640	ECM-receptor interaction	1.50843e-06	0.00010378
hsa-miR-200b-3p	FREM2	341640	ECM-receptor interaction	1.50843e-06	0.00010378
hsa-miR-33a-5p	FREM2	341640	ECM-receptor interaction	1.50843e-06	0.00010378
hsa-miR-18a-5p	FREM2	341640	ECM-receptor interaction	1.50843e-06	0.00010378
hsa-miR-493-5p	FREM2	341640	ECM-receptor interaction	1.50843e-06	0.00010378
hsa-miR-940	FXYD2	486	cGMP-PKG signaling pathway	0.0001678	0.00407834
hsa-miR-93-5p	FZD9	8326	Wnt signaling pathway	0.00383935	0.0417244
hsa-miR-493-5p	FZD9	8326	Wnt signaling pathway	0.00383935	0.0417244
hsa-miR-17-5p	FZD9	8326	Wnt signaling pathway	0.00383935	0.0417244
hsa-miR-31-5p	FZD9	8326	Wnt signaling pathway	0.00383935	0.0417244
hsa-miR-106a-5p	FZD9	8326	Wnt signaling pathway	0.00383935	0.0417244
hsa-miR-18a-5p	GNA11	2767	Calcium signaling pathway	0.00021254	0.00430081
hsa-miR-18a-5p	GNA11	2767	cGMP-PKG signaling pathway	0.0001678	0.00407834
hsa-miR-106a-5p	GNA11	2767	Calcium signaling pathway	0.00021254	0.00430081
hsa-miR-106a-5p	GNA11	2767	cGMP-PKG signaling pathway	0.0001678	0.00407834
hsa-miR-93-5p	GNA11	2767	Calcium signaling pathway	0.00021254	0.00430081
hsa-miR-93-5p	GNA11	2767	cGMP-PKG signaling pathway	0.0001678	0.00407834
hsa-miR-187-3p	GNA11	2767	Calcium signaling pathway	0.00021254	0.00430081
hsa-miR-187-3p	GNA11	2767	cGMP-PKG signaling pathway	0.0001678	0.00407834
hsa-miR-17-5p	GNA11	2767	Calcium signaling pathway	0.00021254	0.00430081
hsa-miR-17-5p	GNA11	2767	cGMP-PKG signaling pathway	0.0001678	0.00407834
hsa-miR-335-3p	GNAL	2774	Calcium signaling pathway	0.00021254	0.00430081
hsa-miR-134-5p	GNAL	2774	Calcium signaling pathway	0.00021254	0.00430081
hsa-miR-17-5p	GNAL	2774	Calcium signaling pathway	0.00021254	0.00430081
hsa-miR-135b-5p	GNAL	2774	Calcium signaling pathway	0.00021254	0.00430081
hsa-miR-106a-5p	GNAL	2774	Calcium signaling pathway	0.00021254	0.00430081
hsa-miR-93-5p	GNAL	2774	Calcium signaling pathway	0.00021254	0.00430081
hsa-miR-19a-3p	GRIN2A	2903	Rap1 signaling pathway	0.000126646	0.00363051
hsa-miR-19a-3p	GRIN2A	2903	Ras signaling pathway	0.000110541	0.00345692
hsa-miR-19a-3p	GRIN2A	2903	Calcium signaling pathway	0.00021254	0.00430081
hsa-miR-493-5p	GRIN2A	2903	Rap1 signaling pathway	0.000126646	0.00363051
hsa-miR-493-5p	GRIN2A	2903	Ras signaling pathway	0.000110541	0.00345692
hsa-miR-493-5p	GRIN2A	2903	Calcium signaling pathway	0.00021254	0.00430081
hsa-miR-130b-5p	GRIN2A	2903	Rap1 signaling pathway	0.000126646	0.00363051
hsa-miR-130b-5p	GRIN2A	2903	Ras signaling pathway	0.000110541	0.00345692
hsa-miR-130b-5p	GRIN2A	2903	Calcium signaling pathway	0.00021254	0.00430081
hsa-miR-18a-5p	GRIN2A	2903	Rap1 signaling pathway	0.000126646	0.00363051
hsa-miR-18a-5p	GRIN2A	2903	Ras signaling pathway	0.000110541	0.00345692
hsa-miR-18a-5p	GRIN2A	2903	Calcium signaling pathway	0.00021254	0.00430081
hsa-miR-19b-3p	GRIN2A	2903	Rap1 signaling pathway	0.000126646	0.00363051
hsa-miR-19b-3p	GRIN2A	2903	Ras signaling pathway	0.000110541	0.00345692
hsa-miR-19b-3p	GRIN2A	2903	Calcium signaling pathway	0.00021254	0.00430081
hsa-miR-135b-5p	GRPR	2925	Calcium signaling pathway	0.00021254	0.00430081
hsa-miR-937-3p	GTF2I	2969	cGMP-PKG signaling pathway	0.0001678	0.00407834
hsa-miR-940	GTF2I	2969	cGMP-PKG signaling pathway	0.0001678	0.00407834
hsa-miR-335-3p	GTF2I	2969	cGMP-PKG signaling pathway	0.0001678	0.00407834
hsa-miR-455-5p	GTF2I	2969	cGMP-PKG signaling pathway	0.0001678	0.00407834
hsa-miR-130b-5p	HLA-DOA	3111	Cell adhesion molecules (CAMs)	0.000211435	0.00430081
hsa-miR-18a-5p	HLA-DQA1	3117	Cell adhesion molecules (CAMs)	0.000211435	0.00430081
hsa-miR-135b-5p	IBSP	3381	Focal adhesion	1.87231e-05	0.000920105
hsa-miR-135b-5p	IBSP	3381	PI3K-Akt signaling pathway	1.48421e-06	0.00010378
hsa-miR-135b-5p	IBSP	3381	ECM-receptor interaction	1.50843e-06	0.00010378
hsa-miR-130b-5p	IGF1	3479	Focal adhesion	1.87231e-05	0.000920105
hsa-miR-130b-5p	IGF1	3479	MAPK signaling pathway	7.018e-08	1.2071e-05
hsa-miR-130b-5p	IGF1	3479	PI3K-Akt signaling pathway	1.48421e-06	0.00010378
hsa-miR-130b-5p	IGF1	3479	Rap1 signaling pathway	0.000126646	0.00363051
hsa-miR-130b-5p	IGF1	3479	Ras signaling pathway	0.000110541	0.00345692
hsa-miR-19b-3p	IGF1	3479	Focal adhesion	1.87231e-05	0.000920105
hsa-miR-19b-3p	IGF1	3479	MAPK signaling pathway	7.018e-08	1.2071e-05
hsa-miR-19b-3p	IGF1	3479	PI3K-Akt signaling pathway	1.48421e-06	0.00010378
hsa-miR-19b-3p	IGF1	3479	Rap1 signaling pathway	0.000126646	0.00363051
hsa-miR-19b-3p	IGF1	3479	Ras signaling pathway	0.000110541	0.00345692
hsa-miR-410-3p	IGF1	3479	Focal adhesion	1.87231e-05	0.000920105
hsa-miR-410-3p	IGF1	3479	MAPK signaling pathway	7.018e-08	1.2071e-05
hsa-miR-410-3p	IGF1	3479	PI3K-Akt signaling pathway	1.48421e-06	0.00010378
hsa-miR-410-3p	IGF1	3479	Rap1 signaling pathway	0.000126646	0.00363051
hsa-miR-410-3p	IGF1	3479	Ras signaling pathway	0.000110541	0.00345692
hsa-miR-31-3p	IGF1	3479	Focal adhesion	1.87231e-05	0.000920105
hsa-miR-31-3p	IGF1	3479	MAPK signaling pathway	7.018e-08	1.2071e-05
hsa-miR-31-3p	IGF1	3479	PI3K-Akt signaling pathway	1.48421e-06	0.00010378
hsa-miR-31-3p	IGF1	3479	Rap1 signaling pathway	0.000126646	0.00363051
hsa-miR-31-3p	IGF1	3479	Ras signaling pathway	0.000110541	0.00345692
hsa-miR-130b-3p	IGF1	3479	Focal adhesion	1.87231e-05	0.000920105
hsa-miR-130b-3p	IGF1	3479	MAPK signaling pathway	7.018e-08	1.2071e-05
hsa-miR-130b-3p	IGF1	3479	PI3K-Akt signaling pathway	1.48421e-06	0.00010378
hsa-miR-130b-3p	IGF1	3479	Rap1 signaling pathway	0.000126646	0.00363051
hsa-miR-130b-3p	IGF1	3479	Ras signaling pathway	0.000110541	0.00345692
hsa-miR-18a-5p	IGF1	3479	Focal adhesion	1.87231e-05	0.000920105
hsa-miR-18a-5p	IGF1	3479	MAPK signaling pathway	7.018e-08	1.2071e-05
hsa-miR-18a-5p	IGF1	3479	PI3K-Akt signaling pathway	1.48421e-06	0.00010378
hsa-miR-18a-5p	IGF1	3479	Rap1 signaling pathway	0.000126646	0.00363051
hsa-miR-18a-5p	IGF1	3479	Ras signaling pathway	0.000110541	0.00345692
hsa-miR-758-3p	IGF1	3479	Focal adhesion	1.87231e-05	0.000920105
hsa-miR-758-3p	IGF1	3479	MAPK signaling pathway	7.018e-08	1.2071e-05
hsa-miR-758-3p	IGF1	3479	PI3K-Akt signaling pathway	1.48421e-06	0.00010378
hsa-miR-758-3p	IGF1	3479	Rap1 signaling pathway	0.000126646	0.00363051
hsa-miR-758-3p	IGF1	3479	Ras signaling pathway	0.000110541	0.00345692
hsa-miR-940	IGF1	3479	Focal adhesion	1.87231e-05	0.000920105
hsa-miR-940	IGF1	3479	MAPK signaling pathway	7.018e-08	1.2071e-05
hsa-miR-940	IGF1	3479	PI3K-Akt signaling pathway	1.48421e-06	0.00010378
hsa-miR-940	IGF1	3479	Rap1 signaling pathway	0.000126646	0.00363051
hsa-miR-940	IGF1	3479	Ras signaling pathway	0.000110541	0.00345692
hsa-miR-19a-3p	IGF1	3479	Focal adhesion	1.87231e-05	0.000920105
hsa-miR-19a-3p	IGF1	3479	MAPK signaling pathway	7.018e-08	1.2071e-05
hsa-miR-19a-3p	IGF1	3479	PI3K-Akt signaling pathway	1.48421e-06	0.00010378
hsa-miR-19a-3p	IGF1	3479	Rap1 signaling pathway	0.000126646	0.00363051
hsa-miR-19a-3p	IGF1	3479	Ras signaling pathway	0.000110541	0.00345692
hsa-miR-93-5p	IGF2	3481	Ras signaling pathway	0.000110541	0.00345692
hsa-miR-93-5p	IGF2	3481	PI3K-Akt signaling pathway	1.48421e-06	0.00010378
hsa-miR-93-5p	IGF2	3481	MAPK signaling pathway	7.018e-08	1.2071e-05
hsa-miR-134-5p	IGF2	3481	Ras signaling pathway	0.000110541	0.00345692
hsa-miR-134-5p	IGF2	3481	PI3K-Akt signaling pathway	1.48421e-06	0.00010378
hsa-miR-134-5p	IGF2	3481	MAPK signaling pathway	7.018e-08	1.2071e-05
hsa-miR-450a-5p	IGF2	3481	Ras signaling pathway	0.000110541	0.00345692
hsa-miR-450a-5p	IGF2	3481	PI3K-Akt signaling pathway	1.48421e-06	0.00010378
hsa-miR-450a-5p	IGF2	3481	MAPK signaling pathway	7.018e-08	1.2071e-05
hsa-miR-493-5p	IGF2	3481	Ras signaling pathway	0.000110541	0.00345692
hsa-miR-493-5p	IGF2	3481	PI3K-Akt signaling pathway	1.48421e-06	0.00010378
hsa-miR-493-5p	IGF2	3481	MAPK signaling pathway	7.018e-08	1.2071e-05
hsa-miR-429	IGF2	3481	Ras signaling pathway	0.000110541	0.00345692
hsa-miR-429	IGF2	3481	PI3K-Akt signaling pathway	1.48421e-06	0.00010378
hsa-miR-429	IGF2	3481	MAPK signaling pathway	7.018e-08	1.2071e-05
hsa-miR-940	IGF2	3481	Ras signaling pathway	0.000110541	0.00345692
hsa-miR-940	IGF2	3481	PI3K-Akt signaling pathway	1.48421e-06	0.00010378
hsa-miR-940	IGF2	3481	MAPK signaling pathway	7.018e-08	1.2071e-05
hsa-miR-758-3p	IGF2	3481	Ras signaling pathway	0.000110541	0.00345692
hsa-miR-758-3p	IGF2	3481	PI3K-Akt signaling pathway	1.48421e-06	0.00010378
hsa-miR-758-3p	IGF2	3481	MAPK signaling pathway	7.018e-08	1.2071e-05
hsa-miR-200b-3p	IGF2	3481	Ras signaling pathway	0.000110541	0.00345692
hsa-miR-200b-3p	IGF2	3481	PI3K-Akt signaling pathway	1.48421e-06	0.00010378
hsa-miR-200b-3p	IGF2	3481	MAPK signaling pathway	7.018e-08	1.2071e-05
hsa-miR-410-3p	IGF2	3481	Ras signaling pathway	0.000110541	0.00345692
hsa-miR-410-3p	IGF2	3481	PI3K-Akt signaling pathway	1.48421e-06	0.00010378
hsa-miR-410-3p	IGF2	3481	MAPK signaling pathway	7.018e-08	1.2071e-05
hsa-miR-200a-3p	IGF2	3481	Ras signaling pathway	0.000110541	0.00345692
hsa-miR-200a-3p	IGF2	3481	PI3K-Akt signaling pathway	1.48421e-06	0.00010378
hsa-miR-200a-3p	IGF2	3481	MAPK signaling pathway	7.018e-08	1.2071e-05
hsa-miR-218-5p	IGF2	3481	Ras signaling pathway	0.000110541	0.00345692
hsa-miR-218-5p	IGF2	3481	PI3K-Akt signaling pathway	1.48421e-06	0.00010378
hsa-miR-218-5p	IGF2	3481	MAPK signaling pathway	7.018e-08	1.2071e-05
hsa-miR-31-5p	IL1R1	3554	MAPK signaling pathway	7.018e-08	1.2071e-05
hsa-miR-19a-3p	IL1R1	3554	MAPK signaling pathway	7.018e-08	1.2071e-05
hsa-miR-19b-3p	IL1R1	3554	MAPK signaling pathway	7.018e-08	1.2071e-05
hsa-miR-584-5p	IL6R	3570	PI3K-Akt signaling pathway	1.48421e-06	0.00010378
hsa-miR-758-3p	IL6R	3570	PI3K-Akt signaling pathway	1.48421e-06	0.00010378
hsa-miR-335-3p	IL6R	3570	PI3K-Akt signaling pathway	1.48421e-06	0.00010378
hsa-miR-940	IL6R	3570	PI3K-Akt signaling pathway	1.48421e-06	0.00010378
hsa-miR-200a-3p	IL6R	3570	PI3K-Akt signaling pathway	1.48421e-06	0.00010378
hsa-miR-203a-3p	IL7	3574	PI3K-Akt signaling pathway	1.48421e-06	0.00010378
hsa-miR-758-3p	IL7R	3575	PI3K-Akt signaling pathway	1.48421e-06	0.00010378
hsa-miR-135b-5p	IL7R	3575	PI3K-Akt signaling pathway	1.48421e-06	0.00010378
hsa-miR-146b-5p	IL7R	3575	PI3K-Akt signaling pathway	1.48421e-06	0.00010378
hsa-miR-146b-3p	IL7R	3575	PI3K-Akt signaling pathway	1.48421e-06	0.00010378
hsa-miR-335-3p	IL7R	3575	PI3K-Akt signaling pathway	1.48421e-06	0.00010378
hsa-miR-31-5p	IL7R	3575	PI3K-Akt signaling pathway	1.48421e-06	0.00010378
hsa-miR-200b-5p	IL7R	3575	PI3K-Akt signaling pathway	1.48421e-06	0.00010378
hsa-miR-200a-5p	IL7R	3575	PI3K-Akt signaling pathway	1.48421e-06	0.00010378
hsa-miR-18a-5p	IL7R	3575	PI3K-Akt signaling pathway	1.48421e-06	0.00010378
hsa-miR-130b-5p	IL7R	3575	PI3K-Akt signaling pathway	1.48421e-06	0.00010378
hsa-miR-335-3p	IRS1	3667	cGMP-PKG signaling pathway	0.0001678	0.00407834
hsa-miR-335-3p	IRS1	3667	PI3K-Akt signaling pathway	1.48421e-06	0.00010378
hsa-miR-429	IRS1	3667	cGMP-PKG signaling pathway	0.0001678	0.00407834
hsa-miR-429	IRS1	3667	PI3K-Akt signaling pathway	1.48421e-06	0.00010378
hsa-miR-200b-3p	IRS1	3667	cGMP-PKG signaling pathway	0.0001678	0.00407834
hsa-miR-200b-3p	IRS1	3667	PI3K-Akt signaling pathway	1.48421e-06	0.00010378
hsa-miR-33a-5p	IRS1	3667	cGMP-PKG signaling pathway	0.0001678	0.00407834
hsa-miR-33a-5p	IRS1	3667	PI3K-Akt signaling pathway	1.48421e-06	0.00010378
hsa-miR-675-3p	IRS1	3667	cGMP-PKG signaling pathway	0.0001678	0.00407834
hsa-miR-675-3p	IRS1	3667	PI3K-Akt signaling pathway	1.48421e-06	0.00010378
hsa-miR-106a-5p	IRS1	3667	cGMP-PKG signaling pathway	0.0001678	0.00407834
hsa-miR-106a-5p	IRS1	3667	PI3K-Akt signaling pathway	1.48421e-06	0.00010378
hsa-miR-19a-3p	IRS1	3667	cGMP-PKG signaling pathway	0.0001678	0.00407834
hsa-miR-19a-3p	IRS1	3667	PI3K-Akt signaling pathway	1.48421e-06	0.00010378
hsa-miR-410-3p	IRS1	3667	cGMP-PKG signaling pathway	0.0001678	0.00407834
hsa-miR-410-3p	IRS1	3667	PI3K-Akt signaling pathway	1.48421e-06	0.00010378
hsa-miR-203a-3p	IRS1	3667	cGMP-PKG signaling pathway	0.0001678	0.00407834
hsa-miR-203a-3p	IRS1	3667	PI3K-Akt signaling pathway	1.48421e-06	0.00010378
hsa-miR-335-3p	ITGA8	8516	Focal adhesion	1.87231e-05	0.000920105
hsa-miR-335-3p	ITGA8	8516	PI3K-Akt signaling pathway	1.48421e-06	0.00010378
hsa-miR-335-3p	ITGA8	8516	Cell adhesion molecules (CAMs)	0.000211435	0.00430081
hsa-miR-335-3p	ITGA8	8516	ECM-receptor interaction	1.50843e-06	0.00010378
hsa-miR-142-3p	ITGA8	8516	Focal adhesion	1.87231e-05	0.000920105
hsa-miR-142-3p	ITGA8	8516	PI3K-Akt signaling pathway	1.48421e-06	0.00010378
hsa-miR-142-3p	ITGA8	8516	Cell adhesion molecules (CAMs)	0.000211435	0.00430081
hsa-miR-142-3p	ITGA8	8516	ECM-receptor interaction	1.50843e-06	0.00010378
hsa-miR-106a-5p	ITGA8	8516	Focal adhesion	1.87231e-05	0.000920105
hsa-miR-106a-5p	ITGA8	8516	PI3K-Akt signaling pathway	1.48421e-06	0.00010378
hsa-miR-106a-5p	ITGA8	8516	Cell adhesion molecules (CAMs)	0.000211435	0.00430081
hsa-miR-106a-5p	ITGA8	8516	ECM-receptor interaction	1.50843e-06	0.00010378
hsa-miR-17-5p	ITGA8	8516	Focal adhesion	1.87231e-05	0.000920105
hsa-miR-17-5p	ITGA8	8516	PI3K-Akt signaling pathway	1.48421e-06	0.00010378
hsa-miR-17-5p	ITGA8	8516	Cell adhesion molecules (CAMs)	0.000211435	0.00430081
hsa-miR-17-5p	ITGA8	8516	ECM-receptor interaction	1.50843e-06	0.00010378
hsa-miR-455-5p	ITGA8	8516	Focal adhesion	1.87231e-05	0.000920105
hsa-miR-455-5p	ITGA8	8516	PI3K-Akt signaling pathway	1.48421e-06	0.00010378
hsa-miR-455-5p	ITGA8	8516	Cell adhesion molecules (CAMs)	0.000211435	0.00430081
hsa-miR-455-5p	ITGA8	8516	ECM-receptor interaction	1.50843e-06	0.00010378
hsa-miR-93-5p	ITGA8	8516	Focal adhesion	1.87231e-05	0.000920105
hsa-miR-93-5p	ITGA8	8516	PI3K-Akt signaling pathway	1.48421e-06	0.00010378
hsa-miR-93-5p	ITGA8	8516	Cell adhesion molecules (CAMs)	0.000211435	0.00430081
hsa-miR-93-5p	ITGA8	8516	ECM-receptor interaction	1.50843e-06	0.00010378
hsa-miR-17-5p	ITGB3	3690	Focal adhesion	1.87231e-05	0.000920105
hsa-miR-17-5p	ITGB3	3690	PI3K-Akt signaling pathway	1.48421e-06	0.00010378
hsa-miR-17-5p	ITGB3	3690	ECM-receptor interaction	1.50843e-06	0.00010378
hsa-miR-17-5p	ITGB3	3690	Rap1 signaling pathway	0.000126646	0.00363051
hsa-miR-200b-3p	ITGB3	3690	Focal adhesion	1.87231e-05	0.000920105
hsa-miR-200b-3p	ITGB3	3690	PI3K-Akt signaling pathway	1.48421e-06	0.00010378
hsa-miR-200b-3p	ITGB3	3690	ECM-receptor interaction	1.50843e-06	0.00010378
hsa-miR-200b-3p	ITGB3	3690	Rap1 signaling pathway	0.000126646	0.00363051
hsa-miR-203b-3p	ITGB3	3690	Focal adhesion	1.87231e-05	0.000920105
hsa-miR-203b-3p	ITGB3	3690	PI3K-Akt signaling pathway	1.48421e-06	0.00010378
hsa-miR-203b-3p	ITGB3	3690	ECM-receptor interaction	1.50843e-06	0.00010378
hsa-miR-203b-3p	ITGB3	3690	Rap1 signaling pathway	0.000126646	0.00363051
hsa-miR-19a-3p	ITGB3	3690	Focal adhesion	1.87231e-05	0.000920105
hsa-miR-19a-3p	ITGB3	3690	PI3K-Akt signaling pathway	1.48421e-06	0.00010378
hsa-miR-19a-3p	ITGB3	3690	ECM-receptor interaction	1.50843e-06	0.00010378
hsa-miR-19a-3p	ITGB3	3690	Rap1 signaling pathway	0.000126646	0.00363051
hsa-miR-19b-3p	ITGB3	3690	Focal adhesion	1.87231e-05	0.000920105
hsa-miR-19b-3p	ITGB3	3690	PI3K-Akt signaling pathway	1.48421e-06	0.00010378
hsa-miR-19b-3p	ITGB3	3690	ECM-receptor interaction	1.50843e-06	0.00010378
hsa-miR-19b-3p	ITGB3	3690	Rap1 signaling pathway	0.000126646	0.00363051
hsa-miR-429	ITGB3	3690	Focal adhesion	1.87231e-05	0.000920105
hsa-miR-429	ITGB3	3690	PI3K-Akt signaling pathway	1.48421e-06	0.00010378
hsa-miR-429	ITGB3	3690	ECM-receptor interaction	1.50843e-06	0.00010378
hsa-miR-429	ITGB3	3690	Rap1 signaling pathway	0.000126646	0.00363051
hsa-miR-218-5p	ITGB6	3694	PI3K-Akt signaling pathway	1.48421e-06	0.00010378
hsa-miR-218-5p	ITGB6	3694	ECM-receptor interaction	1.50843e-06	0.00010378
hsa-miR-218-5p	ITGB6	3694	Focal adhesion	1.87231e-05	0.000920105
hsa-miR-106a-5p	ITGB6	3694	PI3K-Akt signaling pathway	1.48421e-06	0.00010378
hsa-miR-106a-5p	ITGB6	3694	ECM-receptor interaction	1.50843e-06	0.00010378
hsa-miR-106a-5p	ITGB6	3694	Focal adhesion	1.87231e-05	0.000920105
hsa-miR-130b-3p	ITGB6	3694	PI3K-Akt signaling pathway	1.48421e-06	0.00010378
hsa-miR-130b-3p	ITGB6	3694	ECM-receptor interaction	1.50843e-06	0.00010378
hsa-miR-130b-3p	ITGB6	3694	Focal adhesion	1.87231e-05	0.000920105
hsa-miR-200a-5p	ITGB6	3694	PI3K-Akt signaling pathway	1.48421e-06	0.00010378
hsa-miR-200a-5p	ITGB6	3694	ECM-receptor interaction	1.50843e-06	0.00010378
hsa-miR-200a-5p	ITGB6	3694	Focal adhesion	1.87231e-05	0.000920105
hsa-miR-93-5p	ITGB6	3694	PI3K-Akt signaling pathway	1.48421e-06	0.00010378
hsa-miR-93-5p	ITGB6	3694	ECM-receptor interaction	1.50843e-06	0.00010378
hsa-miR-93-5p	ITGB6	3694	Focal adhesion	1.87231e-05	0.000920105
hsa-miR-200b-5p	ITGB6	3694	PI3K-Akt signaling pathway	1.48421e-06	0.00010378
hsa-miR-200b-5p	ITGB6	3694	ECM-receptor interaction	1.50843e-06	0.00010378
hsa-miR-200b-5p	ITGB6	3694	Focal adhesion	1.87231e-05	0.000920105
hsa-miR-17-5p	ITGB6	3694	PI3K-Akt signaling pathway	1.48421e-06	0.00010378
hsa-miR-17-5p	ITGB6	3694	ECM-receptor interaction	1.50843e-06	0.00010378
hsa-miR-17-5p	ITGB6	3694	Focal adhesion	1.87231e-05	0.000920105
hsa-miR-135b-5p	ITGB6	3694	PI3K-Akt signaling pathway	1.48421e-06	0.00010378
hsa-miR-135b-5p	ITGB6	3694	ECM-receptor interaction	1.50843e-06	0.00010378
hsa-miR-135b-5p	ITGB6	3694	Focal adhesion	1.87231e-05	0.000920105
hsa-miR-758-3p	ITGB6	3694	PI3K-Akt signaling pathway	1.48421e-06	0.00010378
hsa-miR-758-3p	ITGB6	3694	ECM-receptor interaction	1.50843e-06	0.00010378
hsa-miR-758-3p	ITGB6	3694	Focal adhesion	1.87231e-05	0.000920105
hsa-miR-146b-3p	ITGB6	3694	PI3K-Akt signaling pathway	1.48421e-06	0.00010378
hsa-miR-146b-3p	ITGB6	3694	ECM-receptor interaction	1.50843e-06	0.00010378
hsa-miR-146b-3p	ITGB6	3694	Focal adhesion	1.87231e-05	0.000920105
hsa-miR-200a-3p	ITGB8	3696	PI3K-Akt signaling pathway	1.48421e-06	0.00010378
hsa-miR-200a-3p	ITGB8	3696	ECM-receptor interaction	1.50843e-06	0.00010378
hsa-miR-200a-3p	ITGB8	3696	Cell adhesion molecules (CAMs)	0.000211435	0.00430081
hsa-miR-200a-3p	ITGB8	3696	Focal adhesion	1.87231e-05	0.000920105
hsa-miR-93-5p	ITGB8	3696	PI3K-Akt signaling pathway	1.48421e-06	0.00010378
hsa-miR-93-5p	ITGB8	3696	ECM-receptor interaction	1.50843e-06	0.00010378
hsa-miR-93-5p	ITGB8	3696	Cell adhesion molecules (CAMs)	0.000211435	0.00430081
hsa-miR-93-5p	ITGB8	3696	Focal adhesion	1.87231e-05	0.000920105
hsa-miR-106a-5p	ITGB8	3696	PI3K-Akt signaling pathway	1.48421e-06	0.00010378
hsa-miR-106a-5p	ITGB8	3696	ECM-receptor interaction	1.50843e-06	0.00010378
hsa-miR-106a-5p	ITGB8	3696	Cell adhesion molecules (CAMs)	0.000211435	0.00430081
hsa-miR-106a-5p	ITGB8	3696	Focal adhesion	1.87231e-05	0.000920105
hsa-miR-142-3p	ITGB8	3696	PI3K-Akt signaling pathway	1.48421e-06	0.00010378
hsa-miR-142-3p	ITGB8	3696	ECM-receptor interaction	1.50843e-06	0.00010378
hsa-miR-142-3p	ITGB8	3696	Cell adhesion molecules (CAMs)	0.000211435	0.00430081
hsa-miR-142-3p	ITGB8	3696	Focal adhesion	1.87231e-05	0.000920105
hsa-miR-17-5p	ITGB8	3696	PI3K-Akt signaling pathway	1.48421e-06	0.00010378
hsa-miR-17-5p	ITGB8	3696	ECM-receptor interaction	1.50843e-06	0.00010378
hsa-miR-17-5p	ITGB8	3696	Cell adhesion molecules (CAMs)	0.000211435	0.00430081
hsa-miR-17-5p	ITGB8	3696	Focal adhesion	1.87231e-05	0.000920105
hsa-miR-19a-3p	ITGB8	3696	PI3K-Akt signaling pathway	1.48421e-06	0.00010378
hsa-miR-19a-3p	ITGB8	3696	ECM-receptor interaction	1.50843e-06	0.00010378
hsa-miR-19a-3p	ITGB8	3696	Cell adhesion molecules (CAMs)	0.000211435	0.00430081
hsa-miR-19a-3p	ITGB8	3696	Focal adhesion	1.87231e-05	0.000920105
hsa-miR-130b-3p	ITGB8	3696	PI3K-Akt signaling pathway	1.48421e-06	0.00010378
hsa-miR-130b-3p	ITGB8	3696	ECM-receptor interaction	1.50843e-06	0.00010378
hsa-miR-130b-3p	ITGB8	3696	Cell adhesion molecules (CAMs)	0.000211435	0.00430081
hsa-miR-130b-3p	ITGB8	3696	Focal adhesion	1.87231e-05	0.000920105
hsa-miR-19b-3p	ITGB8	3696	PI3K-Akt signaling pathway	1.48421e-06	0.00010378
hsa-miR-19b-3p	ITGB8	3696	ECM-receptor interaction	1.50843e-06	0.00010378
hsa-miR-19b-3p	ITGB8	3696	Cell adhesion molecules (CAMs)	0.000211435	0.00430081
hsa-miR-19b-3p	ITGB8	3696	Focal adhesion	1.87231e-05	0.000920105
hsa-miR-200b-3p	ITPR1	3708	Calcium signaling pathway	0.00021254	0.00430081
hsa-miR-200b-3p	ITPR1	3708	cGMP-PKG signaling pathway	0.0001678	0.00407834
hsa-miR-19a-3p	ITPR1	3708	Calcium signaling pathway	0.00021254	0.00430081
hsa-miR-19a-3p	ITPR1	3708	cGMP-PKG signaling pathway	0.0001678	0.00407834
hsa-miR-130b-5p	ITPR1	3708	Calcium signaling pathway	0.00021254	0.00430081
hsa-miR-130b-5p	ITPR1	3708	cGMP-PKG signaling pathway	0.0001678	0.00407834
hsa-miR-19b-3p	ITPR1	3708	Calcium signaling pathway	0.00021254	0.00430081
hsa-miR-19b-3p	ITPR1	3708	cGMP-PKG signaling pathway	0.0001678	0.00407834
hsa-miR-335-3p	ITPR1	3708	Calcium signaling pathway	0.00021254	0.00430081
hsa-miR-335-3p	ITPR1	3708	cGMP-PKG signaling pathway	0.0001678	0.00407834
hsa-miR-31-5p	ITPR1	3708	Calcium signaling pathway	0.00021254	0.00430081
hsa-miR-31-5p	ITPR1	3708	cGMP-PKG signaling pathway	0.0001678	0.00407834
hsa-miR-130b-3p	ITPR1	3708	Calcium signaling pathway	0.00021254	0.00430081
hsa-miR-130b-3p	ITPR1	3708	cGMP-PKG signaling pathway	0.0001678	0.00407834
hsa-miR-429	ITPR1	3708	Calcium signaling pathway	0.00021254	0.00430081
hsa-miR-429	ITPR1	3708	cGMP-PKG signaling pathway	0.0001678	0.00407834
hsa-miR-3677-3p	ITPR1	3708	Calcium signaling pathway	0.00021254	0.00430081
hsa-miR-3677-3p	ITPR1	3708	cGMP-PKG signaling pathway	0.0001678	0.00407834
hsa-miR-106a-5p	KCNMB1	3779	cGMP-PKG signaling pathway	0.0001678	0.00407834
hsa-miR-200b-3p	KCNMB1	3779	cGMP-PKG signaling pathway	0.0001678	0.00407834
hsa-miR-429	KCNMB1	3779	cGMP-PKG signaling pathway	0.0001678	0.00407834
hsa-miR-93-5p	KCNMB1	3779	cGMP-PKG signaling pathway	0.0001678	0.00407834
hsa-miR-17-5p	KCNMB1	3779	cGMP-PKG signaling pathway	0.0001678	0.00407834
hsa-miR-135b-5p	KIT	3815	Ras signaling pathway	0.000110541	0.00345692
hsa-miR-135b-5p	KIT	3815	Rap1 signaling pathway	0.000126646	0.00363051
hsa-miR-135b-5p	KIT	3815	MAPK signaling pathway	7.018e-08	1.2071e-05
hsa-miR-135b-5p	KIT	3815	PI3K-Akt signaling pathway	1.48421e-06	0.00010378
hsa-miR-18a-5p	KIT	3815	Ras signaling pathway	0.000110541	0.00345692
hsa-miR-18a-5p	KIT	3815	Rap1 signaling pathway	0.000126646	0.00363051
hsa-miR-18a-5p	KIT	3815	MAPK signaling pathway	7.018e-08	1.2071e-05
hsa-miR-18a-5p	KIT	3815	PI3K-Akt signaling pathway	1.48421e-06	0.00010378
hsa-miR-93-5p	KIT	3815	Ras signaling pathway	0.000110541	0.00345692
hsa-miR-93-5p	KIT	3815	Rap1 signaling pathway	0.000126646	0.00363051
hsa-miR-93-5p	KIT	3815	MAPK signaling pathway	7.018e-08	1.2071e-05
hsa-miR-93-5p	KIT	3815	PI3K-Akt signaling pathway	1.48421e-06	0.00010378
hsa-miR-19a-3p	KIT	3815	Ras signaling pathway	0.000110541	0.00345692
hsa-miR-19a-3p	KIT	3815	Rap1 signaling pathway	0.000126646	0.00363051
hsa-miR-19a-3p	KIT	3815	MAPK signaling pathway	7.018e-08	1.2071e-05
hsa-miR-19a-3p	KIT	3815	PI3K-Akt signaling pathway	1.48421e-06	0.00010378
hsa-miR-335-3p	KIT	3815	Ras signaling pathway	0.000110541	0.00345692
hsa-miR-335-3p	KIT	3815	Rap1 signaling pathway	0.000126646	0.00363051
hsa-miR-335-3p	KIT	3815	MAPK signaling pathway	7.018e-08	1.2071e-05
hsa-miR-335-3p	KIT	3815	PI3K-Akt signaling pathway	1.48421e-06	0.00010378
hsa-miR-146b-5p	KIT	3815	Ras signaling pathway	0.000110541	0.00345692
hsa-miR-146b-5p	KIT	3815	Rap1 signaling pathway	0.000126646	0.00363051
hsa-miR-146b-5p	KIT	3815	MAPK signaling pathway	7.018e-08	1.2071e-05
hsa-miR-146b-5p	KIT	3815	PI3K-Akt signaling pathway	1.48421e-06	0.00010378
hsa-miR-130b-3p	KIT	3815	Ras signaling pathway	0.000110541	0.00345692
hsa-miR-130b-3p	KIT	3815	Rap1 signaling pathway	0.000126646	0.00363051
hsa-miR-130b-3p	KIT	3815	MAPK signaling pathway	7.018e-08	1.2071e-05
hsa-miR-130b-3p	KIT	3815	PI3K-Akt signaling pathway	1.48421e-06	0.00010378
hsa-miR-493-5p	KIT	3815	Ras signaling pathway	0.000110541	0.00345692
hsa-miR-493-5p	KIT	3815	Rap1 signaling pathway	0.000126646	0.00363051
hsa-miR-493-5p	KIT	3815	MAPK signaling pathway	7.018e-08	1.2071e-05
hsa-miR-493-5p	KIT	3815	PI3K-Akt signaling pathway	1.48421e-06	0.00010378
hsa-miR-218-5p	KIT	3815	Ras signaling pathway	0.000110541	0.00345692
hsa-miR-218-5p	KIT	3815	Rap1 signaling pathway	0.000126646	0.00363051
hsa-miR-218-5p	KIT	3815	MAPK signaling pathway	7.018e-08	1.2071e-05
hsa-miR-218-5p	KIT	3815	PI3K-Akt signaling pathway	1.48421e-06	0.00010378
hsa-miR-106a-5p	KIT	3815	Ras signaling pathway	0.000110541	0.00345692
hsa-miR-106a-5p	KIT	3815	Rap1 signaling pathway	0.000126646	0.00363051
hsa-miR-106a-5p	KIT	3815	MAPK signaling pathway	7.018e-08	1.2071e-05
hsa-miR-106a-5p	KIT	3815	PI3K-Akt signaling pathway	1.48421e-06	0.00010378
hsa-miR-19b-3p	KIT	3815	Ras signaling pathway	0.000110541	0.00345692
hsa-miR-19b-3p	KIT	3815	Rap1 signaling pathway	0.000126646	0.00363051
hsa-miR-19b-3p	KIT	3815	MAPK signaling pathway	7.018e-08	1.2071e-05
hsa-miR-19b-3p	KIT	3815	PI3K-Akt signaling pathway	1.48421e-06	0.00010378
hsa-miR-17-5p	KIT	3815	Ras signaling pathway	0.000110541	0.00345692
hsa-miR-17-5p	KIT	3815	Rap1 signaling pathway	0.000126646	0.00363051
hsa-miR-17-5p	KIT	3815	MAPK signaling pathway	7.018e-08	1.2071e-05
hsa-miR-17-5p	KIT	3815	PI3K-Akt signaling pathway	1.48421e-06	0.00010378
hsa-miR-218-5p	KSR2	283455	Ras signaling pathway	0.000110541	0.00345692
hsa-miR-940	KSR2	283455	Ras signaling pathway	0.000110541	0.00345692
hsa-miR-493-5p	L1CAM	3897	Cell adhesion molecules (CAMs)	0.000211435	0.00430081
hsa-miR-17-5p	LAMA3	3909	ECM-receptor interaction	1.50843e-06	0.00010378
hsa-miR-17-5p	LAMA3	3909	PI3K-Akt signaling pathway	1.48421e-06	0.00010378
hsa-miR-17-5p	LAMA3	3909	Focal adhesion	1.87231e-05	0.000920105
hsa-miR-106a-5p	LAMA3	3909	ECM-receptor interaction	1.50843e-06	0.00010378
hsa-miR-106a-5p	LAMA3	3909	PI3K-Akt signaling pathway	1.48421e-06	0.00010378
hsa-miR-106a-5p	LAMA3	3909	Focal adhesion	1.87231e-05	0.000920105
hsa-miR-33a-5p	LAMA3	3909	ECM-receptor interaction	1.50843e-06	0.00010378
hsa-miR-33a-5p	LAMA3	3909	PI3K-Akt signaling pathway	1.48421e-06	0.00010378
hsa-miR-33a-5p	LAMA3	3909	Focal adhesion	1.87231e-05	0.000920105
hsa-miR-93-5p	LAMA3	3909	ECM-receptor interaction	1.50843e-06	0.00010378
hsa-miR-93-5p	LAMA3	3909	PI3K-Akt signaling pathway	1.48421e-06	0.00010378
hsa-miR-93-5p	LAMA3	3909	Focal adhesion	1.87231e-05	0.000920105
hsa-miR-17-5p	MAP3K13	9175	MAPK signaling pathway	7.018e-08	1.2071e-05
hsa-miR-203a-3p	MAP3K13	9175	MAPK signaling pathway	7.018e-08	1.2071e-05
hsa-miR-93-5p	MAP3K13	9175	MAPK signaling pathway	7.018e-08	1.2071e-05
hsa-miR-19b-3p	MAP3K2	10746	MAPK signaling pathway	7.018e-08	1.2071e-05
hsa-miR-106a-5p	MAP3K2	10746	MAPK signaling pathway	7.018e-08	1.2071e-05
hsa-miR-18a-5p	MAP3K2	10746	MAPK signaling pathway	7.018e-08	1.2071e-05
hsa-miR-93-5p	MAP3K2	10746	MAPK signaling pathway	7.018e-08	1.2071e-05
hsa-miR-19a-3p	MAP3K2	10746	MAPK signaling pathway	7.018e-08	1.2071e-05
hsa-miR-17-5p	MAP3K2	10746	MAPK signaling pathway	7.018e-08	1.2071e-05
hsa-miR-200b-5p	MAPK8	5599	Focal adhesion	1.87231e-05	0.000920105
hsa-miR-200b-5p	MAPK8	5599	MAPK signaling pathway	7.018e-08	1.2071e-05
hsa-miR-200b-5p	MAPK8	5599	Ras signaling pathway	0.000110541	0.00345692
hsa-miR-200b-5p	MAPK8	5599	Wnt signaling pathway	0.00383935	0.0417244
hsa-miR-106a-5p	MAPK8	5599	Focal adhesion	1.87231e-05	0.000920105
hsa-miR-106a-5p	MAPK8	5599	MAPK signaling pathway	7.018e-08	1.2071e-05
hsa-miR-106a-5p	MAPK8	5599	Ras signaling pathway	0.000110541	0.00345692
hsa-miR-106a-5p	MAPK8	5599	Wnt signaling pathway	0.00383935	0.0417244
hsa-miR-17-5p	MAPK8	5599	Focal adhesion	1.87231e-05	0.000920105
hsa-miR-17-5p	MAPK8	5599	MAPK signaling pathway	7.018e-08	1.2071e-05
hsa-miR-17-5p	MAPK8	5599	Ras signaling pathway	0.000110541	0.00345692
hsa-miR-17-5p	MAPK8	5599	Wnt signaling pathway	0.00383935	0.0417244
hsa-miR-93-5p	MAPK8	5599	Focal adhesion	1.87231e-05	0.000920105
hsa-miR-93-5p	MAPK8	5599	MAPK signaling pathway	7.018e-08	1.2071e-05
hsa-miR-93-5p	MAPK8	5599	Ras signaling pathway	0.000110541	0.00345692
hsa-miR-93-5p	MAPK8	5599	Wnt signaling pathway	0.00383935	0.0417244
hsa-miR-18a-5p	MAPK8	5599	Focal adhesion	1.87231e-05	0.000920105
hsa-miR-18a-5p	MAPK8	5599	MAPK signaling pathway	7.018e-08	1.2071e-05
hsa-miR-18a-5p	MAPK8	5599	Ras signaling pathway	0.000110541	0.00345692
hsa-miR-18a-5p	MAPK8	5599	Wnt signaling pathway	0.00383935	0.0417244
hsa-miR-33a-5p	MAPK8	5599	Focal adhesion	1.87231e-05	0.000920105
hsa-miR-33a-5p	MAPK8	5599	MAPK signaling pathway	7.018e-08	1.2071e-05
hsa-miR-33a-5p	MAPK8	5599	Ras signaling pathway	0.000110541	0.00345692
hsa-miR-33a-5p	MAPK8	5599	Wnt signaling pathway	0.00383935	0.0417244
hsa-miR-31-5p	MAPK8	5599	Focal adhesion	1.87231e-05	0.000920105
hsa-miR-31-5p	MAPK8	5599	MAPK signaling pathway	7.018e-08	1.2071e-05
hsa-miR-31-5p	MAPK8	5599	Ras signaling pathway	0.000110541	0.00345692
hsa-miR-31-5p	MAPK8	5599	Wnt signaling pathway	0.00383935	0.0417244
hsa-miR-19a-3p	MAPK8	5599	Focal adhesion	1.87231e-05	0.000920105
hsa-miR-19a-3p	MAPK8	5599	MAPK signaling pathway	7.018e-08	1.2071e-05
hsa-miR-19a-3p	MAPK8	5599	Ras signaling pathway	0.000110541	0.00345692
hsa-miR-19a-3p	MAPK8	5599	Wnt signaling pathway	0.00383935	0.0417244
hsa-miR-410-3p	MAPK8	5599	Focal adhesion	1.87231e-05	0.000920105
hsa-miR-410-3p	MAPK8	5599	MAPK signaling pathway	7.018e-08	1.2071e-05
hsa-miR-410-3p	MAPK8	5599	Ras signaling pathway	0.000110541	0.00345692
hsa-miR-410-3p	MAPK8	5599	Wnt signaling pathway	0.00383935	0.0417244
hsa-miR-19b-3p	MAPK8	5599	Focal adhesion	1.87231e-05	0.000920105
hsa-miR-19b-3p	MAPK8	5599	MAPK signaling pathway	7.018e-08	1.2071e-05
hsa-miR-19b-3p	MAPK8	5599	Ras signaling pathway	0.000110541	0.00345692
hsa-miR-19b-3p	MAPK8	5599	Wnt signaling pathway	0.00383935	0.0417244
hsa-miR-130b-5p	MAPK8	5599	Focal adhesion	1.87231e-05	0.000920105
hsa-miR-130b-5p	MAPK8	5599	MAPK signaling pathway	7.018e-08	1.2071e-05
hsa-miR-130b-5p	MAPK8	5599	Ras signaling pathway	0.000110541	0.00345692
hsa-miR-130b-5p	MAPK8	5599	Wnt signaling pathway	0.00383935	0.0417244
hsa-miR-200a-5p	MAPK8	5599	Focal adhesion	1.87231e-05	0.000920105
hsa-miR-200a-5p	MAPK8	5599	MAPK signaling pathway	7.018e-08	1.2071e-05
hsa-miR-200a-5p	MAPK8	5599	Ras signaling pathway	0.000110541	0.00345692
hsa-miR-200a-5p	MAPK8	5599	Wnt signaling pathway	0.00383935	0.0417244
hsa-miR-203a-3p	MAPK8	5599	Focal adhesion	1.87231e-05	0.000920105
hsa-miR-203a-3p	MAPK8	5599	MAPK signaling pathway	7.018e-08	1.2071e-05
hsa-miR-203a-3p	MAPK8	5599	Ras signaling pathway	0.000110541	0.00345692
hsa-miR-203a-3p	MAPK8	5599	Wnt signaling pathway	0.00383935	0.0417244
hsa-miR-200a-5p	MAPT	4137	MAPK signaling pathway	7.018e-08	1.2071e-05
hsa-miR-146b-5p	MAPT	4137	MAPK signaling pathway	7.018e-08	1.2071e-05
hsa-miR-758-3p	MAPT	4137	MAPK signaling pathway	7.018e-08	1.2071e-05
hsa-miR-940	MAPT	4137	MAPK signaling pathway	7.018e-08	1.2071e-05
hsa-miR-200b-5p	MAPT	4137	MAPK signaling pathway	7.018e-08	1.2071e-05
hsa-miR-429	MYB	4602	PI3K-Akt signaling pathway	1.48421e-06	0.00010378
hsa-miR-200b-3p	MYB	4602	PI3K-Akt signaling pathway	1.48421e-06	0.00010378
hsa-miR-200a-3p	MYB	4602	PI3K-Akt signaling pathway	1.48421e-06	0.00010378
hsa-miR-130b-3p	MYB	4602	PI3K-Akt signaling pathway	1.48421e-06	0.00010378
hsa-miR-134-5p	MYB	4602	PI3K-Akt signaling pathway	1.48421e-06	0.00010378
hsa-miR-335-3p	MYB	4602	PI3K-Akt signaling pathway	1.48421e-06	0.00010378
hsa-miR-200b-3p	MYLK	4638	Calcium signaling pathway	0.00021254	0.00430081
hsa-miR-200b-3p	MYLK	4638	Focal adhesion	1.87231e-05	0.000920105
hsa-miR-200b-3p	MYLK	4638	cGMP-PKG signaling pathway	0.0001678	0.00407834
hsa-miR-18a-5p	MYLK	4638	Calcium signaling pathway	0.00021254	0.00430081
hsa-miR-18a-5p	MYLK	4638	Focal adhesion	1.87231e-05	0.000920105
hsa-miR-18a-5p	MYLK	4638	cGMP-PKG signaling pathway	0.0001678	0.00407834
hsa-miR-429	MYLK	4638	Calcium signaling pathway	0.00021254	0.00430081
hsa-miR-429	MYLK	4638	Focal adhesion	1.87231e-05	0.000920105
hsa-miR-429	MYLK	4638	cGMP-PKG signaling pathway	0.0001678	0.00407834
hsa-miR-146b-5p	MYLK	4638	Calcium signaling pathway	0.00021254	0.00430081
hsa-miR-146b-5p	MYLK	4638	Focal adhesion	1.87231e-05	0.000920105
hsa-miR-146b-5p	MYLK	4638	cGMP-PKG signaling pathway	0.0001678	0.00407834
hsa-miR-335-3p	MYLK	4638	Calcium signaling pathway	0.00021254	0.00430081
hsa-miR-335-3p	MYLK	4638	Focal adhesion	1.87231e-05	0.000920105
hsa-miR-335-3p	MYLK	4638	cGMP-PKG signaling pathway	0.0001678	0.00407834
hsa-miR-200b-3p	NCAM1	4684	Cell adhesion molecules (CAMs)	0.000211435	0.00430081
hsa-miR-200a-3p	NCAM1	4684	Cell adhesion molecules (CAMs)	0.000211435	0.00430081
hsa-miR-429	NCAM1	4684	Cell adhesion molecules (CAMs)	0.000211435	0.00430081
hsa-miR-335-3p	NEGR1	257194	Cell adhesion molecules (CAMs)	0.000211435	0.00430081
hsa-miR-18a-5p	NFATC1	4772	MAPK signaling pathway	7.018e-08	1.2071e-05
hsa-miR-18a-5p	NFATC1	4772	cGMP-PKG signaling pathway	0.0001678	0.00407834
hsa-miR-18a-5p	NFATC1	4772	Wnt signaling pathway	0.00383935	0.0417244
hsa-miR-146b-5p	NLGN1	22871	Cell adhesion molecules (CAMs)	0.000211435	0.00430081
hsa-miR-31-3p	NLGN1	22871	Cell adhesion molecules (CAMs)	0.000211435	0.00430081
hsa-miR-134-5p	NRCAM	4897	Cell adhesion molecules (CAMs)	0.000211435	0.00430081
hsa-miR-146b-3p	NRCAM	4897	Cell adhesion molecules (CAMs)	0.000211435	0.00430081
hsa-miR-33a-5p	NRCAM	4897	Cell adhesion molecules (CAMs)	0.000211435	0.00430081
hsa-miR-335-3p	NRCAM	4897	Cell adhesion molecules (CAMs)	0.000211435	0.00430081
hsa-miR-218-5p	NRCAM	4897	Cell adhesion molecules (CAMs)	0.000211435	0.00430081
hsa-miR-203b-3p	NRCAM	4897	Cell adhesion molecules (CAMs)	0.000211435	0.00430081
hsa-miR-675-3p	NRCAM	4897	Cell adhesion molecules (CAMs)	0.000211435	0.00430081
hsa-miR-200a-3p	NRCAM	4897	Cell adhesion molecules (CAMs)	0.000211435	0.00430081
hsa-miR-18a-5p	NRXN1	9378	Cell adhesion molecules (CAMs)	0.000211435	0.00430081
hsa-miR-429	NRXN1	9378	Cell adhesion molecules (CAMs)	0.000211435	0.00430081
hsa-miR-218-5p	NRXN1	9378	Cell adhesion molecules (CAMs)	0.000211435	0.00430081
hsa-miR-33a-5p	NRXN1	9378	Cell adhesion molecules (CAMs)	0.000211435	0.00430081
hsa-miR-493-5p	NRXN1	9378	Cell adhesion molecules (CAMs)	0.000211435	0.00430081
hsa-miR-675-3p	NRXN1	9378	Cell adhesion molecules (CAMs)	0.000211435	0.00430081
hsa-miR-200a-3p	NRXN1	9378	Cell adhesion molecules (CAMs)	0.000211435	0.00430081
hsa-miR-130b-5p	NRXN1	9378	Cell adhesion molecules (CAMs)	0.000211435	0.00430081
hsa-miR-455-5p	NRXN1	9378	Cell adhesion molecules (CAMs)	0.000211435	0.00430081
hsa-miR-200b-3p	NRXN1	9378	Cell adhesion molecules (CAMs)	0.000211435	0.00430081
hsa-miR-335-3p	NRXN1	9378	Cell adhesion molecules (CAMs)	0.000211435	0.00430081
hsa-miR-410-3p	NRXN1	9378	Cell adhesion molecules (CAMs)	0.000211435	0.00430081
hsa-miR-584-5p	NRXN1	9378	Cell adhesion molecules (CAMs)	0.000211435	0.00430081
hsa-miR-130b-5p	NRXN3	9369	Cell adhesion molecules (CAMs)	0.000211435	0.00430081
hsa-miR-940	NRXN3	9369	Cell adhesion molecules (CAMs)	0.000211435	0.00430081
hsa-miR-106a-5p	NTNG1	22854	Cell adhesion molecules (CAMs)	0.000211435	0.00430081
hsa-miR-200a-3p	NTNG1	22854	Cell adhesion molecules (CAMs)	0.000211435	0.00430081
hsa-miR-135b-5p	NTNG1	22854	Cell adhesion molecules (CAMs)	0.000211435	0.00430081
hsa-miR-335-3p	NTNG1	22854	Cell adhesion molecules (CAMs)	0.000211435	0.00430081
hsa-miR-93-5p	NTNG1	22854	Cell adhesion molecules (CAMs)	0.000211435	0.00430081
hsa-miR-17-5p	NTNG1	22854	Cell adhesion molecules (CAMs)	0.000211435	0.00430081
hsa-miR-135b-5p	NTRK2	4915	MAPK signaling pathway	7.018e-08	1.2071e-05
hsa-miR-135b-5p	NTRK2	4915	PI3K-Akt signaling pathway	1.48421e-06	0.00010378
hsa-miR-135b-5p	NTRK2	4915	Ras signaling pathway	0.000110541	0.00345692
hsa-miR-429	NTRK2	4915	MAPK signaling pathway	7.018e-08	1.2071e-05
hsa-miR-429	NTRK2	4915	PI3K-Akt signaling pathway	1.48421e-06	0.00010378
hsa-miR-429	NTRK2	4915	Ras signaling pathway	0.000110541	0.00345692
hsa-miR-335-3p	NTRK2	4915	MAPK signaling pathway	7.018e-08	1.2071e-05
hsa-miR-335-3p	NTRK2	4915	PI3K-Akt signaling pathway	1.48421e-06	0.00010378
hsa-miR-335-3p	NTRK2	4915	Ras signaling pathway	0.000110541	0.00345692
hsa-miR-203b-3p	NTRK2	4915	MAPK signaling pathway	7.018e-08	1.2071e-05
hsa-miR-203b-3p	NTRK2	4915	PI3K-Akt signaling pathway	1.48421e-06	0.00010378
hsa-miR-203b-3p	NTRK2	4915	Ras signaling pathway	0.000110541	0.00345692
hsa-miR-200b-3p	NTRK2	4915	MAPK signaling pathway	7.018e-08	1.2071e-05
hsa-miR-200b-3p	NTRK2	4915	PI3K-Akt signaling pathway	1.48421e-06	0.00010378
hsa-miR-200b-3p	NTRK2	4915	Ras signaling pathway	0.000110541	0.00345692
hsa-miR-31-5p	OSMR	9180	PI3K-Akt signaling pathway	1.48421e-06	0.00010378
hsa-miR-203a-3p	OSMR	9180	PI3K-Akt signaling pathway	1.48421e-06	0.00010378
hsa-miR-93-5p	OSMR	9180	PI3K-Akt signaling pathway	1.48421e-06	0.00010378
hsa-miR-134-5p	OSMR	9180	PI3K-Akt signaling pathway	1.48421e-06	0.00010378
hsa-miR-940	OSMR	9180	PI3K-Akt signaling pathway	1.48421e-06	0.00010378
hsa-miR-130b-3p	OSMR	9180	PI3K-Akt signaling pathway	1.48421e-06	0.00010378
hsa-miR-218-5p	OSMR	9180	PI3K-Akt signaling pathway	1.48421e-06	0.00010378
hsa-miR-200b-3p	OSMR	9180	PI3K-Akt signaling pathway	1.48421e-06	0.00010378
hsa-miR-429	OSMR	9180	PI3K-Akt signaling pathway	1.48421e-06	0.00010378
hsa-miR-31-3p	OSMR	9180	PI3K-Akt signaling pathway	1.48421e-06	0.00010378
hsa-miR-218-5p	P2RX1	5023	Calcium signaling pathway	0.00021254	0.00430081
hsa-miR-33a-5p	P2RX1	5023	Calcium signaling pathway	0.00021254	0.00430081
hsa-miR-940	P2RX1	5023	Calcium signaling pathway	0.00021254	0.00430081
hsa-miR-584-5p	P2RX1	5023	Calcium signaling pathway	0.00021254	0.00430081
hsa-miR-106a-5p	P2RX7	5027	Calcium signaling pathway	0.00021254	0.00430081
hsa-miR-130b-5p	P2RX7	5027	Calcium signaling pathway	0.00021254	0.00430081
hsa-miR-93-5p	P2RX7	5027	Calcium signaling pathway	0.00021254	0.00430081
hsa-miR-17-5p	P2RX7	5027	Calcium signaling pathway	0.00021254	0.00430081
hsa-miR-146b-5p	P2RY1	5028	Rap1 signaling pathway	0.000126646	0.00363051
hsa-miR-93-5p	P2RY1	5028	Rap1 signaling pathway	0.000126646	0.00363051
hsa-miR-675-3p	P2RY1	5028	Rap1 signaling pathway	0.000126646	0.00363051
hsa-miR-31-3p	P2RY1	5028	Rap1 signaling pathway	0.000126646	0.00363051
hsa-miR-200a-3p	P2RY1	5028	Rap1 signaling pathway	0.000126646	0.00363051
hsa-miR-335-3p	P2RY1	5028	Rap1 signaling pathway	0.000126646	0.00363051
hsa-miR-31-5p	P2RY1	5028	Rap1 signaling pathway	0.000126646	0.00363051
hsa-miR-17-5p	P2RY1	5028	Rap1 signaling pathway	0.000126646	0.00363051
hsa-miR-203b-3p	P2RY1	5028	Rap1 signaling pathway	0.000126646	0.00363051
hsa-miR-106a-5p	P2RY1	5028	Rap1 signaling pathway	0.000126646	0.00363051
hsa-miR-33a-5p	P2RY1	5028	Rap1 signaling pathway	0.000126646	0.00363051
hsa-miR-134-5p	PDCD1	5133	Cell adhesion molecules (CAMs)	0.000211435	0.00430081
hsa-miR-200a-3p	PDCD1	5133	Cell adhesion molecules (CAMs)	0.000211435	0.00430081
hsa-miR-940	PDCD1	5133	Cell adhesion molecules (CAMs)	0.000211435	0.00430081
hsa-miR-410-3p	PDE1C	5137	Calcium signaling pathway	0.00021254	0.00430081
hsa-miR-940	PDE3A	5139	cGMP-PKG signaling pathway	0.0001678	0.00407834
hsa-miR-410-3p	PDE3A	5139	cGMP-PKG signaling pathway	0.0001678	0.00407834
hsa-miR-31-5p	PDE3A	5139	cGMP-PKG signaling pathway	0.0001678	0.00407834
hsa-miR-93-5p	PDE3A	5139	cGMP-PKG signaling pathway	0.0001678	0.00407834
hsa-miR-218-5p	PDE3A	5139	cGMP-PKG signaling pathway	0.0001678	0.00407834
hsa-miR-130b-5p	PDE3A	5139	cGMP-PKG signaling pathway	0.0001678	0.00407834
hsa-miR-335-3p	PDE3A	5139	cGMP-PKG signaling pathway	0.0001678	0.00407834
hsa-miR-146b-5p	PDE3A	5139	cGMP-PKG signaling pathway	0.0001678	0.00407834
hsa-miR-584-5p	PDE3A	5139	cGMP-PKG signaling pathway	0.0001678	0.00407834
hsa-miR-130b-5p	PGF	5228	Rap1 signaling pathway	0.000126646	0.00363051
hsa-miR-130b-5p	PGF	5228	Focal adhesion	1.87231e-05	0.000920105
hsa-miR-130b-5p	PGF	5228	PI3K-Akt signaling pathway	1.48421e-06	0.00010378
hsa-miR-130b-5p	PGF	5228	MAPK signaling pathway	7.018e-08	1.2071e-05
hsa-miR-130b-5p	PGF	5228	Ras signaling pathway	0.000110541	0.00345692
hsa-miR-187-3p	PGF	5228	Rap1 signaling pathway	0.000126646	0.00363051
hsa-miR-187-3p	PGF	5228	Focal adhesion	1.87231e-05	0.000920105
hsa-miR-187-3p	PGF	5228	PI3K-Akt signaling pathway	1.48421e-06	0.00010378
hsa-miR-187-3p	PGF	5228	MAPK signaling pathway	7.018e-08	1.2071e-05
hsa-miR-187-3p	PGF	5228	Ras signaling pathway	0.000110541	0.00345692
hsa-miR-410-3p	PIK3CG	5294	PI3K-Akt signaling pathway	1.48421e-06	0.00010378
hsa-miR-410-3p	PIK3CG	5294	cGMP-PKG signaling pathway	0.0001678	0.00407834
hsa-miR-142-3p	PIK3CG	5294	PI3K-Akt signaling pathway	1.48421e-06	0.00010378
hsa-miR-142-3p	PIK3CG	5294	cGMP-PKG signaling pathway	0.0001678	0.00407834
hsa-miR-18a-5p	PLA2G2F	64600	Ras signaling pathway	0.000110541	0.00345692
hsa-miR-33a-5p	PLN	5350	Calcium signaling pathway	0.00021254	0.00430081
hsa-miR-33a-5p	PLN	5350	cGMP-PKG signaling pathway	0.0001678	0.00407834
hsa-miR-130b-5p	PLN	5350	Calcium signaling pathway	0.00021254	0.00430081
hsa-miR-130b-5p	PLN	5350	cGMP-PKG signaling pathway	0.0001678	0.00407834
hsa-miR-335-3p	PLN	5350	Calcium signaling pathway	0.00021254	0.00430081
hsa-miR-335-3p	PLN	5350	cGMP-PKG signaling pathway	0.0001678	0.00407834
hsa-miR-584-5p	PLN	5350	Calcium signaling pathway	0.00021254	0.00430081
hsa-miR-584-5p	PLN	5350	cGMP-PKG signaling pathway	0.0001678	0.00407834
hsa-miR-410-3p	PLN	5350	Calcium signaling pathway	0.00021254	0.00430081
hsa-miR-410-3p	PLN	5350	cGMP-PKG signaling pathway	0.0001678	0.00407834
hsa-miR-203b-3p	PPP2R2C	5522	PI3K-Akt signaling pathway	1.48421e-06	0.00010378
hsa-miR-758-3p	PPP2R2C	5522	PI3K-Akt signaling pathway	1.48421e-06	0.00010378
hsa-miR-429	PPP2R2C	5522	PI3K-Akt signaling pathway	1.48421e-06	0.00010378
hsa-miR-218-5p	PPP2R2C	5522	PI3K-Akt signaling pathway	1.48421e-06	0.00010378
hsa-miR-18a-5p	PPP2R2C	5522	PI3K-Akt signaling pathway	1.48421e-06	0.00010378
hsa-miR-33a-5p	PPP2R2C	5522	PI3K-Akt signaling pathway	1.48421e-06	0.00010378
hsa-miR-142-3p	PPP2R2C	5522	PI3K-Akt signaling pathway	1.48421e-06	0.00010378
hsa-miR-200b-3p	PPP2R2C	5522	PI3K-Akt signaling pathway	1.48421e-06	0.00010378
hsa-miR-493-5p	PPP2R2C	5522	PI3K-Akt signaling pathway	1.48421e-06	0.00010378
hsa-miR-130b-5p	PRKCB	5579	Focal adhesion	1.87231e-05	0.000920105
hsa-miR-130b-5p	PRKCB	5579	Wnt signaling pathway	0.00383935	0.0417244
hsa-miR-130b-5p	PRKCB	5579	Ras signaling pathway	0.000110541	0.00345692
hsa-miR-130b-5p	PRKCB	5579	Rap1 signaling pathway	0.000126646	0.00363051
hsa-miR-130b-5p	PRKCB	5579	MAPK signaling pathway	7.018e-08	1.2071e-05
hsa-miR-130b-5p	PRKCB	5579	Calcium signaling pathway	0.00021254	0.00430081
hsa-miR-146b-3p	PRKCB	5579	Focal adhesion	1.87231e-05	0.000920105
hsa-miR-146b-3p	PRKCB	5579	Wnt signaling pathway	0.00383935	0.0417244
hsa-miR-146b-3p	PRKCB	5579	Ras signaling pathway	0.000110541	0.00345692
hsa-miR-146b-3p	PRKCB	5579	Rap1 signaling pathway	0.000126646	0.00363051
hsa-miR-146b-3p	PRKCB	5579	MAPK signaling pathway	7.018e-08	1.2071e-05
hsa-miR-146b-3p	PRKCB	5579	Calcium signaling pathway	0.00021254	0.00430081
hsa-miR-200a-3p	PRKCB	5579	Focal adhesion	1.87231e-05	0.000920105
hsa-miR-200a-3p	PRKCB	5579	Wnt signaling pathway	0.00383935	0.0417244
hsa-miR-200a-3p	PRKCB	5579	Ras signaling pathway	0.000110541	0.00345692
hsa-miR-200a-3p	PRKCB	5579	Rap1 signaling pathway	0.000126646	0.00363051
hsa-miR-200a-3p	PRKCB	5579	MAPK signaling pathway	7.018e-08	1.2071e-05
hsa-miR-200a-3p	PRKCB	5579	Calcium signaling pathway	0.00021254	0.00430081
hsa-miR-106a-5p	PRKCB	5579	Focal adhesion	1.87231e-05	0.000920105
hsa-miR-106a-5p	PRKCB	5579	Wnt signaling pathway	0.00383935	0.0417244
hsa-miR-106a-5p	PRKCB	5579	Ras signaling pathway	0.000110541	0.00345692
hsa-miR-106a-5p	PRKCB	5579	Rap1 signaling pathway	0.000126646	0.00363051
hsa-miR-106a-5p	PRKCB	5579	MAPK signaling pathway	7.018e-08	1.2071e-05
hsa-miR-106a-5p	PRKCB	5579	Calcium signaling pathway	0.00021254	0.00430081
hsa-miR-429	PRKCB	5579	Focal adhesion	1.87231e-05	0.000920105
hsa-miR-429	PRKCB	5579	Wnt signaling pathway	0.00383935	0.0417244
hsa-miR-429	PRKCB	5579	Ras signaling pathway	0.000110541	0.00345692
hsa-miR-429	PRKCB	5579	Rap1 signaling pathway	0.000126646	0.00363051
hsa-miR-429	PRKCB	5579	MAPK signaling pathway	7.018e-08	1.2071e-05
hsa-miR-429	PRKCB	5579	Calcium signaling pathway	0.00021254	0.00430081
hsa-miR-200b-3p	PRKCB	5579	Focal adhesion	1.87231e-05	0.000920105
hsa-miR-200b-3p	PRKCB	5579	Wnt signaling pathway	0.00383935	0.0417244
hsa-miR-200b-3p	PRKCB	5579	Ras signaling pathway	0.000110541	0.00345692
hsa-miR-200b-3p	PRKCB	5579	Rap1 signaling pathway	0.000126646	0.00363051
hsa-miR-200b-3p	PRKCB	5579	MAPK signaling pathway	7.018e-08	1.2071e-05
hsa-miR-200b-3p	PRKCB	5579	Calcium signaling pathway	0.00021254	0.00430081
hsa-miR-93-5p	PRKCB	5579	Focal adhesion	1.87231e-05	0.000920105
hsa-miR-93-5p	PRKCB	5579	Wnt signaling pathway	0.00383935	0.0417244
hsa-miR-93-5p	PRKCB	5579	Ras signaling pathway	0.000110541	0.00345692
hsa-miR-93-5p	PRKCB	5579	Rap1 signaling pathway	0.000126646	0.00363051
hsa-miR-93-5p	PRKCB	5579	MAPK signaling pathway	7.018e-08	1.2071e-05
hsa-miR-93-5p	PRKCB	5579	Calcium signaling pathway	0.00021254	0.00430081
hsa-miR-134-5p	PRKCB	5579	Focal adhesion	1.87231e-05	0.000920105
hsa-miR-134-5p	PRKCB	5579	Wnt signaling pathway	0.00383935	0.0417244
hsa-miR-134-5p	PRKCB	5579	Ras signaling pathway	0.000110541	0.00345692
hsa-miR-134-5p	PRKCB	5579	Rap1 signaling pathway	0.000126646	0.00363051
hsa-miR-134-5p	PRKCB	5579	MAPK signaling pathway	7.018e-08	1.2071e-05
hsa-miR-134-5p	PRKCB	5579	Calcium signaling pathway	0.00021254	0.00430081
hsa-miR-17-5p	PRKCB	5579	Focal adhesion	1.87231e-05	0.000920105
hsa-miR-17-5p	PRKCB	5579	Wnt signaling pathway	0.00383935	0.0417244
hsa-miR-17-5p	PRKCB	5579	Ras signaling pathway	0.000110541	0.00345692
hsa-miR-17-5p	PRKCB	5579	Rap1 signaling pathway	0.000126646	0.00363051
hsa-miR-17-5p	PRKCB	5579	MAPK signaling pathway	7.018e-08	1.2071e-05
hsa-miR-17-5p	PRKCB	5579	Calcium signaling pathway	0.00021254	0.00430081
hsa-miR-31-5p	PRKCB	5579	Focal adhesion	1.87231e-05	0.000920105
hsa-miR-31-5p	PRKCB	5579	Wnt signaling pathway	0.00383935	0.0417244
hsa-miR-31-5p	PRKCB	5579	Ras signaling pathway	0.000110541	0.00345692
hsa-miR-31-5p	PRKCB	5579	Rap1 signaling pathway	0.000126646	0.00363051
hsa-miR-31-5p	PRKCB	5579	MAPK signaling pathway	7.018e-08	1.2071e-05
hsa-miR-31-5p	PRKCB	5579	Calcium signaling pathway	0.00021254	0.00430081
hsa-miR-203b-3p	PRKCB	5579	Focal adhesion	1.87231e-05	0.000920105
hsa-miR-203b-3p	PRKCB	5579	Wnt signaling pathway	0.00383935	0.0417244
hsa-miR-203b-3p	PRKCB	5579	Ras signaling pathway	0.000110541	0.00345692
hsa-miR-203b-3p	PRKCB	5579	Rap1 signaling pathway	0.000126646	0.00363051
hsa-miR-203b-3p	PRKCB	5579	MAPK signaling pathway	7.018e-08	1.2071e-05
hsa-miR-203b-3p	PRKCB	5579	Calcium signaling pathway	0.00021254	0.00430081
hsa-miR-940	PRKCB	5579	Focal adhesion	1.87231e-05	0.000920105
hsa-miR-940	PRKCB	5579	Wnt signaling pathway	0.00383935	0.0417244
hsa-miR-940	PRKCB	5579	Ras signaling pathway	0.000110541	0.00345692
hsa-miR-940	PRKCB	5579	Rap1 signaling pathway	0.000126646	0.00363051
hsa-miR-940	PRKCB	5579	MAPK signaling pathway	7.018e-08	1.2071e-05
hsa-miR-940	PRKCB	5579	Calcium signaling pathway	0.00021254	0.00430081
hsa-miR-218-5p	PRKG1	5592	cGMP-PKG signaling pathway	0.0001678	0.00407834
hsa-miR-130b-3p	PRKG1	5592	cGMP-PKG signaling pathway	0.0001678	0.00407834
hsa-miR-200b-3p	PRKG1	5592	cGMP-PKG signaling pathway	0.0001678	0.00407834
hsa-miR-410-3p	PRKG1	5592	cGMP-PKG signaling pathway	0.0001678	0.00407834
hsa-miR-130b-5p	PRKG1	5592	cGMP-PKG signaling pathway	0.0001678	0.00407834
hsa-miR-18a-5p	PRKG1	5592	cGMP-PKG signaling pathway	0.0001678	0.00407834
hsa-miR-429	PRKG1	5592	cGMP-PKG signaling pathway	0.0001678	0.00407834
hsa-miR-335-3p	PRKG1	5592	cGMP-PKG signaling pathway	0.0001678	0.00407834
hsa-miR-130b-3p	PTPN7	5778	MAPK signaling pathway	7.018e-08	1.2071e-05
hsa-miR-93-5p	PTPN7	5778	MAPK signaling pathway	7.018e-08	1.2071e-05
hsa-miR-335-3p	PTPRC	5788	Cell adhesion molecules (CAMs)	0.000211435	0.00430081
hsa-miR-410-3p	PTPRC	5788	Cell adhesion molecules (CAMs)	0.000211435	0.00430081
hsa-miR-19a-3p	PTPRC	5788	Cell adhesion molecules (CAMs)	0.000211435	0.00430081
hsa-miR-19b-3p	PTPRC	5788	Cell adhesion molecules (CAMs)	0.000211435	0.00430081
hsa-miR-493-5p	PTPRC	5788	Cell adhesion molecules (CAMs)	0.000211435	0.00430081
hsa-miR-130b-5p	PTPRC	5788	Cell adhesion molecules (CAMs)	0.000211435	0.00430081
hsa-miR-146b-5p	RAC2	5880	Focal adhesion	1.87231e-05	0.000920105
hsa-miR-146b-5p	RAC2	5880	Rap1 signaling pathway	0.000126646	0.00363051
hsa-miR-146b-5p	RAC2	5880	Ras signaling pathway	0.000110541	0.00345692
hsa-miR-146b-5p	RAC2	5880	Wnt signaling pathway	0.00383935	0.0417244
hsa-miR-146b-5p	RAC2	5880	MAPK signaling pathway	7.018e-08	1.2071e-05
hsa-miR-940	RAC2	5880	Focal adhesion	1.87231e-05	0.000920105
hsa-miR-940	RAC2	5880	Rap1 signaling pathway	0.000126646	0.00363051
hsa-miR-940	RAC2	5880	Ras signaling pathway	0.000110541	0.00345692
hsa-miR-940	RAC2	5880	Wnt signaling pathway	0.00383935	0.0417244
hsa-miR-940	RAC2	5880	MAPK signaling pathway	7.018e-08	1.2071e-05
hsa-miR-940	RAP1GAP	5909	Rap1 signaling pathway	0.000126646	0.00363051
hsa-miR-218-5p	RAP1GAP	5909	Rap1 signaling pathway	0.000126646	0.00363051
hsa-miR-146b-5p	RAPGEF5	9771	Rap1 signaling pathway	0.000126646	0.00363051
hsa-miR-146b-5p	RAPGEF5	9771	Ras signaling pathway	0.000110541	0.00345692
hsa-miR-130b-5p	RAPGEF5	9771	Rap1 signaling pathway	0.000126646	0.00363051
hsa-miR-130b-5p	RAPGEF5	9771	Ras signaling pathway	0.000110541	0.00345692
hsa-miR-200a-3p	RAPGEF5	9771	Rap1 signaling pathway	0.000126646	0.00363051
hsa-miR-200a-3p	RAPGEF5	9771	Ras signaling pathway	0.000110541	0.00345692
hsa-miR-130b-5p	RAPGEF6	51735	Rap1 signaling pathway	0.000126646	0.00363051
hsa-miR-18a-5p	RAPGEF6	51735	Rap1 signaling pathway	0.000126646	0.00363051
hsa-miR-200a-3p	RAPGEF6	51735	Rap1 signaling pathway	0.000126646	0.00363051
hsa-miR-19a-3p	RAPGEF6	51735	Rap1 signaling pathway	0.000126646	0.00363051
hsa-miR-940	RAPGEF6	51735	Rap1 signaling pathway	0.000126646	0.00363051
hsa-miR-19b-3p	RAPGEF6	51735	Rap1 signaling pathway	0.000126646	0.00363051
hsa-miR-19b-3p	RASA1	5921	MAPK signaling pathway	7.018e-08	1.2071e-05
hsa-miR-19b-3p	RASA1	5921	Ras signaling pathway	0.000110541	0.00345692
hsa-miR-33a-5p	RASA1	5921	MAPK signaling pathway	7.018e-08	1.2071e-05
hsa-miR-33a-5p	RASA1	5921	Ras signaling pathway	0.000110541	0.00345692
hsa-miR-19a-3p	RASA1	5921	MAPK signaling pathway	7.018e-08	1.2071e-05
hsa-miR-19a-3p	RASA1	5921	Ras signaling pathway	0.000110541	0.00345692
hsa-miR-31-5p	RASA1	5921	MAPK signaling pathway	7.018e-08	1.2071e-05
hsa-miR-31-5p	RASA1	5921	Ras signaling pathway	0.000110541	0.00345692
hsa-miR-130b-3p	RASA1	5921	MAPK signaling pathway	7.018e-08	1.2071e-05
hsa-miR-130b-3p	RASA1	5921	Ras signaling pathway	0.000110541	0.00345692
hsa-miR-18a-5p	RASA2	5922	Ras signaling pathway	0.000110541	0.00345692
hsa-miR-18a-5p	RASA2	5922	MAPK signaling pathway	7.018e-08	1.2071e-05
hsa-miR-17-5p	RASA2	5922	Ras signaling pathway	0.000110541	0.00345692
hsa-miR-17-5p	RASA2	5922	MAPK signaling pathway	7.018e-08	1.2071e-05
hsa-miR-200a-3p	RASA2	5922	Ras signaling pathway	0.000110541	0.00345692
hsa-miR-200a-3p	RASA2	5922	MAPK signaling pathway	7.018e-08	1.2071e-05
hsa-miR-203a-3p	RASA2	5922	Ras signaling pathway	0.000110541	0.00345692
hsa-miR-203a-3p	RASA2	5922	MAPK signaling pathway	7.018e-08	1.2071e-05
hsa-miR-31-3p	RASA2	5922	Ras signaling pathway	0.000110541	0.00345692
hsa-miR-31-3p	RASA2	5922	MAPK signaling pathway	7.018e-08	1.2071e-05
hsa-miR-335-3p	RASA2	5922	Ras signaling pathway	0.000110541	0.00345692
hsa-miR-335-3p	RASA2	5922	MAPK signaling pathway	7.018e-08	1.2071e-05
hsa-miR-675-3p	RASA2	5922	Ras signaling pathway	0.000110541	0.00345692
hsa-miR-675-3p	RASA2	5922	MAPK signaling pathway	7.018e-08	1.2071e-05
hsa-miR-203b-3p	RASA2	5922	Ras signaling pathway	0.000110541	0.00345692
hsa-miR-203b-3p	RASA2	5922	MAPK signaling pathway	7.018e-08	1.2071e-05
hsa-miR-200b-3p	RASA2	5922	Ras signaling pathway	0.000110541	0.00345692
hsa-miR-200b-3p	RASA2	5922	MAPK signaling pathway	7.018e-08	1.2071e-05
hsa-miR-106a-5p	RASA2	5922	Ras signaling pathway	0.000110541	0.00345692
hsa-miR-106a-5p	RASA2	5922	MAPK signaling pathway	7.018e-08	1.2071e-05
hsa-miR-429	RASA2	5922	Ras signaling pathway	0.000110541	0.00345692
hsa-miR-429	RASA2	5922	MAPK signaling pathway	7.018e-08	1.2071e-05
hsa-miR-134-5p	RASA2	5922	Ras signaling pathway	0.000110541	0.00345692
hsa-miR-134-5p	RASA2	5922	MAPK signaling pathway	7.018e-08	1.2071e-05
hsa-miR-130b-5p	RASA2	5922	Ras signaling pathway	0.000110541	0.00345692
hsa-miR-130b-5p	RASA2	5922	MAPK signaling pathway	7.018e-08	1.2071e-05
hsa-miR-93-5p	RASA2	5922	Ras signaling pathway	0.000110541	0.00345692
hsa-miR-93-5p	RASA2	5922	MAPK signaling pathway	7.018e-08	1.2071e-05
hsa-miR-200a-3p	REL	5966	Ras signaling pathway	0.000110541	0.00345692
hsa-miR-455-5p	REL	5966	Ras signaling pathway	0.000110541	0.00345692
hsa-miR-146b-3p	REL	5966	Ras signaling pathway	0.000110541	0.00345692
hsa-miR-146b-5p	REL	5966	Ras signaling pathway	0.000110541	0.00345692
hsa-miR-17-5p	REL	5966	Ras signaling pathway	0.000110541	0.00345692
hsa-miR-200b-3p	REL	5966	Ras signaling pathway	0.000110541	0.00345692
hsa-miR-130b-3p	ROCK2	9475	Focal adhesion	1.87231e-05	0.000920105
hsa-miR-130b-3p	ROCK2	9475	cGMP-PKG signaling pathway	0.0001678	0.00407834
hsa-miR-130b-3p	ROCK2	9475	Wnt signaling pathway	0.00383935	0.0417244
hsa-miR-429	ROCK2	9475	Focal adhesion	1.87231e-05	0.000920105
hsa-miR-429	ROCK2	9475	cGMP-PKG signaling pathway	0.0001678	0.00407834
hsa-miR-429	ROCK2	9475	Wnt signaling pathway	0.00383935	0.0417244
hsa-miR-200b-5p	ROCK2	9475	Focal adhesion	1.87231e-05	0.000920105
hsa-miR-200b-5p	ROCK2	9475	cGMP-PKG signaling pathway	0.0001678	0.00407834
hsa-miR-200b-5p	ROCK2	9475	Wnt signaling pathway	0.00383935	0.0417244
hsa-miR-106a-5p	ROCK2	9475	Focal adhesion	1.87231e-05	0.000920105
hsa-miR-106a-5p	ROCK2	9475	cGMP-PKG signaling pathway	0.0001678	0.00407834
hsa-miR-106a-5p	ROCK2	9475	Wnt signaling pathway	0.00383935	0.0417244
hsa-miR-200b-3p	ROCK2	9475	Focal adhesion	1.87231e-05	0.000920105
hsa-miR-200b-3p	ROCK2	9475	cGMP-PKG signaling pathway	0.0001678	0.00407834
hsa-miR-200b-3p	ROCK2	9475	Wnt signaling pathway	0.00383935	0.0417244
hsa-miR-142-3p	ROCK2	9475	Focal adhesion	1.87231e-05	0.000920105
hsa-miR-142-3p	ROCK2	9475	cGMP-PKG signaling pathway	0.0001678	0.00407834
hsa-miR-142-3p	ROCK2	9475	Wnt signaling pathway	0.00383935	0.0417244
hsa-miR-335-3p	ROCK2	9475	Focal adhesion	1.87231e-05	0.000920105
hsa-miR-335-3p	ROCK2	9475	cGMP-PKG signaling pathway	0.0001678	0.00407834
hsa-miR-335-3p	ROCK2	9475	Wnt signaling pathway	0.00383935	0.0417244
hsa-miR-33a-5p	ROCK2	9475	Focal adhesion	1.87231e-05	0.000920105
hsa-miR-33a-5p	ROCK2	9475	cGMP-PKG signaling pathway	0.0001678	0.00407834
hsa-miR-33a-5p	ROCK2	9475	Wnt signaling pathway	0.00383935	0.0417244
hsa-miR-130b-5p	ROCK2	9475	Focal adhesion	1.87231e-05	0.000920105
hsa-miR-130b-5p	ROCK2	9475	cGMP-PKG signaling pathway	0.0001678	0.00407834
hsa-miR-130b-5p	ROCK2	9475	Wnt signaling pathway	0.00383935	0.0417244
hsa-miR-17-5p	ROCK2	9475	Focal adhesion	1.87231e-05	0.000920105
hsa-miR-17-5p	ROCK2	9475	cGMP-PKG signaling pathway	0.0001678	0.00407834
hsa-miR-17-5p	ROCK2	9475	Wnt signaling pathway	0.00383935	0.0417244
hsa-miR-135b-5p	ROCK2	9475	Focal adhesion	1.87231e-05	0.000920105
hsa-miR-135b-5p	ROCK2	9475	cGMP-PKG signaling pathway	0.0001678	0.00407834
hsa-miR-135b-5p	ROCK2	9475	Wnt signaling pathway	0.00383935	0.0417244
hsa-miR-203a-3p	ROCK2	9475	Focal adhesion	1.87231e-05	0.000920105
hsa-miR-203a-3p	ROCK2	9475	cGMP-PKG signaling pathway	0.0001678	0.00407834
hsa-miR-203a-3p	ROCK2	9475	Wnt signaling pathway	0.00383935	0.0417244
hsa-miR-93-5p	ROCK2	9475	Focal adhesion	1.87231e-05	0.000920105
hsa-miR-93-5p	ROCK2	9475	cGMP-PKG signaling pathway	0.0001678	0.00407834
hsa-miR-93-5p	ROCK2	9475	Wnt signaling pathway	0.00383935	0.0417244
hsa-miR-19b-3p	ROR1	4919	Wnt signaling pathway	0.00383935	0.0417244
hsa-miR-135b-5p	ROR1	4919	Wnt signaling pathway	0.00383935	0.0417244
hsa-miR-335-3p	ROR1	4919	Wnt signaling pathway	0.00383935	0.0417244
hsa-miR-410-3p	ROR1	4919	Wnt signaling pathway	0.00383935	0.0417244
hsa-miR-200b-5p	ROR1	4919	Wnt signaling pathway	0.00383935	0.0417244
hsa-miR-19a-3p	ROR1	4919	Wnt signaling pathway	0.00383935	0.0417244
hsa-miR-146b-5p	ROR1	4919	Wnt signaling pathway	0.00383935	0.0417244
hsa-miR-200a-5p	ROR1	4919	Wnt signaling pathway	0.00383935	0.0417244
hsa-miR-134-5p	ROR1	4919	Wnt signaling pathway	0.00383935	0.0417244
hsa-miR-130b-3p	RPS6KA5	9252	MAPK signaling pathway	7.018e-08	1.2071e-05
hsa-miR-19a-3p	RPS6KA5	9252	MAPK signaling pathway	7.018e-08	1.2071e-05
hsa-miR-200b-3p	RPS6KA5	9252	MAPK signaling pathway	7.018e-08	1.2071e-05
hsa-miR-335-3p	RPS6KA5	9252	MAPK signaling pathway	7.018e-08	1.2071e-05
hsa-miR-18a-5p	RPS6KA5	9252	MAPK signaling pathway	7.018e-08	1.2071e-05
hsa-miR-31-5p	RPS6KA5	9252	MAPK signaling pathway	7.018e-08	1.2071e-05
hsa-miR-93-5p	RPS6KA5	9252	MAPK signaling pathway	7.018e-08	1.2071e-05
hsa-miR-106a-5p	RPS6KA5	9252	MAPK signaling pathway	7.018e-08	1.2071e-05
hsa-miR-429	RPS6KA5	9252	MAPK signaling pathway	7.018e-08	1.2071e-05
hsa-miR-17-5p	RPS6KA5	9252	MAPK signaling pathway	7.018e-08	1.2071e-05
hsa-miR-335-3p	RPS6KA6	27330	MAPK signaling pathway	7.018e-08	1.2071e-05
hsa-miR-200a-3p	RPS6KA6	27330	MAPK signaling pathway	7.018e-08	1.2071e-05
hsa-miR-106a-5p	RPS6KA6	27330	MAPK signaling pathway	7.018e-08	1.2071e-05
hsa-miR-93-5p	RPS6KA6	27330	MAPK signaling pathway	7.018e-08	1.2071e-05
hsa-miR-218-5p	RPS6KA6	27330	MAPK signaling pathway	7.018e-08	1.2071e-05
hsa-miR-410-3p	RPS6KA6	27330	MAPK signaling pathway	7.018e-08	1.2071e-05
hsa-miR-17-5p	RPS6KA6	27330	MAPK signaling pathway	7.018e-08	1.2071e-05
hsa-miR-135b-5p	RPS6KA6	27330	MAPK signaling pathway	7.018e-08	1.2071e-05
hsa-miR-130b-5p	RPS6KA6	27330	MAPK signaling pathway	7.018e-08	1.2071e-05
hsa-miR-758-3p	RSPO4	343637	Wnt signaling pathway	0.00383935	0.0417244
hsa-miR-19a-3p	SDC1	6382	Cell adhesion molecules (CAMs)	0.000211435	0.00430081
hsa-miR-19a-3p	SDC1	6382	ECM-receptor interaction	1.50843e-06	0.00010378
hsa-miR-31-5p	SDC1	6382	Cell adhesion molecules (CAMs)	0.000211435	0.00430081
hsa-miR-31-5p	SDC1	6382	ECM-receptor interaction	1.50843e-06	0.00010378
hsa-miR-19b-3p	SDC1	6382	Cell adhesion molecules (CAMs)	0.000211435	0.00430081
hsa-miR-19b-3p	SDC1	6382	ECM-receptor interaction	1.50843e-06	0.00010378
hsa-miR-146b-5p	SFRP1	6422	Wnt signaling pathway	0.00383935	0.0417244
hsa-miR-218-5p	SFRP2	6423	Wnt signaling pathway	0.00383935	0.0417244
hsa-miR-130b-5p	SPP1	6696	PI3K-Akt signaling pathway	1.48421e-06	0.00010378
hsa-miR-130b-5p	SPP1	6696	Focal adhesion	1.87231e-05	0.000920105
hsa-miR-130b-5p	SPP1	6696	ECM-receptor interaction	1.50843e-06	0.00010378
hsa-miR-130b-5p	SYK	6850	PI3K-Akt signaling pathway	1.48421e-06	0.00010378
hsa-miR-93-5p	SYK	6850	PI3K-Akt signaling pathway	1.48421e-06	0.00010378
hsa-miR-106a-5p	SYK	6850	PI3K-Akt signaling pathway	1.48421e-06	0.00010378
hsa-miR-203a-3p	SYK	6850	PI3K-Akt signaling pathway	1.48421e-06	0.00010378
hsa-miR-135b-5p	SYK	6850	PI3K-Akt signaling pathway	1.48421e-06	0.00010378
hsa-miR-17-5p	SYK	6850	PI3K-Akt signaling pathway	1.48421e-06	0.00010378
hsa-miR-940	TAOK1	57551	MAPK signaling pathway	7.018e-08	1.2071e-05
hsa-miR-19a-3p	TAOK1	57551	MAPK signaling pathway	7.018e-08	1.2071e-05
hsa-miR-19b-3p	TAOK1	57551	MAPK signaling pathway	7.018e-08	1.2071e-05
hsa-miR-429	TAOK1	57551	MAPK signaling pathway	7.018e-08	1.2071e-05
hsa-miR-130b-3p	TAOK1	57551	MAPK signaling pathway	7.018e-08	1.2071e-05
hsa-miR-450a-5p	TAOK1	57551	MAPK signaling pathway	7.018e-08	1.2071e-05
hsa-miR-106a-5p	TAOK1	57551	MAPK signaling pathway	7.018e-08	1.2071e-05
hsa-miR-33a-5p	TAOK1	57551	MAPK signaling pathway	7.018e-08	1.2071e-05
hsa-miR-18a-5p	TAOK1	57551	MAPK signaling pathway	7.018e-08	1.2071e-05
hsa-miR-200b-3p	TAOK1	57551	MAPK signaling pathway	7.018e-08	1.2071e-05
hsa-miR-455-5p	TAOK1	57551	MAPK signaling pathway	7.018e-08	1.2071e-05
hsa-miR-17-5p	TAOK1	57551	MAPK signaling pathway	7.018e-08	1.2071e-05
hsa-miR-142-3p	TAOK1	57551	MAPK signaling pathway	7.018e-08	1.2071e-05
hsa-miR-130b-5p	TAOK1	57551	MAPK signaling pathway	7.018e-08	1.2071e-05
hsa-miR-218-5p	TAOK1	57551	MAPK signaling pathway	7.018e-08	1.2071e-05
hsa-miR-93-5p	TAOK1	57551	MAPK signaling pathway	7.018e-08	1.2071e-05
hsa-miR-31-5p	TAOK1	57551	MAPK signaling pathway	7.018e-08	1.2071e-05
hsa-miR-200a-3p	TGFBR2	7048	MAPK signaling pathway	7.018e-08	1.2071e-05
hsa-miR-130b-3p	TGFBR2	7048	MAPK signaling pathway	7.018e-08	1.2071e-05
hsa-miR-106a-5p	TGFBR2	7048	MAPK signaling pathway	7.018e-08	1.2071e-05
hsa-miR-335-3p	TGFBR2	7048	MAPK signaling pathway	7.018e-08	1.2071e-05
hsa-miR-19a-3p	TGFBR2	7048	MAPK signaling pathway	7.018e-08	1.2071e-05
hsa-miR-18a-5p	TGFBR2	7048	MAPK signaling pathway	7.018e-08	1.2071e-05
hsa-miR-19b-3p	TGFBR2	7048	MAPK signaling pathway	7.018e-08	1.2071e-05
hsa-miR-940	TGFBR2	7048	MAPK signaling pathway	7.018e-08	1.2071e-05
hsa-miR-93-5p	TGFBR2	7048	MAPK signaling pathway	7.018e-08	1.2071e-05
hsa-miR-17-5p	TGFBR2	7048	MAPK signaling pathway	7.018e-08	1.2071e-05
hsa-miR-584-5p	THBS4	7060	ECM-receptor interaction	1.50843e-06	0.00010378
hsa-miR-584-5p	THBS4	7060	PI3K-Akt signaling pathway	1.48421e-06	0.00010378
hsa-miR-584-5p	THBS4	7060	Focal adhesion	1.87231e-05	0.000920105
hsa-miR-135b-5p	TNNC1	7134	Calcium signaling pathway	0.00021254	0.00430081
hsa-miR-218-5p	TNNC1	7134	Calcium signaling pathway	0.00021254	0.00430081
hsa-miR-106a-5p	VEGFA	7422	PI3K-Akt signaling pathway	1.48421e-06	0.00010378
hsa-miR-106a-5p	VEGFA	7422	Rap1 signaling pathway	0.000126646	0.00363051
hsa-miR-106a-5p	VEGFA	7422	MAPK signaling pathway	7.018e-08	1.2071e-05
hsa-miR-106a-5p	VEGFA	7422	Ras signaling pathway	0.000110541	0.00345692
hsa-miR-106a-5p	VEGFA	7422	Focal adhesion	1.87231e-05	0.000920105
hsa-miR-200a-3p	VEGFA	7422	PI3K-Akt signaling pathway	1.48421e-06	0.00010378
hsa-miR-200a-3p	VEGFA	7422	Rap1 signaling pathway	0.000126646	0.00363051
hsa-miR-200a-3p	VEGFA	7422	MAPK signaling pathway	7.018e-08	1.2071e-05
hsa-miR-200a-3p	VEGFA	7422	Ras signaling pathway	0.000110541	0.00345692
hsa-miR-200a-3p	VEGFA	7422	Focal adhesion	1.87231e-05	0.000920105
hsa-miR-146b-3p	VEGFA	7422	PI3K-Akt signaling pathway	1.48421e-06	0.00010378
hsa-miR-146b-3p	VEGFA	7422	Rap1 signaling pathway	0.000126646	0.00363051
hsa-miR-146b-3p	VEGFA	7422	MAPK signaling pathway	7.018e-08	1.2071e-05
hsa-miR-146b-3p	VEGFA	7422	Ras signaling pathway	0.000110541	0.00345692
hsa-miR-146b-3p	VEGFA	7422	Focal adhesion	1.87231e-05	0.000920105
hsa-miR-130b-5p	VEGFA	7422	PI3K-Akt signaling pathway	1.48421e-06	0.00010378
hsa-miR-130b-5p	VEGFA	7422	Rap1 signaling pathway	0.000126646	0.00363051
hsa-miR-130b-5p	VEGFA	7422	MAPK signaling pathway	7.018e-08	1.2071e-05
hsa-miR-130b-5p	VEGFA	7422	Ras signaling pathway	0.000110541	0.00345692
hsa-miR-130b-5p	VEGFA	7422	Focal adhesion	1.87231e-05	0.000920105
hsa-miR-203a-3p	VEGFA	7422	PI3K-Akt signaling pathway	1.48421e-06	0.00010378
hsa-miR-203a-3p	VEGFA	7422	Rap1 signaling pathway	0.000126646	0.00363051
hsa-miR-203a-3p	VEGFA	7422	MAPK signaling pathway	7.018e-08	1.2071e-05
hsa-miR-203a-3p	VEGFA	7422	Ras signaling pathway	0.000110541	0.00345692
hsa-miR-203a-3p	VEGFA	7422	Focal adhesion	1.87231e-05	0.000920105
hsa-miR-218-5p	VEGFA	7422	PI3K-Akt signaling pathway	1.48421e-06	0.00010378
hsa-miR-218-5p	VEGFA	7422	Rap1 signaling pathway	0.000126646	0.00363051
hsa-miR-218-5p	VEGFA	7422	MAPK signaling pathway	7.018e-08	1.2071e-05
hsa-miR-218-5p	VEGFA	7422	Ras signaling pathway	0.000110541	0.00345692
hsa-miR-218-5p	VEGFA	7422	Focal adhesion	1.87231e-05	0.000920105
hsa-miR-200b-3p	VEGFA	7422	PI3K-Akt signaling pathway	1.48421e-06	0.00010378
hsa-miR-200b-3p	VEGFA	7422	Rap1 signaling pathway	0.000126646	0.00363051
hsa-miR-200b-3p	VEGFA	7422	MAPK signaling pathway	7.018e-08	1.2071e-05
hsa-miR-200b-3p	VEGFA	7422	Ras signaling pathway	0.000110541	0.00345692
hsa-miR-200b-3p	VEGFA	7422	Focal adhesion	1.87231e-05	0.000920105
hsa-miR-134-5p	VEGFA	7422	PI3K-Akt signaling pathway	1.48421e-06	0.00010378
hsa-miR-134-5p	VEGFA	7422	Rap1 signaling pathway	0.000126646	0.00363051
hsa-miR-134-5p	VEGFA	7422	MAPK signaling pathway	7.018e-08	1.2071e-05
hsa-miR-134-5p	VEGFA	7422	Ras signaling pathway	0.000110541	0.00345692
hsa-miR-134-5p	VEGFA	7422	Focal adhesion	1.87231e-05	0.000920105
hsa-miR-93-5p	VEGFA	7422	PI3K-Akt signaling pathway	1.48421e-06	0.00010378
hsa-miR-93-5p	VEGFA	7422	Rap1 signaling pathway	0.000126646	0.00363051
hsa-miR-93-5p	VEGFA	7422	MAPK signaling pathway	7.018e-08	1.2071e-05
hsa-miR-93-5p	VEGFA	7422	Ras signaling pathway	0.000110541	0.00345692
hsa-miR-93-5p	VEGFA	7422	Focal adhesion	1.87231e-05	0.000920105
hsa-miR-17-5p	VEGFA	7422	PI3K-Akt signaling pathway	1.48421e-06	0.00010378
hsa-miR-17-5p	VEGFA	7422	Rap1 signaling pathway	0.000126646	0.00363051
hsa-miR-17-5p	VEGFA	7422	MAPK signaling pathway	7.018e-08	1.2071e-05
hsa-miR-17-5p	VEGFA	7422	Ras signaling pathway	0.000110541	0.00345692
hsa-miR-17-5p	VEGFA	7422	Focal adhesion	1.87231e-05	0.000920105
hsa-miR-429	VEGFA	7422	PI3K-Akt signaling pathway	1.48421e-06	0.00010378
hsa-miR-429	VEGFA	7422	Rap1 signaling pathway	0.000126646	0.00363051
hsa-miR-429	VEGFA	7422	MAPK signaling pathway	7.018e-08	1.2071e-05
hsa-miR-429	VEGFA	7422	Ras signaling pathway	0.000110541	0.00345692
hsa-miR-429	VEGFA	7422	Focal adhesion	1.87231e-05	0.000920105
hsa-miR-410-3p	VEGFA	7422	PI3K-Akt signaling pathway	1.48421e-06	0.00010378
hsa-miR-410-3p	VEGFA	7422	Rap1 signaling pathway	0.000126646	0.00363051
hsa-miR-410-3p	VEGFA	7422	MAPK signaling pathway	7.018e-08	1.2071e-05
hsa-miR-410-3p	VEGFA	7422	Ras signaling pathway	0.000110541	0.00345692
hsa-miR-410-3p	VEGFA	7422	Focal adhesion	1.87231e-05	0.000920105
hsa-miR-146b-5p	WNT3	7473	Wnt signaling pathway	0.00383935	0.0417244
hsa-miR-19b-3p	WNT3	7473	Wnt signaling pathway	0.00383935	0.0417244
hsa-miR-19a-3p	WNT3	7473	Wnt signaling pathway	0.00383935	0.0417244
hsa-miR-33a-5p	WNT3	7473	Wnt signaling pathway	0.00383935	0.0417244
hsa-miR-134-5p	WNT3	7473	Wnt signaling pathway	0.00383935	0.0417244
hsa-miR-135b-5p	WNT3	7473	Wnt signaling pathway	0.00383935	0.0417244
hsa-miR-335-3p	WNT3	7473	Wnt signaling pathway	0.00383935	0.0417244
hsa-miR-130b-5p	WNT3	7473	Wnt signaling pathway	0.00383935	0.0417244
hsa-miR-455-5p	WNT3	7473	Wnt signaling pathway	0.00383935	0.0417244
hsa-miR-93-5p	WNT7A	7476	Wnt signaling pathway	0.00383935	0.0417244
hsa-miR-19b-3p	WNT7B	7477	Wnt signaling pathway	0.00383935	0.0417244
hsa-miR-940	WNT7B	7477	Wnt signaling pathway	0.00383935	0.0417244
hsa-miR-19a-3p	WNT7B	7477	Wnt signaling pathway	0.00383935	0.0417244
