# Supplementary material for: Multi-omics characterization of autophagy-related molecular features for therapeutic targeting of autophagy
Source: Nat Commun. 2022 Oct 26;13:6345. doi: 10.1038/s41467-022-33946-x (PMC9606020; doi:10.1038/s41467-022-33946-x)
Supplement: Supplementary file 7 — Data 4 [file 41467_2022_33946_MOESM7_ESM.xlsx]

## Sheet:  Supplementary Data 4
Supplementary Data 4: TF-target regulatory network and enriched pathways
TF	Gene	Source	Gene_id	Pathway	pvalue	FDR
GTF2I	ACVR1C	prediction	130399	Cytokine-cytokine receptor interaction	2.6219e-06	0.000244503
TWIST1	ACVR1C	prediction	130399	Cytokine-cytokine receptor interaction	2.6219e-06	0.000244503
MYB	ACVR1C	prediction	130399	Cytokine-cytokine receptor interaction	2.6219e-06	0.000244503
PDX1	ACVR1C	prediction	130399	Cytokine-cytokine receptor interaction	2.6219e-06	0.000244503
COL11A2	ACVR1C	prediction	130399	Cytokine-cytokine receptor interaction	2.6219e-06	0.000244503
MYB	ADCY2	prediction	108	cGMP-PKG signaling pathway	0.000559385	0.013015
MYB	ADCY2	prediction	108	Calcium signaling pathway	2.7553e-05	0.001202
MYCN	ADCY2	prediction	108	cGMP-PKG signaling pathway	0.000559385	0.013015
MYCN	ADCY2	prediction	108	Calcium signaling pathway	2.7553e-05	0.001202
OTX1	ADCY2	prediction	108	cGMP-PKG signaling pathway	0.000559385	0.013015
OTX1	ADCY2	prediction	108	Calcium signaling pathway	2.7553e-05	0.001202
EOMES	ADCY2	ChIP-seq	108	cGMP-PKG signaling pathway	0.000559385	0.013015
EOMES	ADCY2	ChIP-seq	108	Calcium signaling pathway	2.7553e-05	0.001202
PDX1	ADCY2	prediction	108	cGMP-PKG signaling pathway	0.000559385	0.013015
PDX1	ADCY2	prediction	108	Calcium signaling pathway	2.7553e-05	0.001202
NFATC2	ADCY2	prediction	108	cGMP-PKG signaling pathway	0.000559385	0.013015
NFATC2	ADCY2	prediction	108	Calcium signaling pathway	2.7553e-05	0.001202
GTF2I	ADCY2	prediction	108	cGMP-PKG signaling pathway	0.000559385	0.013015
GTF2I	ADCY2	prediction	108	Calcium signaling pathway	2.7553e-05	0.001202
EHF	ADCY2	prediction	108	cGMP-PKG signaling pathway	0.000559385	0.013015
EHF	ADCY2	prediction	108	Calcium signaling pathway	2.7553e-05	0.001202
TWIST1	ADCY2	prediction	108	cGMP-PKG signaling pathway	0.000559385	0.013015
TWIST1	ADCY2	prediction	108	Calcium signaling pathway	2.7553e-05	0.001202
EOMES	ADCY5	ChIP-seq	111	cGMP-PKG signaling pathway	0.000559385	0.013015
KLF8	ADCY5	prediction	111	cGMP-PKG signaling pathway	0.000559385	0.013015
NR5A1	ADCY5	prediction	111	cGMP-PKG signaling pathway	0.000559385	0.013015
FOXH1	ADCY5	ChIP-seq	111	cGMP-PKG signaling pathway	0.000559385	0.013015
MYB	ADCY5	prediction	111	cGMP-PKG signaling pathway	0.000559385	0.013015
SOX10	ADCY5	prediction	111	cGMP-PKG signaling pathway	0.000559385	0.013015
BATF	ADCY5	prediction	111	cGMP-PKG signaling pathway	0.000559385	0.013015
GATA3	ADCY5	ChIP-seq	111	cGMP-PKG signaling pathway	0.000559385	0.013015
ETV3	ADCY5	prediction	111	cGMP-PKG signaling pathway	0.000559385	0.013015
EHF	ADCY5	prediction	111	cGMP-PKG signaling pathway	0.000559385	0.013015
REL	ADCY5	prediction	111	cGMP-PKG signaling pathway	0.000559385	0.013015
CEBPA	ADCY5	ChIP-seq	111	cGMP-PKG signaling pathway	0.000559385	0.013015
PDX1	ADCY5	prediction	111	cGMP-PKG signaling pathway	0.000559385	0.013015
E2F2	ADCY5	prediction	111	cGMP-PKG signaling pathway	0.000559385	0.013015
REST	ADCY5	ChIP-seq	111	cGMP-PKG signaling pathway	0.000559385	0.013015
MYCN	ADCY5	prediction	111	cGMP-PKG signaling pathway	0.000559385	0.013015
RUNX1T1	ADCY5	ChIP-seq	111	cGMP-PKG signaling pathway	0.000559385	0.013015
PGR	ADCY5	ChIP-seq	111	cGMP-PKG signaling pathway	0.000559385	0.013015
GTF2I	ADCY5	prediction	111	cGMP-PKG signaling pathway	0.000559385	0.013015
TLX1	ADCY5	prediction	111	cGMP-PKG signaling pathway	0.000559385	0.013015
TWIST1	ADCY5	prediction	111	cGMP-PKG signaling pathway	0.000559385	0.013015
NR5A1	ADORA1	prediction	134	cGMP-PKG signaling pathway	0.000559385	0.013015
NR5A1	ADORA1	prediction	134	Neuroactive ligand-receptor interaction	0.000287195	0.00771009
ELK3	ADORA1	prediction	134	cGMP-PKG signaling pathway	0.000559385	0.013015
ELK3	ADORA1	prediction	134	Neuroactive ligand-receptor interaction	0.000287195	0.00771009
GTF2I	ADORA1	prediction	134	cGMP-PKG signaling pathway	0.000559385	0.013015
GTF2I	ADORA1	prediction	134	Neuroactive ligand-receptor interaction	0.000287195	0.00771009
EN1	ADORA1	prediction	134	cGMP-PKG signaling pathway	0.000559385	0.013015
EN1	ADORA1	prediction	134	Neuroactive ligand-receptor interaction	0.000287195	0.00771009
TLX1	ADORA1	prediction	134	cGMP-PKG signaling pathway	0.000559385	0.013015
TLX1	ADORA1	prediction	134	Neuroactive ligand-receptor interaction	0.000287195	0.00771009
REL	ADORA1	prediction	134	cGMP-PKG signaling pathway	0.000559385	0.013015
REL	ADORA1	prediction	134	Neuroactive ligand-receptor interaction	0.000287195	0.00771009
KLF8	ADORA1	prediction	134	cGMP-PKG signaling pathway	0.000559385	0.013015
KLF8	ADORA1	prediction	134	Neuroactive ligand-receptor interaction	0.000287195	0.00771009
NFATC2	ADORA1	prediction	134	cGMP-PKG signaling pathway	0.000559385	0.013015
NFATC2	ADORA1	prediction	134	Neuroactive ligand-receptor interaction	0.000287195	0.00771009
ESR1	ADORA1	ChIP-seq	134	cGMP-PKG signaling pathway	0.000559385	0.013015
ESR1	ADORA1	ChIP-seq	134	Neuroactive ligand-receptor interaction	0.000287195	0.00771009
COL11A2	ADORA1	prediction	134	cGMP-PKG signaling pathway	0.000559385	0.013015
COL11A2	ADORA1	prediction	134	Neuroactive ligand-receptor interaction	0.000287195	0.00771009
TFAP2A	ADORA1	ChIP-seq	134	cGMP-PKG signaling pathway	0.000559385	0.013015
TFAP2A	ADORA1	ChIP-seq	134	Neuroactive ligand-receptor interaction	0.000287195	0.00771009
EHF	ADORA1	prediction	134	cGMP-PKG signaling pathway	0.000559385	0.013015
EHF	ADORA1	prediction	134	Neuroactive ligand-receptor interaction	0.000287195	0.00771009
NKX3-2	ADORA1	prediction	134	cGMP-PKG signaling pathway	0.000559385	0.013015
NKX3-2	ADORA1	prediction	134	Neuroactive ligand-receptor interaction	0.000287195	0.00771009
MYB	ADORA1	prediction	134	cGMP-PKG signaling pathway	0.000559385	0.013015
MYB	ADORA1	prediction	134	Neuroactive ligand-receptor interaction	0.000287195	0.00771009
PDX1	ADORA1	prediction	134	cGMP-PKG signaling pathway	0.000559385	0.013015
PDX1	ADORA1	prediction	134	Neuroactive ligand-receptor interaction	0.000287195	0.00771009
EOMES	ADORA1	ChIP-seq	134	cGMP-PKG signaling pathway	0.000559385	0.013015
EOMES	ADORA1	ChIP-seq	134	Neuroactive ligand-receptor interaction	0.000287195	0.00771009
GATA3	ADORA1	ChIP-seq	134	cGMP-PKG signaling pathway	0.000559385	0.013015
GATA3	ADORA1	ChIP-seq	134	Neuroactive ligand-receptor interaction	0.000287195	0.00771009
TWIST1	ADORA1	prediction	134	cGMP-PKG signaling pathway	0.000559385	0.013015
TWIST1	ADORA1	prediction	134	Neuroactive ligand-receptor interaction	0.000287195	0.00771009
TWIST1	ADRA1A	prediction	148	cGMP-PKG signaling pathway	0.000559385	0.013015
TWIST1	ADRA1A	prediction	148	Calcium signaling pathway	2.7553e-05	0.001202
TWIST1	ADRA1A	prediction	148	Neuroactive ligand-receptor interaction	0.000287195	0.00771009
MYB	ADRA1A	prediction	148	cGMP-PKG signaling pathway	0.000559385	0.013015
MYB	ADRA1A	prediction	148	Calcium signaling pathway	2.7553e-05	0.001202
MYB	ADRA1A	prediction	148	Neuroactive ligand-receptor interaction	0.000287195	0.00771009
PDX1	ADRA1A	prediction	148	cGMP-PKG signaling pathway	0.000559385	0.013015
PDX1	ADRA1A	prediction	148	Calcium signaling pathway	2.7553e-05	0.001202
PDX1	ADRA1A	prediction	148	Neuroactive ligand-receptor interaction	0.000287195	0.00771009
NR5A1	ADRA2A	prediction	150	Neuroactive ligand-receptor interaction	0.000287195	0.00771009
NR5A1	ADRA2A	prediction	150	cGMP-PKG signaling pathway	0.000559385	0.013015
TLX1	ADRA2A	prediction	150	Neuroactive ligand-receptor interaction	0.000287195	0.00771009
TLX1	ADRA2A	prediction	150	cGMP-PKG signaling pathway	0.000559385	0.013015
MYB	ADRA2A	prediction	150	Neuroactive ligand-receptor interaction	0.000287195	0.00771009
MYB	ADRA2A	prediction	150	cGMP-PKG signaling pathway	0.000559385	0.013015
CLOCK	ADRA2A	prediction	150	Neuroactive ligand-receptor interaction	0.000287195	0.00771009
CLOCK	ADRA2A	prediction	150	cGMP-PKG signaling pathway	0.000559385	0.013015
TWIST1	ADRA2A	prediction	150	Neuroactive ligand-receptor interaction	0.000287195	0.00771009
TWIST1	ADRA2A	prediction	150	cGMP-PKG signaling pathway	0.000559385	0.013015
MYCN	ADRA2A	prediction	150	Neuroactive ligand-receptor interaction	0.000287195	0.00771009
MYCN	ADRA2A	prediction	150	cGMP-PKG signaling pathway	0.000559385	0.013015
TLX1	ADRA2C	prediction	152	cGMP-PKG signaling pathway	0.000559385	0.013015
TLX1	ADRA2C	prediction	152	Neuroactive ligand-receptor interaction	0.000287195	0.00771009
COL11A2	ADRA2C	prediction	152	cGMP-PKG signaling pathway	0.000559385	0.013015
COL11A2	ADRA2C	prediction	152	Neuroactive ligand-receptor interaction	0.000287195	0.00771009
NR5A1	ADRA2C	prediction	152	cGMP-PKG signaling pathway	0.000559385	0.013015
NR5A1	ADRA2C	prediction	152	Neuroactive ligand-receptor interaction	0.000287195	0.00771009
PGR	ADRA2C	ChIP-seq	152	cGMP-PKG signaling pathway	0.000559385	0.013015
PGR	ADRA2C	ChIP-seq	152	Neuroactive ligand-receptor interaction	0.000287195	0.00771009
EOMES	ADRA2C	ChIP-seq	152	cGMP-PKG signaling pathway	0.000559385	0.013015
EOMES	ADRA2C	ChIP-seq	152	Neuroactive ligand-receptor interaction	0.000287195	0.00771009
HOXD13	AGTR1	prediction	185	cGMP-PKG signaling pathway	0.000559385	0.013015
HOXD13	AGTR1	prediction	185	Calcium signaling pathway	2.7553e-05	0.001202
HOXD13	AGTR1	prediction	185	Neuroactive ligand-receptor interaction	0.000287195	0.00771009
TWIST1	AGTR1	prediction	185	cGMP-PKG signaling pathway	0.000559385	0.013015
TWIST1	AGTR1	prediction	185	Calcium signaling pathway	2.7553e-05	0.001202
TWIST1	AGTR1	prediction	185	Neuroactive ligand-receptor interaction	0.000287195	0.00771009
GATA3	AGTR1	ChIP-seq	185	cGMP-PKG signaling pathway	0.000559385	0.013015
GATA3	AGTR1	ChIP-seq	185	Calcium signaling pathway	2.7553e-05	0.001202
GATA3	AGTR1	ChIP-seq	185	Neuroactive ligand-receptor interaction	0.000287195	0.00771009
SOX10	AGTR1	prediction	185	cGMP-PKG signaling pathway	0.000559385	0.013015
SOX10	AGTR1	prediction	185	Calcium signaling pathway	2.7553e-05	0.001202
SOX10	AGTR1	prediction	185	Neuroactive ligand-receptor interaction	0.000287195	0.00771009
ETV4	AGTR1	TransFac	185	cGMP-PKG signaling pathway	0.000559385	0.013015
ETV4	AGTR1	TransFac	185	Calcium signaling pathway	2.7553e-05	0.001202
ETV4	AGTR1	TransFac	185	Neuroactive ligand-receptor interaction	0.000287195	0.00771009
MYBL2	AGTR1	ChIP-seq	185	cGMP-PKG signaling pathway	0.000559385	0.013015
MYBL2	AGTR1	ChIP-seq	185	Calcium signaling pathway	2.7553e-05	0.001202
MYBL2	AGTR1	ChIP-seq	185	Neuroactive ligand-receptor interaction	0.000287195	0.00771009
TFAP2A	AGTR1	ChIP-seq	185	cGMP-PKG signaling pathway	0.000559385	0.013015
TFAP2A	AGTR1	ChIP-seq	185	Calcium signaling pathway	2.7553e-05	0.001202
TFAP2A	AGTR1	ChIP-seq	185	Neuroactive ligand-receptor interaction	0.000287195	0.00771009
CEBPA	AGTR1	ChIP-seq	185	cGMP-PKG signaling pathway	0.000559385	0.013015
CEBPA	AGTR1	ChIP-seq	185	Calcium signaling pathway	2.7553e-05	0.001202
CEBPA	AGTR1	ChIP-seq	185	Neuroactive ligand-receptor interaction	0.000287195	0.00771009
NR5A1	AMH	prediction;TransFac	268	Cytokine-cytokine receptor interaction	2.6219e-06	0.000244503
GTF2I	AMH	prediction	268	Cytokine-cytokine receptor interaction	2.6219e-06	0.000244503
PGR	AMH	ChIP-seq	268	Cytokine-cytokine receptor interaction	2.6219e-06	0.000244503
CLOCK	AMH	prediction	268	Cytokine-cytokine receptor interaction	2.6219e-06	0.000244503
EN1	AMH	prediction	268	Cytokine-cytokine receptor interaction	2.6219e-06	0.000244503
MYCN	AMH	prediction	268	Cytokine-cytokine receptor interaction	2.6219e-06	0.000244503
TFAP2A	AMH	ChIP-seq	268	Cytokine-cytokine receptor interaction	2.6219e-06	0.000244503
EHF	AMH	prediction	268	Cytokine-cytokine receptor interaction	2.6219e-06	0.000244503
ELF1	AMH	ChIP-seq	268	Cytokine-cytokine receptor interaction	2.6219e-06	0.000244503
TWIST1	AMH	prediction	268	Cytokine-cytokine receptor interaction	2.6219e-06	0.000244503
ATF2	ATF2	TransFac	1386	PI3K-Akt signaling pathway	0.00368595	0.0401999
ATF2	ATF2	TransFac	1386	cGMP-PKG signaling pathway	0.000559385	0.013015
RUNX1T1	ATF2	ChIP-seq	1386	PI3K-Akt signaling pathway	0.00368595	0.0401999
RUNX1T1	ATF2	ChIP-seq	1386	cGMP-PKG signaling pathway	0.000559385	0.013015
DLX1	ATF2	prediction	1386	PI3K-Akt signaling pathway	0.00368595	0.0401999
DLX1	ATF2	prediction	1386	cGMP-PKG signaling pathway	0.000559385	0.013015
NFATC2	ATF2	prediction	1386	PI3K-Akt signaling pathway	0.00368595	0.0401999
NFATC2	ATF2	prediction	1386	cGMP-PKG signaling pathway	0.000559385	0.013015
PRRX2	ATF2	prediction	1386	PI3K-Akt signaling pathway	0.00368595	0.0401999
PRRX2	ATF2	prediction	1386	cGMP-PKG signaling pathway	0.000559385	0.013015
CEBPA	ATF2	ChIP-seq	1386	PI3K-Akt signaling pathway	0.00368595	0.0401999
CEBPA	ATF2	ChIP-seq	1386	cGMP-PKG signaling pathway	0.000559385	0.013015
HOXA10	ATF2	prediction	1386	PI3K-Akt signaling pathway	0.00368595	0.0401999
HOXA10	ATF2	prediction	1386	cGMP-PKG signaling pathway	0.000559385	0.013015
GTF2I	ATF2	prediction	1386	PI3K-Akt signaling pathway	0.00368595	0.0401999
GTF2I	ATF2	prediction	1386	cGMP-PKG signaling pathway	0.000559385	0.013015
EFNA2	ATF2	prediction	1386	PI3K-Akt signaling pathway	0.00368595	0.0401999
EFNA2	ATF2	prediction	1386	cGMP-PKG signaling pathway	0.000559385	0.013015
EN1	ATF2	prediction	1386	PI3K-Akt signaling pathway	0.00368595	0.0401999
EN1	ATF2	prediction	1386	cGMP-PKG signaling pathway	0.000559385	0.013015
COL11A2	ATF2	prediction	1386	PI3K-Akt signaling pathway	0.00368595	0.0401999
COL11A2	ATF2	prediction	1386	cGMP-PKG signaling pathway	0.000559385	0.013015
TFAP2A	ATF2	TransFac	1386	PI3K-Akt signaling pathway	0.00368595	0.0401999
TFAP2A	ATF2	TransFac	1386	cGMP-PKG signaling pathway	0.000559385	0.013015
PGR	ATF2	ChIP-seq	1386	PI3K-Akt signaling pathway	0.00368595	0.0401999
PGR	ATF2	ChIP-seq	1386	cGMP-PKG signaling pathway	0.000559385	0.013015
BATF	ATF2	prediction	1386	PI3K-Akt signaling pathway	0.00368595	0.0401999
BATF	ATF2	prediction	1386	cGMP-PKG signaling pathway	0.000559385	0.013015
PDX1	ATF2	prediction	1386	PI3K-Akt signaling pathway	0.00368595	0.0401999
PDX1	ATF2	prediction	1386	cGMP-PKG signaling pathway	0.000559385	0.013015
EHF	ATF2	prediction	1386	PI3K-Akt signaling pathway	0.00368595	0.0401999
EHF	ATF2	prediction	1386	cGMP-PKG signaling pathway	0.000559385	0.013015
FOXA3	ATF2	prediction	1386	PI3K-Akt signaling pathway	0.00368595	0.0401999
FOXA3	ATF2	prediction	1386	cGMP-PKG signaling pathway	0.000559385	0.013015
GTF2I	ATP1A2	prediction	477	cGMP-PKG signaling pathway	0.000559385	0.013015
TWIST1	ATP1A2	prediction	477	cGMP-PKG signaling pathway	0.000559385	0.013015
ATF2	ATP1A2	ChIP-seq	477	cGMP-PKG signaling pathway	0.000559385	0.013015
NFATC2	ATP1A2	prediction	477	cGMP-PKG signaling pathway	0.000559385	0.013015
CEBPA	ATP1A2	ChIP-seq	477	cGMP-PKG signaling pathway	0.000559385	0.013015
NKX3-2	ATP1A2	prediction	477	cGMP-PKG signaling pathway	0.000559385	0.013015
GATA3	ATP1A2	ChIP-seq	477	cGMP-PKG signaling pathway	0.000559385	0.013015
AR	ATP1A2	ChIP-seq	477	cGMP-PKG signaling pathway	0.000559385	0.013015
NR3C2	ATP1A2	prediction	477	cGMP-PKG signaling pathway	0.000559385	0.013015
EHF	ATP1A2	prediction	477	cGMP-PKG signaling pathway	0.000559385	0.013015
MYB	ATP1A2	prediction	477	cGMP-PKG signaling pathway	0.000559385	0.013015
PGR	ATP1A2	ChIP-seq	477	cGMP-PKG signaling pathway	0.000559385	0.013015
EOMES	ATP1A2	ChIP-seq	477	cGMP-PKG signaling pathway	0.000559385	0.013015
NR5A1	ATP1A2	prediction	477	cGMP-PKG signaling pathway	0.000559385	0.013015
MYCN	ATP1A2	prediction	477	cGMP-PKG signaling pathway	0.000559385	0.013015
SOX15	AVPR1A	prediction	552	Calcium signaling pathway	2.7553e-05	0.001202
SOX15	AVPR1A	prediction	552	Neuroactive ligand-receptor interaction	0.000287195	0.00771009
EHF	AVPR1A	prediction	552	Calcium signaling pathway	2.7553e-05	0.001202
EHF	AVPR1A	prediction	552	Neuroactive ligand-receptor interaction	0.000287195	0.00771009
TWIST1	AVPR1A	prediction	552	Calcium signaling pathway	2.7553e-05	0.001202
TWIST1	AVPR1A	prediction	552	Neuroactive ligand-receptor interaction	0.000287195	0.00771009
EHF	BCL2	prediction	596	PI3K-Akt signaling pathway	0.00368595	0.0401999
POU2AF1	BCL2	TransFac	596	PI3K-Akt signaling pathway	0.00368595	0.0401999
CEBPA	BCL2	ChIP-seq;TransFac	596	PI3K-Akt signaling pathway	0.00368595	0.0401999
NFATC2	BCL2	prediction	596	PI3K-Akt signaling pathway	0.00368595	0.0401999
PDX1	BCL2	prediction	596	PI3K-Akt signaling pathway	0.00368595	0.0401999
EFNA2	BCL2	prediction	596	PI3K-Akt signaling pathway	0.00368595	0.0401999
KLF8	BCL2	prediction	596	PI3K-Akt signaling pathway	0.00368595	0.0401999
MYB	BCL2	prediction	596	PI3K-Akt signaling pathway	0.00368595	0.0401999
PGR	BCL2	ChIP-seq;TransFac	596	PI3K-Akt signaling pathway	0.00368595	0.0401999
COL11A2	BCL2	prediction	596	PI3K-Akt signaling pathway	0.00368595	0.0401999
SOX5	BCL2	prediction	596	PI3K-Akt signaling pathway	0.00368595	0.0401999
GTF2I	BCL2	prediction	596	PI3K-Akt signaling pathway	0.00368595	0.0401999
MYBL2	BCL2	TransFac	596	PI3K-Akt signaling pathway	0.00368595	0.0401999
REL	BCL2	prediction	596	PI3K-Akt signaling pathway	0.00368595	0.0401999
SOX15	BCL2	prediction	596	PI3K-Akt signaling pathway	0.00368595	0.0401999
NR1I3	BCL2	prediction	596	PI3K-Akt signaling pathway	0.00368595	0.0401999
PRRX2	BCL2	prediction	596	PI3K-Akt signaling pathway	0.00368595	0.0401999
HOXD13	BCL2	prediction	596	PI3K-Akt signaling pathway	0.00368595	0.0401999
TWIST1	BCL2	prediction	596	PI3K-Akt signaling pathway	0.00368595	0.0401999
CEBPA	BCL2	prediction	596	PI3K-Akt signaling pathway	0.00368595	0.0401999
OVOL1	BMP3	prediction	651	Cytokine-cytokine receptor interaction	2.6219e-06	0.000244503
TWIST1	BMP3	prediction	651	Cytokine-cytokine receptor interaction	2.6219e-06	0.000244503
TFAP2A	BMP8B	ChIP-seq	656	Cytokine-cytokine receptor interaction	2.6219e-06	0.000244503
TWIST1	BMP8B	prediction	656	Cytokine-cytokine receptor interaction	2.6219e-06	0.000244503
RUNX1T1	BMP8B	ChIP-seq	656	Cytokine-cytokine receptor interaction	2.6219e-06	0.000244503
ELF1	BMP8B	ChIP-seq	656	Cytokine-cytokine receptor interaction	2.6219e-06	0.000244503
BATF	BMP8B	ChIP-seq	656	Cytokine-cytokine receptor interaction	2.6219e-06	0.000244503
PGR	BMPR1B	ChIP-seq	658	Cytokine-cytokine receptor interaction	2.6219e-06	0.000244503
PRRX2	BMPR1B	prediction	658	Cytokine-cytokine receptor interaction	2.6219e-06	0.000244503
EOMES	BMPR1B	ChIP-seq	658	Cytokine-cytokine receptor interaction	2.6219e-06	0.000244503
NFATC2	BMPR1B	prediction	658	Cytokine-cytokine receptor interaction	2.6219e-06	0.000244503
MYB	BMPR1B	prediction	658	Cytokine-cytokine receptor interaction	2.6219e-06	0.000244503
SOX5	BMPR1B	prediction	658	Cytokine-cytokine receptor interaction	2.6219e-06	0.000244503
FOXA3	BMPR1B	prediction	658	Cytokine-cytokine receptor interaction	2.6219e-06	0.000244503
REL	BMPR1B	prediction	658	Cytokine-cytokine receptor interaction	2.6219e-06	0.000244503
EHF	BMPR1B	prediction	658	Cytokine-cytokine receptor interaction	2.6219e-06	0.000244503
EN1	BMPR1B	prediction	658	Cytokine-cytokine receptor interaction	2.6219e-06	0.000244503
OTX1	BMPR1B	prediction	658	Cytokine-cytokine receptor interaction	2.6219e-06	0.000244503
MYCN	BMPR1B	prediction	658	Cytokine-cytokine receptor interaction	2.6219e-06	0.000244503
ETV4	BMPR1B	ChIP-seq	658	Cytokine-cytokine receptor interaction	2.6219e-06	0.000244503
COL11A2	BMPR1B	prediction	658	Cytokine-cytokine receptor interaction	2.6219e-06	0.000244503
GATA3	BMPR1B	ChIP-seq	658	Cytokine-cytokine receptor interaction	2.6219e-06	0.000244503
BATF	BMPR1B	prediction	658	Cytokine-cytokine receptor interaction	2.6219e-06	0.000244503
ESR1	C3	ChIP-seq;TransFac	718	Neuroactive ligand-receptor interaction	0.000287195	0.00771009
BATF	C3	ChIP-seq	718	Neuroactive ligand-receptor interaction	0.000287195	0.00771009
NR5A1	C3	prediction	718	Neuroactive ligand-receptor interaction	0.000287195	0.00771009
NFIC	C3	ChIP-seq	718	Neuroactive ligand-receptor interaction	0.000287195	0.00771009
GATA3	C3	ChIP-seq	718	Neuroactive ligand-receptor interaction	0.000287195	0.00771009
GTF2I	C3	prediction	718	Neuroactive ligand-receptor interaction	0.000287195	0.00771009
RUNX1T1	C3	ChIP-seq	718	Neuroactive ligand-receptor interaction	0.000287195	0.00771009
TWIST1	C3	prediction	718	Neuroactive ligand-receptor interaction	0.000287195	0.00771009
PGR	C3	ChIP-seq	718	Neuroactive ligand-receptor interaction	0.000287195	0.00771009
CEBPA	C3	ChIP-seq;TransFac	718	Neuroactive ligand-receptor interaction	0.000287195	0.00771009
TFAP2A	C3	ChIP-seq;TransFac	718	Neuroactive ligand-receptor interaction	0.000287195	0.00771009
MYBL2	C3	ChIP-seq	718	Neuroactive ligand-receptor interaction	0.000287195	0.00771009
CDK8	C3	ChIP-seq	718	Neuroactive ligand-receptor interaction	0.000287195	0.00771009
BACH2	C3	ChIP-seq	718	Neuroactive ligand-receptor interaction	0.000287195	0.00771009
ELF1	C3	ChIP-seq	718	Neuroactive ligand-receptor interaction	0.000287195	0.00771009
FOSL1	C3	ChIP-seq	718	Neuroactive ligand-receptor interaction	0.000287195	0.00771009
NKX3-2	C3	prediction	718	Neuroactive ligand-receptor interaction	0.000287195	0.00771009
MYB	C3	prediction	718	Neuroactive ligand-receptor interaction	0.000287195	0.00771009
REST	CACNA1A	ChIP-seq	773	Calcium signaling pathway	2.7553e-05	0.001202
MYBL2	CACNA1A	ChIP-seq	773	Calcium signaling pathway	2.7553e-05	0.001202
FOSL1	CACNA1A	ChIP-seq	773	Calcium signaling pathway	2.7553e-05	0.001202
SOX10	CACNA1A	prediction	773	Calcium signaling pathway	2.7553e-05	0.001202
MYCN	CACNA1A	prediction	773	Calcium signaling pathway	2.7553e-05	0.001202
ETV3	CACNA1A	prediction	773	Calcium signaling pathway	2.7553e-05	0.001202
CDK8	CACNA1A	ChIP-seq	773	Calcium signaling pathway	2.7553e-05	0.001202
GATA3	CACNA1A	ChIP-seq	773	Calcium signaling pathway	2.7553e-05	0.001202
PRRX2	CACNA1A	prediction	773	Calcium signaling pathway	2.7553e-05	0.001202
GTF2A1	CACNA1A	prediction	773	Calcium signaling pathway	2.7553e-05	0.001202
ELF1	CACNA1A	ChIP-seq	773	Calcium signaling pathway	2.7553e-05	0.001202
NR5A1	CACNA1A	prediction	773	Calcium signaling pathway	2.7553e-05	0.001202
TWIST1	CACNA1A	prediction	773	Calcium signaling pathway	2.7553e-05	0.001202
TFAP2A	CACNA1A	ChIP-seq	773	Calcium signaling pathway	2.7553e-05	0.001202
GTF2I	CACNA1A	prediction	773	Calcium signaling pathway	2.7553e-05	0.001202
TLX1	CACNA1A	prediction	773	Calcium signaling pathway	2.7553e-05	0.001202
EHF	CACNA1A	prediction	773	Calcium signaling pathway	2.7553e-05	0.001202
MYB	CACNA1A	prediction	773	Calcium signaling pathway	2.7553e-05	0.001202
REL	CACNA1A	prediction	773	Calcium signaling pathway	2.7553e-05	0.001202
IRX6	CACNA1D	prediction	776	cGMP-PKG signaling pathway	0.000559385	0.013015
IRX6	CACNA1D	prediction	776	Calcium signaling pathway	2.7553e-05	0.001202
MYCN	CACNA1D	prediction	776	cGMP-PKG signaling pathway	0.000559385	0.013015
MYCN	CACNA1D	prediction	776	Calcium signaling pathway	2.7553e-05	0.001202
HOXA10	CACNA1D	prediction	776	cGMP-PKG signaling pathway	0.000559385	0.013015
HOXA10	CACNA1D	prediction	776	Calcium signaling pathway	2.7553e-05	0.001202
YY2	CACNA1D	prediction	776	cGMP-PKG signaling pathway	0.000559385	0.013015
YY2	CACNA1D	prediction	776	Calcium signaling pathway	2.7553e-05	0.001202
NFATC2	CACNA1D	prediction	776	cGMP-PKG signaling pathway	0.000559385	0.013015
NFATC2	CACNA1D	prediction	776	Calcium signaling pathway	2.7553e-05	0.001202
CLOCK	CACNA1D	prediction	776	cGMP-PKG signaling pathway	0.000559385	0.013015
CLOCK	CACNA1D	prediction	776	Calcium signaling pathway	2.7553e-05	0.001202
HOXD13	CACNA1D	prediction	776	cGMP-PKG signaling pathway	0.000559385	0.013015
HOXD13	CACNA1D	prediction	776	Calcium signaling pathway	2.7553e-05	0.001202
EN1	CACNA1D	prediction	776	cGMP-PKG signaling pathway	0.000559385	0.013015
EN1	CACNA1D	prediction	776	Calcium signaling pathway	2.7553e-05	0.001202
EHF	CACNA1D	prediction	776	cGMP-PKG signaling pathway	0.000559385	0.013015
EHF	CACNA1D	prediction	776	Calcium signaling pathway	2.7553e-05	0.001202
TWIST1	CACNA1D	prediction	776	cGMP-PKG signaling pathway	0.000559385	0.013015
TWIST1	CACNA1D	prediction	776	Calcium signaling pathway	2.7553e-05	0.001202
SOX5	CACNA1D	prediction	776	cGMP-PKG signaling pathway	0.000559385	0.013015
SOX5	CACNA1D	prediction	776	Calcium signaling pathway	2.7553e-05	0.001202
PRRX2	CACNA1D	prediction	776	cGMP-PKG signaling pathway	0.000559385	0.013015
PRRX2	CACNA1D	prediction	776	Calcium signaling pathway	2.7553e-05	0.001202
PDX1	CACNA1D	prediction	776	cGMP-PKG signaling pathway	0.000559385	0.013015
PDX1	CACNA1D	prediction	776	Calcium signaling pathway	2.7553e-05	0.001202
NR1I3	CACNA1D	prediction	776	cGMP-PKG signaling pathway	0.000559385	0.013015
NR1I3	CACNA1D	prediction	776	Calcium signaling pathway	2.7553e-05	0.001202
GTF2I	CACNA1H	prediction	8912	Calcium signaling pathway	2.7553e-05	0.001202
PDX1	CACNA1H	prediction	8912	Calcium signaling pathway	2.7553e-05	0.001202
PGR	CACNA1H	ChIP-seq	8912	Calcium signaling pathway	2.7553e-05	0.001202
HOXD13	CACNA1H	prediction	8912	Calcium signaling pathway	2.7553e-05	0.001202
TWIST1	CACNA1H	prediction	8912	Calcium signaling pathway	2.7553e-05	0.001202
BATF	CACNA1H	prediction	8912	Calcium signaling pathway	2.7553e-05	0.001202
REL	CACNA1H	prediction	8912	Calcium signaling pathway	2.7553e-05	0.001202
REST	CACNA1H	ChIP-seq	8912	Calcium signaling pathway	2.7553e-05	0.001202
KLF8	CACNA1H	prediction	8912	Calcium signaling pathway	2.7553e-05	0.001202
ESR1	CACNA1H	ChIP-seq	8912	Calcium signaling pathway	2.7553e-05	0.001202
EN1	CACNA1H	prediction	8912	Calcium signaling pathway	2.7553e-05	0.001202
EHF	CACNA1H	prediction	8912	Calcium signaling pathway	2.7553e-05	0.001202
EFNA2	CACNA1H	prediction	8912	Calcium signaling pathway	2.7553e-05	0.001202
MYCN	CACNA1H	prediction	8912	Calcium signaling pathway	2.7553e-05	0.001202
NR5A1	CACNA1H	prediction	8912	Calcium signaling pathway	2.7553e-05	0.001202
SOX10	CACNA1H	prediction	8912	Calcium signaling pathway	2.7553e-05	0.001202
TFAP2A	CACNA1H	ChIP-seq	8912	Calcium signaling pathway	2.7553e-05	0.001202
NR1I3	CACNA1H	prediction	8912	Calcium signaling pathway	2.7553e-05	0.001202
CLOCK	CACNA1H	prediction	8912	Calcium signaling pathway	2.7553e-05	0.001202
REL	CALML3	prediction	810	Calcium signaling pathway	2.7553e-05	0.001202
REL	CALML3	prediction	810	cGMP-PKG signaling pathway	0.000559385	0.013015
NR5A1	CALML3	prediction	810	Calcium signaling pathway	2.7553e-05	0.001202
NR5A1	CALML3	prediction	810	cGMP-PKG signaling pathway	0.000559385	0.013015
GTF2I	CALML3	prediction	810	Calcium signaling pathway	2.7553e-05	0.001202
GTF2I	CALML3	prediction	810	cGMP-PKG signaling pathway	0.000559385	0.013015
CEBPA	CALML3	ChIP-seq	810	Calcium signaling pathway	2.7553e-05	0.001202
CEBPA	CALML3	ChIP-seq	810	cGMP-PKG signaling pathway	0.000559385	0.013015
NR5A1	CASQ1	prediction	844	Calcium signaling pathway	2.7553e-05	0.001202
GTF2I	CASQ1	prediction	844	Calcium signaling pathway	2.7553e-05	0.001202
REL	CASQ1	prediction	844	Calcium signaling pathway	2.7553e-05	0.001202
TWIST1	CASQ1	prediction	844	Calcium signaling pathway	2.7553e-05	0.001202
FOXH1	CASQ1	ChIP-seq	844	Calcium signaling pathway	2.7553e-05	0.001202
NKX3-2	CASQ1	prediction	844	Calcium signaling pathway	2.7553e-05	0.001202
PRRX2	CASQ1	prediction	844	Calcium signaling pathway	2.7553e-05	0.001202
PDX1	CASQ1	prediction	844	Calcium signaling pathway	2.7553e-05	0.001202
AR	CASQ1	ChIP-seq	844	Calcium signaling pathway	2.7553e-05	0.001202
EHF	CASQ1	prediction	844	Calcium signaling pathway	2.7553e-05	0.001202
HOXA10	CASQ1	prediction	844	Calcium signaling pathway	2.7553e-05	0.001202
TLX1	CASQ1	prediction	844	Calcium signaling pathway	2.7553e-05	0.001202
RORC	CASQ1	prediction	844	Calcium signaling pathway	2.7553e-05	0.001202
FOSL1	CCK	ChIP-seq	885	Neuroactive ligand-receptor interaction	0.000287195	0.00771009
MYCN	CCK	prediction	885	Neuroactive ligand-receptor interaction	0.000287195	0.00771009
EOMES	CCK	ChIP-seq	885	Neuroactive ligand-receptor interaction	0.000287195	0.00771009
PDX1	CCK	prediction	885	Neuroactive ligand-receptor interaction	0.000287195	0.00771009
CLOCK	CCK	prediction	885	Neuroactive ligand-receptor interaction	0.000287195	0.00771009
NR1I3	CCL15	prediction	6359	Viral protein interaction with cytokine and cytokine receptor	0.000235756	0.00685658
NR1I3	CCL15	prediction	6359	Cytokine-cytokine receptor interaction	2.6219e-06	0.000244503
EHF	CCL15	prediction	6359	Viral protein interaction with cytokine and cytokine receptor	0.000235756	0.00685658
EHF	CCL15	prediction	6359	Cytokine-cytokine receptor interaction	2.6219e-06	0.000244503
REST	CCL17	ChIP-seq	6361	Cytokine-cytokine receptor interaction	2.6219e-06	0.000244503
REST	CCL17	ChIP-seq	6361	Viral protein interaction with cytokine and cytokine receptor	0.000235756	0.00685658
REL	CCL17	prediction	6361	Cytokine-cytokine receptor interaction	2.6219e-06	0.000244503
REL	CCL17	prediction	6361	Viral protein interaction with cytokine and cytokine receptor	0.000235756	0.00685658
BATF	CCL17	prediction	6361	Cytokine-cytokine receptor interaction	2.6219e-06	0.000244503
BATF	CCL17	prediction	6361	Viral protein interaction with cytokine and cytokine receptor	0.000235756	0.00685658
NR5A1	CCL17	prediction	6361	Cytokine-cytokine receptor interaction	2.6219e-06	0.000244503
NR5A1	CCL17	prediction	6361	Viral protein interaction with cytokine and cytokine receptor	0.000235756	0.00685658
BATF	CCL17	ChIP-seq	6361	Cytokine-cytokine receptor interaction	2.6219e-06	0.000244503
BATF	CCL17	ChIP-seq	6361	Viral protein interaction with cytokine and cytokine receptor	0.000235756	0.00685658
FOXA3	CCL19	prediction	6363	Viral protein interaction with cytokine and cytokine receptor	0.000235756	0.00685658
FOXA3	CCL19	prediction	6363	Cytokine-cytokine receptor interaction	2.6219e-06	0.000244503
MYB	CCL21	prediction	6366	Cytokine-cytokine receptor interaction	2.6219e-06	0.000244503
MYB	CCL21	prediction	6366	Viral protein interaction with cytokine and cytokine receptor	0.000235756	0.00685658
GTF2I	CCL21	prediction	6366	Cytokine-cytokine receptor interaction	2.6219e-06	0.000244503
GTF2I	CCL21	prediction	6366	Viral protein interaction with cytokine and cytokine receptor	0.000235756	0.00685658
REL	CCL21	prediction	6366	Cytokine-cytokine receptor interaction	2.6219e-06	0.000244503
REL	CCL21	prediction	6366	Viral protein interaction with cytokine and cytokine receptor	0.000235756	0.00685658
TFAP2A	CCL21	ChIP-seq	6366	Cytokine-cytokine receptor interaction	2.6219e-06	0.000244503
TFAP2A	CCL21	ChIP-seq	6366	Viral protein interaction with cytokine and cytokine receptor	0.000235756	0.00685658
ZKSCAN1	CCL25	ChIP-seq	6370	Cytokine-cytokine receptor interaction	2.6219e-06	0.000244503
ZKSCAN1	CCL25	ChIP-seq	6370	Viral protein interaction with cytokine and cytokine receptor	0.000235756	0.00685658
RUNX1T1	CCL25	ChIP-seq	6370	Cytokine-cytokine receptor interaction	2.6219e-06	0.000244503
RUNX1T1	CCL25	ChIP-seq	6370	Viral protein interaction with cytokine and cytokine receptor	0.000235756	0.00685658
CEBPA	CCR2	ChIP-seq	729230	Viral protein interaction with cytokine and cytokine receptor	0.000235756	0.00685658
CEBPA	CCR2	ChIP-seq	729230	Cytokine-cytokine receptor interaction	2.6219e-06	0.000244503
AR	CCR2	ChIP-seq	729230	Viral protein interaction with cytokine and cytokine receptor	0.000235756	0.00685658
AR	CCR2	ChIP-seq	729230	Cytokine-cytokine receptor interaction	2.6219e-06	0.000244503
EOMES	CCR2	ChIP-seq	729230	Viral protein interaction with cytokine and cytokine receptor	0.000235756	0.00685658
EOMES	CCR2	ChIP-seq	729230	Cytokine-cytokine receptor interaction	2.6219e-06	0.000244503
BATF	CCR4	prediction	1233	Cytokine-cytokine receptor interaction	2.6219e-06	0.000244503
BATF	CCR4	prediction	1233	Viral protein interaction with cytokine and cytokine receptor	0.000235756	0.00685658
PDX1	CD2	prediction	914	Cell adhesion molecules (CAMs)	2.80232e-06	0.000244503
CEBPA	CD2	ChIP-seq	914	Cell adhesion molecules (CAMs)	2.80232e-06	0.000244503
MYCN	CD2	prediction	914	Cell adhesion molecules (CAMs)	2.80232e-06	0.000244503
NKX3-2	CD2	prediction	914	Cell adhesion molecules (CAMs)	2.80232e-06	0.000244503
BACH2	CD226	ChIP-seq	10666	Cell adhesion molecules (CAMs)	2.80232e-06	0.000244503
GTF2A1	CD226	prediction	10666	Cell adhesion molecules (CAMs)	2.80232e-06	0.000244503
EHF	CD226	prediction	10666	Cell adhesion molecules (CAMs)	2.80232e-06	0.000244503
EFNA2	CD274	prediction	29126	Cell adhesion molecules (CAMs)	2.80232e-06	0.000244503
ELF1	CD274	ChIP-seq	29126	Cell adhesion molecules (CAMs)	2.80232e-06	0.000244503
EHF	CD274	prediction	29126	Cell adhesion molecules (CAMs)	2.80232e-06	0.000244503
BATF	CD274	ChIP-seq	29126	Cell adhesion molecules (CAMs)	2.80232e-06	0.000244503
TFAP2A	CD274	ChIP-seq	29126	Cell adhesion molecules (CAMs)	2.80232e-06	0.000244503
CEBPA	CD38	ChIP-seq	952	Calcium signaling pathway	2.7553e-05	0.001202
BATF	CD38	ChIP-seq	952	Calcium signaling pathway	2.7553e-05	0.001202
EHF	CD8B	prediction	926	Cell adhesion molecules (CAMs)	2.80232e-06	0.000244503
ETV3	CD8B	prediction	926	Cell adhesion molecules (CAMs)	2.80232e-06	0.000244503
GATA3	CD8B	TransFac	926	Cell adhesion molecules (CAMs)	2.80232e-06	0.000244503
REST	CDH15	ChIP-seq	1013	Cell adhesion molecules (CAMs)	2.80232e-06	0.000244503
MYCN	CDH15	prediction	1013	Cell adhesion molecules (CAMs)	2.80232e-06	0.000244503
CLOCK	CDH15	prediction	1013	Cell adhesion molecules (CAMs)	2.80232e-06	0.000244503
TWIST1	CDH15	prediction	1013	Cell adhesion molecules (CAMs)	2.80232e-06	0.000244503
EHF	CDH3	prediction	1001	Cell adhesion molecules (CAMs)	2.80232e-06	0.000244503
RUNX1T1	CDH3	ChIP-seq	1001	Cell adhesion molecules (CAMs)	2.80232e-06	0.000244503
PGR	CDH3	ChIP-seq	1001	Cell adhesion molecules (CAMs)	2.80232e-06	0.000244503
GTF2A1	CDH3	prediction	1001	Cell adhesion molecules (CAMs)	2.80232e-06	0.000244503
PDX1	CDH3	prediction	1001	Cell adhesion molecules (CAMs)	2.80232e-06	0.000244503
FOXA3	CDH3	prediction	1001	Cell adhesion molecules (CAMs)	2.80232e-06	0.000244503
EN1	CDH3	prediction	1001	Cell adhesion molecules (CAMs)	2.80232e-06	0.000244503
SPDEF	CDH3	ChIP-seq	1001	Cell adhesion molecules (CAMs)	2.80232e-06	0.000244503
FOXJ1	CDH3	prediction	1001	Cell adhesion molecules (CAMs)	2.80232e-06	0.000244503
NR5A1	CDH3	prediction	1001	Cell adhesion molecules (CAMs)	2.80232e-06	0.000244503
TWIST1	CDH3	prediction	1001	Cell adhesion molecules (CAMs)	2.80232e-06	0.000244503
NR1I3	CDH4	prediction	1002	Cell adhesion molecules (CAMs)	2.80232e-06	0.000244503
SOX10	CDH4	prediction	1002	Cell adhesion molecules (CAMs)	2.80232e-06	0.000244503
PDX1	CDH4	prediction	1002	Cell adhesion molecules (CAMs)	2.80232e-06	0.000244503
ATF2	CHRNA3	prediction	1136	Neuroactive ligand-receptor interaction	0.000287195	0.00771009
AR	CHRNA3	ChIP-seq	1136	Neuroactive ligand-receptor interaction	0.000287195	0.00771009
PGR	CHRNA3	ChIP-seq	1136	Neuroactive ligand-receptor interaction	0.000287195	0.00771009
TFAP2A	CHRNA3	ChIP-seq	1136	Neuroactive ligand-receptor interaction	0.000287195	0.00771009
TWIST1	CHRNA7	prediction	1139	Neuroactive ligand-receptor interaction	0.000287195	0.00771009
TWIST1	CHRNA7	prediction	1139	Calcium signaling pathway	2.7553e-05	0.001202
CLOCK	CHRNA7	prediction	1139	Neuroactive ligand-receptor interaction	0.000287195	0.00771009
CLOCK	CHRNA7	prediction	1139	Calcium signaling pathway	2.7553e-05	0.001202
TFAP2A	CHRNA7	TransFac	1139	Neuroactive ligand-receptor interaction	0.000287195	0.00771009
TFAP2A	CHRNA7	TransFac	1139	Calcium signaling pathway	2.7553e-05	0.001202
MYCN	CHRNA7	prediction	1139	Neuroactive ligand-receptor interaction	0.000287195	0.00771009
MYCN	CHRNA7	prediction	1139	Calcium signaling pathway	2.7553e-05	0.001202
BATF	CHRNA7	ChIP-seq	1139	Neuroactive ligand-receptor interaction	0.000287195	0.00771009
BATF	CHRNA7	ChIP-seq	1139	Calcium signaling pathway	2.7553e-05	0.001202
ELF1	CHRNB4	ChIP-seq	1143	Neuroactive ligand-receptor interaction	0.000287195	0.00771009
FOSL1	CHRNB4	ChIP-seq	1143	Neuroactive ligand-receptor interaction	0.000287195	0.00771009
EN1	CHRNB4	prediction	1143	Neuroactive ligand-receptor interaction	0.000287195	0.00771009
TWIST1	CHRNB4	prediction	1143	Neuroactive ligand-receptor interaction	0.000287195	0.00771009
PDX1	CHRNB4	prediction	1143	Neuroactive ligand-receptor interaction	0.000287195	0.00771009
EHF	CHRNB4	prediction	1143	Neuroactive ligand-receptor interaction	0.000287195	0.00771009
MYB	CHRNB4	prediction	1143	Neuroactive ligand-receptor interaction	0.000287195	0.00771009
FOXJ1	CHRNB4	prediction	1143	Neuroactive ligand-receptor interaction	0.000287195	0.00771009
NKX3-2	CHRNB4	prediction	1143	Neuroactive ligand-receptor interaction	0.000287195	0.00771009
SPDEF	CHRNB4	ChIP-seq	1143	Neuroactive ligand-receptor interaction	0.000287195	0.00771009
FOXP2	CHRNB4	ChIP-seq	1143	Neuroactive ligand-receptor interaction	0.000287195	0.00771009
GATA3	CHRNB4	ChIP-seq	1143	Neuroactive ligand-receptor interaction	0.000287195	0.00771009
EOMES	CHRNB4	ChIP-seq	1143	Neuroactive ligand-receptor interaction	0.000287195	0.00771009
NFATC2	CHRNB4	prediction	1143	Neuroactive ligand-receptor interaction	0.000287195	0.00771009
TFAP2A	CHRNB4	ChIP-seq	1143	Neuroactive ligand-receptor interaction	0.000287195	0.00771009
ZKSCAN1	CHRNB4	ChIP-seq	1143	Neuroactive ligand-receptor interaction	0.000287195	0.00771009
CEBPA	CHRNB4	ChIP-seq	1143	Neuroactive ligand-receptor interaction	0.000287195	0.00771009
TWIST1	CLDN11	prediction	5010	Cell adhesion molecules (CAMs)	2.80232e-06	0.000244503
MYBL2	CLDN11	ChIP-seq	5010	Cell adhesion molecules (CAMs)	2.80232e-06	0.000244503
GATA3	CLDN11	ChIP-seq	5010	Cell adhesion molecules (CAMs)	2.80232e-06	0.000244503
TFAP2A	CLDN11	ChIP-seq	5010	Cell adhesion molecules (CAMs)	2.80232e-06	0.000244503
EOMES	CLDN11	ChIP-seq	5010	Cell adhesion molecules (CAMs)	2.80232e-06	0.000244503
BATF	CLDN11	ChIP-seq	5010	Cell adhesion molecules (CAMs)	2.80232e-06	0.000244503
BATF	CLDN11	prediction	5010	Cell adhesion molecules (CAMs)	2.80232e-06	0.000244503
NR5A1	CLDN11	prediction	5010	Cell adhesion molecules (CAMs)	2.80232e-06	0.000244503
PPARGC1A	CLDN11	ChIP-seq	5010	Cell adhesion molecules (CAMs)	2.80232e-06	0.000244503
MYCN	CLDN18	prediction	51208	Cell adhesion molecules (CAMs)	2.80232e-06	0.000244503
BATF	CLDN18	ChIP-seq	51208	Cell adhesion molecules (CAMs)	2.80232e-06	0.000244503
FOXA3	CLDN18	prediction	51208	Cell adhesion molecules (CAMs)	2.80232e-06	0.000244503
EOMES	CLDN18	ChIP-seq	51208	Cell adhesion molecules (CAMs)	2.80232e-06	0.000244503
NR5A1	CLDN18	prediction	51208	Cell adhesion molecules (CAMs)	2.80232e-06	0.000244503
REL	CLDN18	prediction	51208	Cell adhesion molecules (CAMs)	2.80232e-06	0.000244503
PDX1	CLDN2	prediction	9075	Cell adhesion molecules (CAMs)	2.80232e-06	0.000244503
FOXA3	CLDN2	prediction	9075	Cell adhesion molecules (CAMs)	2.80232e-06	0.000244503
TLX1	CLDN2	prediction	9075	Cell adhesion molecules (CAMs)	2.80232e-06	0.000244503
PITX1	CLDN2	prediction	9075	Cell adhesion molecules (CAMs)	2.80232e-06	0.000244503
NR1I3	CLDN2	prediction	9075	Cell adhesion molecules (CAMs)	2.80232e-06	0.000244503
EOMES	CLDN2	ChIP-seq	9075	Cell adhesion molecules (CAMs)	2.80232e-06	0.000244503
NR5A1	CLDN2	prediction	9075	Cell adhesion molecules (CAMs)	2.80232e-06	0.000244503
CDK8	CLDN2	ChIP-seq	9075	Cell adhesion molecules (CAMs)	2.80232e-06	0.000244503
HNF4G	CLDN2	prediction	9075	Cell adhesion molecules (CAMs)	2.80232e-06	0.000244503
GATA3	CLDN2	ChIP-seq	9075	Cell adhesion molecules (CAMs)	2.80232e-06	0.000244503
BACH2	CLDN3	ChIP-seq	1365	Cell adhesion molecules (CAMs)	2.80232e-06	0.000244503
CDK8	CLDN3	ChIP-seq	1365	Cell adhesion molecules (CAMs)	2.80232e-06	0.000244503
ELK3	CLDN5	prediction	7122	Cell adhesion molecules (CAMs)	2.80232e-06	0.000244503
MYCN	CLDN5	prediction	7122	Cell adhesion molecules (CAMs)	2.80232e-06	0.000244503
ETV3	CLDN5	prediction	7122	Cell adhesion molecules (CAMs)	2.80232e-06	0.000244503
REL	CLDN5	prediction	7122	Cell adhesion molecules (CAMs)	2.80232e-06	0.000244503
EHF	CLDN5	prediction	7122	Cell adhesion molecules (CAMs)	2.80232e-06	0.000244503
GATA3	CLDN5	ChIP-seq	7122	Cell adhesion molecules (CAMs)	2.80232e-06	0.000244503
TLX1	CLDN5	prediction	7122	Cell adhesion molecules (CAMs)	2.80232e-06	0.000244503
TWIST1	CLDN5	prediction	7122	Cell adhesion molecules (CAMs)	2.80232e-06	0.000244503
CDK8	CLDN6	ChIP-seq	9074	Cell adhesion molecules (CAMs)	2.80232e-06	0.000244503
ELF1	CLDN6	ChIP-seq	9074	Cell adhesion molecules (CAMs)	2.80232e-06	0.000244503
GTF2I	CLDN6	prediction	9074	Cell adhesion molecules (CAMs)	2.80232e-06	0.000244503
ATF2	CLDN6	prediction	9074	Cell adhesion molecules (CAMs)	2.80232e-06	0.000244503
SPDEF	CLDN6	ChIP-seq	9074	Cell adhesion molecules (CAMs)	2.80232e-06	0.000244503
TWIST1	CLDN6	prediction	9074	Cell adhesion molecules (CAMs)	2.80232e-06	0.000244503
RUNX1T1	CLDN9	ChIP-seq	9080	Cell adhesion molecules (CAMs)	2.80232e-06	0.000244503
GTF2I	CLDN9	prediction	9080	Cell adhesion molecules (CAMs)	2.80232e-06	0.000244503
SPDEF	CLDN9	ChIP-seq	9080	Cell adhesion molecules (CAMs)	2.80232e-06	0.000244503
GATA3	CLDN9	ChIP-seq	9080	Cell adhesion molecules (CAMs)	2.80232e-06	0.000244503
ATF2	CLDN9	prediction	9080	Cell adhesion molecules (CAMs)	2.80232e-06	0.000244503
ELF1	CLDN9	ChIP-seq	9080	Cell adhesion molecules (CAMs)	2.80232e-06	0.000244503
CDK8	CLDN9	ChIP-seq	9080	Cell adhesion molecules (CAMs)	2.80232e-06	0.000244503
TWIST1	CLDN9	prediction	9080	Cell adhesion molecules (CAMs)	2.80232e-06	0.000244503
TFAP2A	CNGA1	ChIP-seq	1259	cGMP-PKG signaling pathway	0.000559385	0.013015
PDX1	CNGA1	prediction	1259	cGMP-PKG signaling pathway	0.000559385	0.013015
SOX5	CNGA1	prediction	1259	cGMP-PKG signaling pathway	0.000559385	0.013015
NFATC2	CNGA1	prediction	1259	cGMP-PKG signaling pathway	0.000559385	0.013015
ELF1	CNGA1	ChIP-seq	1259	cGMP-PKG signaling pathway	0.000559385	0.013015
HOXD13	CNR1	prediction	1268	Neuroactive ligand-receptor interaction	0.000287195	0.00771009
GTF2I	CNR1	prediction	1268	Neuroactive ligand-receptor interaction	0.000287195	0.00771009
FOXA3	CNR1	prediction	1268	Neuroactive ligand-receptor interaction	0.000287195	0.00771009
SOX5	CNR1	prediction	1268	Neuroactive ligand-receptor interaction	0.000287195	0.00771009
PDX1	CNR1	prediction	1268	Neuroactive ligand-receptor interaction	0.000287195	0.00771009
IRX6	CNR1	prediction	1268	Neuroactive ligand-receptor interaction	0.000287195	0.00771009
EN1	CNR1	prediction	1268	Neuroactive ligand-receptor interaction	0.000287195	0.00771009
PRRX2	CNR1	prediction	1268	Neuroactive ligand-receptor interaction	0.000287195	0.00771009
MYB	CNR1	prediction	1268	Neuroactive ligand-receptor interaction	0.000287195	0.00771009
NR5A1	CNR1	prediction	1268	Neuroactive ligand-receptor interaction	0.000287195	0.00771009
OVOL1	CNR1	prediction	1268	Neuroactive ligand-receptor interaction	0.000287195	0.00771009
TLX1	CNR1	prediction	1268	Neuroactive ligand-receptor interaction	0.000287195	0.00771009
CLOCK	CNR1	prediction	1268	Neuroactive ligand-receptor interaction	0.000287195	0.00771009
SPDEF	CNR1	ChIP-seq	1268	Neuroactive ligand-receptor interaction	0.000287195	0.00771009
SOX15	CNR1	prediction	1268	Neuroactive ligand-receptor interaction	0.000287195	0.00771009
HOXA10	CNR1	prediction	1268	Neuroactive ligand-receptor interaction	0.000287195	0.00771009
NR5A1	CNTN1	prediction	1272	Cell adhesion molecules (CAMs)	2.80232e-06	0.000244503
GTF2I	CNTN1	prediction	1272	Cell adhesion molecules (CAMs)	2.80232e-06	0.000244503
TLX1	CNTN1	prediction	1272	Cell adhesion molecules (CAMs)	2.80232e-06	0.000244503
REST	CNTN1	ChIP-seq	1272	Cell adhesion molecules (CAMs)	2.80232e-06	0.000244503
NKX3-2	CNTN1	prediction	1272	Cell adhesion molecules (CAMs)	2.80232e-06	0.000244503
EOMES	CNTN1	ChIP-seq	1272	Cell adhesion molecules (CAMs)	2.80232e-06	0.000244503
EN1	CNTN1	prediction	1272	Cell adhesion molecules (CAMs)	2.80232e-06	0.000244503
NFATC2	CNTN1	prediction	1272	Cell adhesion molecules (CAMs)	2.80232e-06	0.000244503
PDX1	CNTN1	prediction	1272	Cell adhesion molecules (CAMs)	2.80232e-06	0.000244503
BATF	CNTN1	ChIP-seq	1272	Cell adhesion molecules (CAMs)	2.80232e-06	0.000244503
MYB	CNTN1	prediction	1272	Cell adhesion molecules (CAMs)	2.80232e-06	0.000244503
EFNA2	CNTN1	prediction	1272	Cell adhesion molecules (CAMs)	2.80232e-06	0.000244503
PGR	COL1A1	ChIP-seq	1277	ECM-receptor interaction	0.000105875	0.00369505
PGR	COL1A1	ChIP-seq	1277	PI3K-Akt signaling pathway	0.00368595	0.0401999
MYCN	COL1A1	prediction	1277	ECM-receptor interaction	0.000105875	0.00369505
MYCN	COL1A1	prediction	1277	PI3K-Akt signaling pathway	0.00368595	0.0401999
TWIST1	COL1A1	prediction	1277	ECM-receptor interaction	0.000105875	0.00369505
TWIST1	COL1A1	prediction	1277	PI3K-Akt signaling pathway	0.00368595	0.0401999
NR5A1	COL1A1	prediction	1277	ECM-receptor interaction	0.000105875	0.00369505
NR5A1	COL1A1	prediction	1277	PI3K-Akt signaling pathway	0.00368595	0.0401999
TLX1	COL1A1	prediction	1277	ECM-receptor interaction	0.000105875	0.00369505
TLX1	COL1A1	prediction	1277	PI3K-Akt signaling pathway	0.00368595	0.0401999
MYB	COL1A1	prediction	1277	ECM-receptor interaction	0.000105875	0.00369505
MYB	COL1A1	prediction	1277	PI3K-Akt signaling pathway	0.00368595	0.0401999
KLF8	COL1A1	prediction	1277	ECM-receptor interaction	0.000105875	0.00369505
KLF8	COL1A1	prediction	1277	PI3K-Akt signaling pathway	0.00368595	0.0401999
GTF2A1	COL1A1	prediction	1277	ECM-receptor interaction	0.000105875	0.00369505
GTF2A1	COL1A1	prediction	1277	PI3K-Akt signaling pathway	0.00368595	0.0401999
EHF	COL1A1	prediction	1277	ECM-receptor interaction	0.000105875	0.00369505
EHF	COL1A1	prediction	1277	PI3K-Akt signaling pathway	0.00368595	0.0401999
GTF2I	COL1A1	prediction	1277	ECM-receptor interaction	0.000105875	0.00369505
GTF2I	COL1A1	prediction	1277	PI3K-Akt signaling pathway	0.00368595	0.0401999
EN1	COL1A1	prediction	1277	ECM-receptor interaction	0.000105875	0.00369505
EN1	COL1A1	prediction	1277	PI3K-Akt signaling pathway	0.00368595	0.0401999
ELK3	COL1A1	prediction	1277	ECM-receptor interaction	0.000105875	0.00369505
ELK3	COL1A1	prediction	1277	PI3K-Akt signaling pathway	0.00368595	0.0401999
ELF1	COL1A1	ChIP-seq	1277	ECM-receptor interaction	0.000105875	0.00369505
ELF1	COL1A1	ChIP-seq	1277	PI3K-Akt signaling pathway	0.00368595	0.0401999
NFIC	COL1A1	TransFac	1277	ECM-receptor interaction	0.000105875	0.00369505
NFIC	COL1A1	TransFac	1277	PI3K-Akt signaling pathway	0.00368595	0.0401999
TWIST1	COL2A1	prediction;TransFac	1280	ECM-receptor interaction	0.000105875	0.00369505
TWIST1	COL2A1	prediction;TransFac	1280	PI3K-Akt signaling pathway	0.00368595	0.0401999
NR1I3	COL2A1	prediction	1280	ECM-receptor interaction	0.000105875	0.00369505
NR1I3	COL2A1	prediction	1280	PI3K-Akt signaling pathway	0.00368595	0.0401999
NFATC2	COL2A1	prediction	1280	ECM-receptor interaction	0.000105875	0.00369505
NFATC2	COL2A1	prediction	1280	PI3K-Akt signaling pathway	0.00368595	0.0401999
PRRX2	COL2A1	prediction	1280	ECM-receptor interaction	0.000105875	0.00369505
PRRX2	COL2A1	prediction	1280	PI3K-Akt signaling pathway	0.00368595	0.0401999
TFAP2A	COL2A1	ChIP-seq	1280	ECM-receptor interaction	0.000105875	0.00369505
TFAP2A	COL2A1	ChIP-seq	1280	PI3K-Akt signaling pathway	0.00368595	0.0401999
MYB	COL2A1	prediction	1280	ECM-receptor interaction	0.000105875	0.00369505
MYB	COL2A1	prediction	1280	PI3K-Akt signaling pathway	0.00368595	0.0401999
REL	COL2A1	prediction	1280	ECM-receptor interaction	0.000105875	0.00369505
REL	COL2A1	prediction	1280	PI3K-Akt signaling pathway	0.00368595	0.0401999
ELK3	COL2A1	prediction	1280	ECM-receptor interaction	0.000105875	0.00369505
ELK3	COL2A1	prediction	1280	PI3K-Akt signaling pathway	0.00368595	0.0401999
EHF	COL2A1	prediction	1280	ECM-receptor interaction	0.000105875	0.00369505
EHF	COL2A1	prediction	1280	PI3K-Akt signaling pathway	0.00368595	0.0401999
MYCN	COL2A1	prediction	1280	ECM-receptor interaction	0.000105875	0.00369505
MYCN	COL2A1	prediction	1280	PI3K-Akt signaling pathway	0.00368595	0.0401999
SOX5	COL2A1	TransFac	1280	ECM-receptor interaction	0.000105875	0.00369505
SOX5	COL2A1	TransFac	1280	PI3K-Akt signaling pathway	0.00368595	0.0401999
NFIC	COL2A1	ChIP-seq	1280	ECM-receptor interaction	0.000105875	0.00369505
NFIC	COL2A1	ChIP-seq	1280	PI3K-Akt signaling pathway	0.00368595	0.0401999
NR5A1	COL2A1	prediction	1280	ECM-receptor interaction	0.000105875	0.00369505
NR5A1	COL2A1	prediction	1280	PI3K-Akt signaling pathway	0.00368595	0.0401999
PGR	COL2A1	ChIP-seq	1280	ECM-receptor interaction	0.000105875	0.00369505
PGR	COL2A1	ChIP-seq	1280	PI3K-Akt signaling pathway	0.00368595	0.0401999
CLOCK	COL2A1	TransFac	1280	ECM-receptor interaction	0.000105875	0.00369505
CLOCK	COL2A1	TransFac	1280	PI3K-Akt signaling pathway	0.00368595	0.0401999
KLF8	COL2A1	prediction	1280	ECM-receptor interaction	0.000105875	0.00369505
KLF8	COL2A1	prediction	1280	PI3K-Akt signaling pathway	0.00368595	0.0401999
SOX10	COL2A1	prediction	1280	ECM-receptor interaction	0.000105875	0.00369505
SOX10	COL2A1	prediction	1280	PI3K-Akt signaling pathway	0.00368595	0.0401999
EN1	COL4A3	prediction	1285	PI3K-Akt signaling pathway	0.00368595	0.0401999
EN1	COL4A3	prediction	1285	ECM-receptor interaction	0.000105875	0.00369505
GTF2I	COL4A3	prediction	1285	PI3K-Akt signaling pathway	0.00368595	0.0401999
GTF2I	COL4A3	prediction	1285	ECM-receptor interaction	0.000105875	0.00369505
ELK3	COL4A3	prediction	1285	PI3K-Akt signaling pathway	0.00368595	0.0401999
ELK3	COL4A3	prediction	1285	ECM-receptor interaction	0.000105875	0.00369505
PDX1	COL4A3	prediction	1285	PI3K-Akt signaling pathway	0.00368595	0.0401999
PDX1	COL4A3	prediction	1285	ECM-receptor interaction	0.000105875	0.00369505
REST	COL4A3	ChIP-seq	1285	PI3K-Akt signaling pathway	0.00368595	0.0401999
REST	COL4A3	ChIP-seq	1285	ECM-receptor interaction	0.000105875	0.00369505
PRRX2	COL4A3	prediction	1285	PI3K-Akt signaling pathway	0.00368595	0.0401999
PRRX2	COL4A3	prediction	1285	ECM-receptor interaction	0.000105875	0.00369505
TWIST1	COL4A3	prediction	1285	PI3K-Akt signaling pathway	0.00368595	0.0401999
TWIST1	COL4A3	prediction	1285	ECM-receptor interaction	0.000105875	0.00369505
EHF	COL4A3	prediction	1285	PI3K-Akt signaling pathway	0.00368595	0.0401999
EHF	COL4A3	prediction	1285	ECM-receptor interaction	0.000105875	0.00369505
KLF8	COL4A3	prediction	1285	PI3K-Akt signaling pathway	0.00368595	0.0401999
KLF8	COL4A3	prediction	1285	ECM-receptor interaction	0.000105875	0.00369505
MYB	COL4A3	prediction	1285	PI3K-Akt signaling pathway	0.00368595	0.0401999
MYB	COL4A3	prediction	1285	ECM-receptor interaction	0.000105875	0.00369505
EN1	COL4A4	prediction	1286	PI3K-Akt signaling pathway	0.00368595	0.0401999
EN1	COL4A4	prediction	1286	ECM-receptor interaction	0.000105875	0.00369505
REST	COL4A4	ChIP-seq	1286	PI3K-Akt signaling pathway	0.00368595	0.0401999
REST	COL4A4	ChIP-seq	1286	ECM-receptor interaction	0.000105875	0.00369505
PRRX2	COL4A4	prediction	1286	PI3K-Akt signaling pathway	0.00368595	0.0401999
PRRX2	COL4A4	prediction	1286	ECM-receptor interaction	0.000105875	0.00369505
TWIST1	COL4A4	prediction	1286	PI3K-Akt signaling pathway	0.00368595	0.0401999
TWIST1	COL4A4	prediction	1286	ECM-receptor interaction	0.000105875	0.00369505
KLF8	COL4A4	prediction	1286	PI3K-Akt signaling pathway	0.00368595	0.0401999
KLF8	COL4A4	prediction	1286	ECM-receptor interaction	0.000105875	0.00369505
ELK3	COL4A5	prediction	1287	ECM-receptor interaction	0.000105875	0.00369505
ELK3	COL4A5	prediction	1287	PI3K-Akt signaling pathway	0.00368595	0.0401999
SOX5	COL4A5	prediction	1287	ECM-receptor interaction	0.000105875	0.00369505
SOX5	COL4A5	prediction	1287	PI3K-Akt signaling pathway	0.00368595	0.0401999
NKX3-2	COL4A5	prediction	1287	ECM-receptor interaction	0.000105875	0.00369505
NKX3-2	COL4A5	prediction	1287	PI3K-Akt signaling pathway	0.00368595	0.0401999
BATF	COL4A5	ChIP-seq	1287	ECM-receptor interaction	0.000105875	0.00369505
BATF	COL4A5	ChIP-seq	1287	PI3K-Akt signaling pathway	0.00368595	0.0401999
NR5A1	COL4A5	prediction	1287	ECM-receptor interaction	0.000105875	0.00369505
NR5A1	COL4A5	prediction	1287	PI3K-Akt signaling pathway	0.00368595	0.0401999
GTF2I	COL4A5	prediction	1287	ECM-receptor interaction	0.000105875	0.00369505
GTF2I	COL4A5	prediction	1287	PI3K-Akt signaling pathway	0.00368595	0.0401999
EHF	COL4A5	prediction	1287	ECM-receptor interaction	0.000105875	0.00369505
EHF	COL4A5	prediction	1287	PI3K-Akt signaling pathway	0.00368595	0.0401999
COL11A2	COL4A5	prediction	1287	ECM-receptor interaction	0.000105875	0.00369505
COL11A2	COL4A5	prediction	1287	PI3K-Akt signaling pathway	0.00368595	0.0401999
NR1I3	COL4A5	prediction	1287	ECM-receptor interaction	0.000105875	0.00369505
NR1I3	COL4A5	prediction	1287	PI3K-Akt signaling pathway	0.00368595	0.0401999
PDX1	COL4A5	prediction	1287	ECM-receptor interaction	0.000105875	0.00369505
PDX1	COL4A5	prediction	1287	PI3K-Akt signaling pathway	0.00368595	0.0401999
TWIST1	COL4A5	prediction	1287	ECM-receptor interaction	0.000105875	0.00369505
TWIST1	COL4A5	prediction	1287	PI3K-Akt signaling pathway	0.00368595	0.0401999
HNF4G	COL4A5	prediction	1287	ECM-receptor interaction	0.000105875	0.00369505
HNF4G	COL4A5	prediction	1287	PI3K-Akt signaling pathway	0.00368595	0.0401999
YY2	COL4A5	prediction	1287	ECM-receptor interaction	0.000105875	0.00369505
YY2	COL4A5	prediction	1287	PI3K-Akt signaling pathway	0.00368595	0.0401999
NFATC2	COL4A5	prediction	1287	ECM-receptor interaction	0.000105875	0.00369505
NFATC2	COL4A5	prediction	1287	PI3K-Akt signaling pathway	0.00368595	0.0401999
PDX1	COL4A6	prediction	1288	ECM-receptor interaction	0.000105875	0.00369505
PDX1	COL4A6	prediction	1288	PI3K-Akt signaling pathway	0.00368595	0.0401999
COL11A2	COL4A6	prediction	1288	ECM-receptor interaction	0.000105875	0.00369505
COL11A2	COL4A6	prediction	1288	PI3K-Akt signaling pathway	0.00368595	0.0401999
SOX5	COL4A6	prediction	1288	ECM-receptor interaction	0.000105875	0.00369505
SOX5	COL4A6	prediction	1288	PI3K-Akt signaling pathway	0.00368595	0.0401999
NKX3-2	COL4A6	prediction	1288	ECM-receptor interaction	0.000105875	0.00369505
NKX3-2	COL4A6	prediction	1288	PI3K-Akt signaling pathway	0.00368595	0.0401999
EHF	COL4A6	prediction	1288	ECM-receptor interaction	0.000105875	0.00369505
EHF	COL4A6	prediction	1288	PI3K-Akt signaling pathway	0.00368595	0.0401999
TWIST1	COL4A6	prediction	1288	ECM-receptor interaction	0.000105875	0.00369505
TWIST1	COL4A6	prediction	1288	PI3K-Akt signaling pathway	0.00368595	0.0401999
NFATC2	COL4A6	prediction	1288	ECM-receptor interaction	0.000105875	0.00369505
NFATC2	COL4A6	prediction	1288	PI3K-Akt signaling pathway	0.00368595	0.0401999
BATF	COL4A6	ChIP-seq	1288	ECM-receptor interaction	0.000105875	0.00369505
BATF	COL4A6	ChIP-seq	1288	PI3K-Akt signaling pathway	0.00368595	0.0401999
GTF2I	COL4A6	prediction	1288	ECM-receptor interaction	0.000105875	0.00369505
GTF2I	COL4A6	prediction	1288	PI3K-Akt signaling pathway	0.00368595	0.0401999
MYB	COL4A6	prediction	1288	ECM-receptor interaction	0.000105875	0.00369505
MYB	COL4A6	prediction	1288	PI3K-Akt signaling pathway	0.00368595	0.0401999
ELK3	COL4A6	prediction	1288	ECM-receptor interaction	0.000105875	0.00369505
ELK3	COL4A6	prediction	1288	PI3K-Akt signaling pathway	0.00368595	0.0401999
YY2	COL4A6	prediction	1288	ECM-receptor interaction	0.000105875	0.00369505
YY2	COL4A6	prediction	1288	PI3K-Akt signaling pathway	0.00368595	0.0401999
FOXA3	COMP	prediction	1311	ECM-receptor interaction	0.000105875	0.00369505
FOXA3	COMP	prediction	1311	PI3K-Akt signaling pathway	0.00368595	0.0401999
TWIST1	COMP	prediction	1311	ECM-receptor interaction	0.000105875	0.00369505
TWIST1	COMP	prediction	1311	PI3K-Akt signaling pathway	0.00368595	0.0401999
MYB	COMP	prediction	1311	ECM-receptor interaction	0.000105875	0.00369505
MYB	COMP	prediction	1311	PI3K-Akt signaling pathway	0.00368595	0.0401999
ELF1	COMP	ChIP-seq	1311	ECM-receptor interaction	0.000105875	0.00369505
ELF1	COMP	ChIP-seq	1311	PI3K-Akt signaling pathway	0.00368595	0.0401999
GATA3	CREB3L3	ChIP-seq	84699	cGMP-PKG signaling pathway	0.000559385	0.013015
GATA3	CREB3L3	ChIP-seq	84699	PI3K-Akt signaling pathway	0.00368595	0.0401999
ELF1	CREB3L3	ChIP-seq	84699	cGMP-PKG signaling pathway	0.000559385	0.013015
ELF1	CREB3L3	ChIP-seq	84699	PI3K-Akt signaling pathway	0.00368595	0.0401999
FOSL1	CREB3L3	ChIP-seq	84699	cGMP-PKG signaling pathway	0.000559385	0.013015
FOSL1	CREB3L3	ChIP-seq	84699	PI3K-Akt signaling pathway	0.00368595	0.0401999
EHF	CSF1	prediction	1435	Cytokine-cytokine receptor interaction	2.6219e-06	0.000244503
EHF	CSF1	prediction	1435	PI3K-Akt signaling pathway	0.00368595	0.0401999
EHF	CSF1	prediction	1435	Viral protein interaction with cytokine and cytokine receptor	0.000235756	0.00685658
MYB	CSF1	prediction	1435	Cytokine-cytokine receptor interaction	2.6219e-06	0.000244503
MYB	CSF1	prediction	1435	PI3K-Akt signaling pathway	0.00368595	0.0401999
MYB	CSF1	prediction	1435	Viral protein interaction with cytokine and cytokine receptor	0.000235756	0.00685658
MYCN	CSF1	prediction	1435	Cytokine-cytokine receptor interaction	2.6219e-06	0.000244503
MYCN	CSF1	prediction	1435	PI3K-Akt signaling pathway	0.00368595	0.0401999
MYCN	CSF1	prediction	1435	Viral protein interaction with cytokine and cytokine receptor	0.000235756	0.00685658
TWIST1	CSF1	prediction	1435	Cytokine-cytokine receptor interaction	2.6219e-06	0.000244503
TWIST1	CSF1	prediction	1435	PI3K-Akt signaling pathway	0.00368595	0.0401999
TWIST1	CSF1	prediction	1435	Viral protein interaction with cytokine and cytokine receptor	0.000235756	0.00685658
ETV4	CSF1	TransFac	1435	Cytokine-cytokine receptor interaction	2.6219e-06	0.000244503
ETV4	CSF1	TransFac	1435	PI3K-Akt signaling pathway	0.00368595	0.0401999
ETV4	CSF1	TransFac	1435	Viral protein interaction with cytokine and cytokine receptor	0.000235756	0.00685658
REL	CSF1	prediction	1435	Cytokine-cytokine receptor interaction	2.6219e-06	0.000244503
REL	CSF1	prediction	1435	PI3K-Akt signaling pathway	0.00368595	0.0401999
REL	CSF1	prediction	1435	Viral protein interaction with cytokine and cytokine receptor	0.000235756	0.00685658
BACH2	CSF1	ChIP-seq	1435	Cytokine-cytokine receptor interaction	2.6219e-06	0.000244503
BACH2	CSF1	ChIP-seq	1435	PI3K-Akt signaling pathway	0.00368595	0.0401999
BACH2	CSF1	ChIP-seq	1435	Viral protein interaction with cytokine and cytokine receptor	0.000235756	0.00685658
NFATC2	CSF1	prediction	1435	Cytokine-cytokine receptor interaction	2.6219e-06	0.000244503
NFATC2	CSF1	prediction	1435	PI3K-Akt signaling pathway	0.00368595	0.0401999
NFATC2	CSF1	prediction	1435	Viral protein interaction with cytokine and cytokine receptor	0.000235756	0.00685658
CEBPA	CSF1	ChIP-seq;TransFac	1435	Cytokine-cytokine receptor interaction	2.6219e-06	0.000244503
CEBPA	CSF1	ChIP-seq;TransFac	1435	PI3K-Akt signaling pathway	0.00368595	0.0401999
CEBPA	CSF1	ChIP-seq;TransFac	1435	Viral protein interaction with cytokine and cytokine receptor	0.000235756	0.00685658
CEBPA	CSF2RA	ChIP-seq;TransFac	1438	Cytokine-cytokine receptor interaction	2.6219e-06	0.000244503
BACH2	CSF2RA	ChIP-seq	1438	Cytokine-cytokine receptor interaction	2.6219e-06	0.000244503
EOMES	CTNND2	ChIP-seq	1501	Wnt signaling pathway	0.00278344	0.0346208
SOX15	CTNND2	prediction	1501	Wnt signaling pathway	0.00278344	0.0346208
PDX1	CTNND2	prediction	1501	Wnt signaling pathway	0.00278344	0.0346208
KLF8	CTNND2	prediction	1501	Wnt signaling pathway	0.00278344	0.0346208
NR5A1	CTNND2	prediction	1501	Wnt signaling pathway	0.00278344	0.0346208
GTF2I	CTNND2	prediction	1501	Wnt signaling pathway	0.00278344	0.0346208
TWIST1	CTNND2	prediction	1501	Wnt signaling pathway	0.00278344	0.0346208
HOXA10	CTNND2	prediction	1501	Wnt signaling pathway	0.00278344	0.0346208
NFATC2	CTNND2	prediction	1501	Wnt signaling pathway	0.00278344	0.0346208
NKX3-2	CTNND2	prediction	1501	Wnt signaling pathway	0.00278344	0.0346208
NR1I3	CTNND2	prediction	1501	Wnt signaling pathway	0.00278344	0.0346208
E2F2	CTNND2	prediction	1501	Wnt signaling pathway	0.00278344	0.0346208
SOX10	CTNND2	prediction	1501	Wnt signaling pathway	0.00278344	0.0346208
MYB	CTNND2	prediction	1501	Wnt signaling pathway	0.00278344	0.0346208
EN1	CTNND2	prediction	1501	Wnt signaling pathway	0.00278344	0.0346208
CEBPA	CXCL1	ChIP-seq	2919	Viral protein interaction with cytokine and cytokine receptor	0.000235756	0.00685658
CEBPA	CXCL1	ChIP-seq	2919	Cytokine-cytokine receptor interaction	2.6219e-06	0.000244503
EFNA2	CXCL1	prediction	2919	Viral protein interaction with cytokine and cytokine receptor	0.000235756	0.00685658
EFNA2	CXCL1	prediction	2919	Cytokine-cytokine receptor interaction	2.6219e-06	0.000244503
REL	CXCL1	prediction;TransFac	2919	Viral protein interaction with cytokine and cytokine receptor	0.000235756	0.00685658
REL	CXCL1	prediction;TransFac	2919	Cytokine-cytokine receptor interaction	2.6219e-06	0.000244503
CEBPA	CXCL10	ChIP-seq	3627	Viral protein interaction with cytokine and cytokine receptor	0.000235756	0.00685658
CEBPA	CXCL10	ChIP-seq	3627	Cytokine-cytokine receptor interaction	2.6219e-06	0.000244503
NKX3-2	CXCL10	prediction	3627	Viral protein interaction with cytokine and cytokine receptor	0.000235756	0.00685658
NKX3-2	CXCL10	prediction	3627	Cytokine-cytokine receptor interaction	2.6219e-06	0.000244503
REL	CXCL10	prediction;TransFac	3627	Viral protein interaction with cytokine and cytokine receptor	0.000235756	0.00685658
REL	CXCL10	prediction;TransFac	3627	Cytokine-cytokine receptor interaction	2.6219e-06	0.000244503
TLX1	CXCL13	prediction	10563	Viral protein interaction with cytokine and cytokine receptor	0.000235756	0.00685658
TLX1	CXCL13	prediction	10563	Cytokine-cytokine receptor interaction	2.6219e-06	0.000244503
NFATC2	CXCL13	prediction	10563	Viral protein interaction with cytokine and cytokine receptor	0.000235756	0.00685658
NFATC2	CXCL13	prediction	10563	Cytokine-cytokine receptor interaction	2.6219e-06	0.000244503
PRRX2	CXCL13	prediction	10563	Viral protein interaction with cytokine and cytokine receptor	0.000235756	0.00685658
PRRX2	CXCL13	prediction	10563	Cytokine-cytokine receptor interaction	2.6219e-06	0.000244503
TWIST1	CXCL13	prediction	10563	Viral protein interaction with cytokine and cytokine receptor	0.000235756	0.00685658
TWIST1	CXCL13	prediction	10563	Cytokine-cytokine receptor interaction	2.6219e-06	0.000244503
GATA3	CXCL17	ChIP-seq	284340	Cytokine-cytokine receptor interaction	2.6219e-06	0.000244503
REL	CXCL5	prediction	6374	Viral protein interaction with cytokine and cytokine receptor	0.000235756	0.00685658
REL	CXCL5	prediction	6374	Cytokine-cytokine receptor interaction	2.6219e-06	0.000244503
REL	CXCL6	prediction	6372	Viral protein interaction with cytokine and cytokine receptor	0.000235756	0.00685658
REL	CXCL6	prediction	6372	Cytokine-cytokine receptor interaction	2.6219e-06	0.000244503
CEBPA	CXCL6	ChIP-seq	6372	Viral protein interaction with cytokine and cytokine receptor	0.000235756	0.00685658
CEBPA	CXCL6	ChIP-seq	6372	Cytokine-cytokine receptor interaction	2.6219e-06	0.000244503
CEBPA	CXCL9	ChIP-seq	4283	Cytokine-cytokine receptor interaction	2.6219e-06	0.000244503
CEBPA	CXCL9	ChIP-seq	4283	Viral protein interaction with cytokine and cytokine receptor	0.000235756	0.00685658
REL	CXCL9	prediction	4283	Cytokine-cytokine receptor interaction	2.6219e-06	0.000244503
REL	CXCL9	prediction	4283	Viral protein interaction with cytokine and cytokine receptor	0.000235756	0.00685658
GTF2I	CXCR5	prediction	643	Cytokine-cytokine receptor interaction	2.6219e-06	0.000244503
GTF2I	CXCR5	prediction	643	Viral protein interaction with cytokine and cytokine receptor	0.000235756	0.00685658
CDK8	CXCR5	ChIP-seq	643	Cytokine-cytokine receptor interaction	2.6219e-06	0.000244503
CDK8	CXCR5	ChIP-seq	643	Viral protein interaction with cytokine and cytokine receptor	0.000235756	0.00685658
EOMES	CXCR5	ChIP-seq	643	Cytokine-cytokine receptor interaction	2.6219e-06	0.000244503
EOMES	CXCR5	ChIP-seq	643	Viral protein interaction with cytokine and cytokine receptor	0.000235756	0.00685658
ELK3	CXCR5	prediction	643	Cytokine-cytokine receptor interaction	2.6219e-06	0.000244503
ELK3	CXCR5	prediction	643	Viral protein interaction with cytokine and cytokine receptor	0.000235756	0.00685658
KLF8	CXCR5	prediction	643	Cytokine-cytokine receptor interaction	2.6219e-06	0.000244503
KLF8	CXCR5	prediction	643	Viral protein interaction with cytokine and cytokine receptor	0.000235756	0.00685658
REL	CXCR5	prediction	643	Cytokine-cytokine receptor interaction	2.6219e-06	0.000244503
REL	CXCR5	prediction	643	Viral protein interaction with cytokine and cytokine receptor	0.000235756	0.00685658
ETV3	CXCR5	prediction	643	Cytokine-cytokine receptor interaction	2.6219e-06	0.000244503
ETV3	CXCR5	prediction	643	Viral protein interaction with cytokine and cytokine receptor	0.000235756	0.00685658
MYB	CXCR5	prediction	643	Cytokine-cytokine receptor interaction	2.6219e-06	0.000244503
MYB	CXCR5	prediction	643	Viral protein interaction with cytokine and cytokine receptor	0.000235756	0.00685658
TWIST1	CXCR5	prediction	643	Cytokine-cytokine receptor interaction	2.6219e-06	0.000244503
TWIST1	CXCR5	prediction	643	Viral protein interaction with cytokine and cytokine receptor	0.000235756	0.00685658
NFATC2	CXCR5	prediction	643	Cytokine-cytokine receptor interaction	2.6219e-06	0.000244503
NFATC2	CXCR5	prediction	643	Viral protein interaction with cytokine and cytokine receptor	0.000235756	0.00685658
BACH2	CXCR5	ChIP-seq	643	Cytokine-cytokine receptor interaction	2.6219e-06	0.000244503
BACH2	CXCR5	ChIP-seq	643	Viral protein interaction with cytokine and cytokine receptor	0.000235756	0.00685658
EHF	CXCR5	prediction	643	Cytokine-cytokine receptor interaction	2.6219e-06	0.000244503
EHF	CXCR5	prediction	643	Viral protein interaction with cytokine and cytokine receptor	0.000235756	0.00685658
GTF2I	CXXC4	prediction	80319	Wnt signaling pathway	0.00278344	0.0346208
MYCN	CXXC4	prediction	80319	Wnt signaling pathway	0.00278344	0.0346208
FOXA3	CXXC4	prediction	80319	Wnt signaling pathway	0.00278344	0.0346208
FOXJ1	CXXC4	prediction	80319	Wnt signaling pathway	0.00278344	0.0346208
SOX15	CXXC4	prediction	80319	Wnt signaling pathway	0.00278344	0.0346208
SOX5	CXXC4	prediction	80319	Wnt signaling pathway	0.00278344	0.0346208
SOX10	CXXC4	prediction	80319	Wnt signaling pathway	0.00278344	0.0346208
FOXL1	CXXC4	prediction	80319	Wnt signaling pathway	0.00278344	0.0346208
PDX1	CXXC4	prediction	80319	Wnt signaling pathway	0.00278344	0.0346208
MSX1	CXXC4	prediction	80319	Wnt signaling pathway	0.00278344	0.0346208
EN1	CXXC4	prediction	80319	Wnt signaling pathway	0.00278344	0.0346208
KLF8	CXXC4	prediction	80319	Wnt signaling pathway	0.00278344	0.0346208
FOXH1	CXXC4	ChIP-seq	80319	Wnt signaling pathway	0.00278344	0.0346208
HNF4G	CXXC4	prediction	80319	Wnt signaling pathway	0.00278344	0.0346208
EOMES	CXXC4	ChIP-seq	80319	Wnt signaling pathway	0.00278344	0.0346208
BATF	CXXC4	prediction	80319	Wnt signaling pathway	0.00278344	0.0346208
NR5A1	CXXC4	prediction	80319	Wnt signaling pathway	0.00278344	0.0346208
TWIST1	CXXC4	prediction	80319	Wnt signaling pathway	0.00278344	0.0346208
DLX1	CXXC4	prediction	80319	Wnt signaling pathway	0.00278344	0.0346208
MYB	CXXC4	prediction	80319	Wnt signaling pathway	0.00278344	0.0346208
NFATC2	CXXC4	prediction	80319	Wnt signaling pathway	0.00278344	0.0346208
CEBPA	CYSLTR2	ChIP-seq	57105	Neuroactive ligand-receptor interaction	0.000287195	0.00771009
CEBPA	CYSLTR2	ChIP-seq	57105	Calcium signaling pathway	2.7553e-05	0.001202
EOMES	CYSLTR2	ChIP-seq	57105	Neuroactive ligand-receptor interaction	0.000287195	0.00771009
EOMES	CYSLTR2	ChIP-seq	57105	Calcium signaling pathway	2.7553e-05	0.001202
NKX3-2	CYSLTR2	prediction	57105	Neuroactive ligand-receptor interaction	0.000287195	0.00771009
NKX3-2	CYSLTR2	prediction	57105	Calcium signaling pathway	2.7553e-05	0.001202
EHF	CYSLTR2	prediction	57105	Neuroactive ligand-receptor interaction	0.000287195	0.00771009
EHF	CYSLTR2	prediction	57105	Calcium signaling pathway	2.7553e-05	0.001202
ELK3	CYSLTR2	prediction	57105	Neuroactive ligand-receptor interaction	0.000287195	0.00771009
ELK3	CYSLTR2	prediction	57105	Calcium signaling pathway	2.7553e-05	0.001202
PGR	DAAM1	ChIP-seq	23002	Wnt signaling pathway	0.00278344	0.0346208
EHF	DAAM1	prediction	23002	Wnt signaling pathway	0.00278344	0.0346208
BACH2	DAAM1	ChIP-seq	23002	Wnt signaling pathway	0.00278344	0.0346208
TWIST1	DAAM1	prediction	23002	Wnt signaling pathway	0.00278344	0.0346208
NFATC2	DAAM1	prediction	23002	Wnt signaling pathway	0.00278344	0.0346208
FOXJ1	DAAM1	prediction	23002	Wnt signaling pathway	0.00278344	0.0346208
ELF1	DAAM1	ChIP-seq	23002	Wnt signaling pathway	0.00278344	0.0346208
SOX15	DAAM1	prediction	23002	Wnt signaling pathway	0.00278344	0.0346208
SOX5	DAAM1	prediction	23002	Wnt signaling pathway	0.00278344	0.0346208
PRRX2	DAAM1	prediction	23002	Wnt signaling pathway	0.00278344	0.0346208
EFNA2	DAAM1	prediction	23002	Wnt signaling pathway	0.00278344	0.0346208
GTF2I	DAAM1	prediction	23002	Wnt signaling pathway	0.00278344	0.0346208
ESR1	DAAM1	ChIP-seq	23002	Wnt signaling pathway	0.00278344	0.0346208
FOSL1	DAAM1	ChIP-seq	23002	Wnt signaling pathway	0.00278344	0.0346208
RUNX1T1	DAAM1	ChIP-seq	23002	Wnt signaling pathway	0.00278344	0.0346208
CDK8	DAAM1	ChIP-seq	23002	Wnt signaling pathway	0.00278344	0.0346208
HOXA10	DAAM1	prediction	23002	Wnt signaling pathway	0.00278344	0.0346208
MYBL2	DAAM1	ChIP-seq	23002	Wnt signaling pathway	0.00278344	0.0346208
PDX1	DAAM1	prediction	23002	Wnt signaling pathway	0.00278344	0.0346208
GATA3	DAAM1	ChIP-seq	23002	Wnt signaling pathway	0.00278344	0.0346208
CEBPA	DAAM1	ChIP-seq	23002	Wnt signaling pathway	0.00278344	0.0346208
NR5A1	DAAM1	prediction	23002	Wnt signaling pathway	0.00278344	0.0346208
FOXA3	DAAM1	prediction	23002	Wnt signaling pathway	0.00278344	0.0346208
MYB	DAAM1	prediction	23002	Wnt signaling pathway	0.00278344	0.0346208
OVOL1	DAAM1	prediction	23002	Wnt signaling pathway	0.00278344	0.0346208
CEBPA	DAAM1	prediction	23002	Wnt signaling pathway	0.00278344	0.0346208
AR	DAAM1	ChIP-seq	23002	Wnt signaling pathway	0.00278344	0.0346208
EN1	DAAM1	prediction	23002	Wnt signaling pathway	0.00278344	0.0346208
REL	DAAM1	prediction	23002	Wnt signaling pathway	0.00278344	0.0346208
EOMES	DAAM1	ChIP-seq	23002	Wnt signaling pathway	0.00278344	0.0346208
COL11A2	DAAM1	prediction	23002	Wnt signaling pathway	0.00278344	0.0346208
E2F2	DAAM1	prediction	23002	Wnt signaling pathway	0.00278344	0.0346208
SOX10	DAAM1	prediction	23002	Wnt signaling pathway	0.00278344	0.0346208
MYB	DKK1	prediction	22943	Wnt signaling pathway	0.00278344	0.0346208
NR1I3	DKK1	prediction	22943	Wnt signaling pathway	0.00278344	0.0346208
GTF2I	DKK1	prediction	22943	Wnt signaling pathway	0.00278344	0.0346208
CDK8	DKK1	ChIP-seq	22943	Wnt signaling pathway	0.00278344	0.0346208
COL11A2	DKK1	prediction	22943	Wnt signaling pathway	0.00278344	0.0346208
TWIST1	DKK1	prediction	22943	Wnt signaling pathway	0.00278344	0.0346208
SPDEF	DKK1	ChIP-seq	22943	Wnt signaling pathway	0.00278344	0.0346208
MSX1	DKK1	prediction	22943	Wnt signaling pathway	0.00278344	0.0346208
PGR	DKK1	ChIP-seq	22943	Wnt signaling pathway	0.00278344	0.0346208
NKX3-2	DKK1	prediction	22943	Wnt signaling pathway	0.00278344	0.0346208
PDX1	DKK1	prediction	22943	Wnt signaling pathway	0.00278344	0.0346208
ETV4	DKK1	ChIP-seq	22943	Wnt signaling pathway	0.00278344	0.0346208
CLOCK	DRD4	prediction	1815	Neuroactive ligand-receptor interaction	0.000287195	0.00771009
ATF2	DRD4	prediction	1815	Neuroactive ligand-receptor interaction	0.000287195	0.00771009
NR5A1	DRD4	prediction	1815	Neuroactive ligand-receptor interaction	0.000287195	0.00771009
TWIST1	DRD4	prediction	1815	Neuroactive ligand-receptor interaction	0.000287195	0.00771009
EHF	DRD4	prediction	1815	Neuroactive ligand-receptor interaction	0.000287195	0.00771009
MYCN	DRD4	prediction	1815	Neuroactive ligand-receptor interaction	0.000287195	0.00771009
GTF2I	DRD4	prediction	1815	Neuroactive ligand-receptor interaction	0.000287195	0.00771009
PGR	EDN2	ChIP-seq	1907	Neuroactive ligand-receptor interaction	0.000287195	0.00771009
KLF8	EDN2	prediction	1907	Neuroactive ligand-receptor interaction	0.000287195	0.00771009
TWIST1	EDN2	prediction	1907	Neuroactive ligand-receptor interaction	0.000287195	0.00771009
MYCN	EDN2	prediction	1907	Neuroactive ligand-receptor interaction	0.000287195	0.00771009
NFATC2	EDN2	prediction	1907	Neuroactive ligand-receptor interaction	0.000287195	0.00771009
AR	EDN2	ChIP-seq	1907	Neuroactive ligand-receptor interaction	0.000287195	0.00771009
TLX1	EDN2	prediction	1907	Neuroactive ligand-receptor interaction	0.000287195	0.00771009
PDX1	EDN2	prediction	1907	Neuroactive ligand-receptor interaction	0.000287195	0.00771009
HNF4G	EDN2	prediction	1907	Neuroactive ligand-receptor interaction	0.000287195	0.00771009
NR5A1	EDN2	prediction	1907	Neuroactive ligand-receptor interaction	0.000287195	0.00771009
REL	EDN2	prediction	1907	Neuroactive ligand-receptor interaction	0.000287195	0.00771009
SOX10	EDNRB	TransFac	1910	Neuroactive ligand-receptor interaction	0.000287195	0.00771009
SOX10	EDNRB	TransFac	1910	cGMP-PKG signaling pathway	0.000559385	0.013015
SOX10	EDNRB	TransFac	1910	Calcium signaling pathway	2.7553e-05	0.001202
EOMES	EDNRB	ChIP-seq	1910	Neuroactive ligand-receptor interaction	0.000287195	0.00771009
EOMES	EDNRB	ChIP-seq	1910	cGMP-PKG signaling pathway	0.000559385	0.013015
EOMES	EDNRB	ChIP-seq	1910	Calcium signaling pathway	2.7553e-05	0.001202
HOXA10	EDNRB	prediction	1910	Neuroactive ligand-receptor interaction	0.000287195	0.00771009
HOXA10	EDNRB	prediction	1910	cGMP-PKG signaling pathway	0.000559385	0.013015
HOXA10	EDNRB	prediction	1910	Calcium signaling pathway	2.7553e-05	0.001202
KLF8	EDNRB	prediction	1910	Neuroactive ligand-receptor interaction	0.000287195	0.00771009
KLF8	EDNRB	prediction	1910	cGMP-PKG signaling pathway	0.000559385	0.013015
KLF8	EDNRB	prediction	1910	Calcium signaling pathway	2.7553e-05	0.001202
TWIST1	EDNRB	prediction	1910	Neuroactive ligand-receptor interaction	0.000287195	0.00771009
TWIST1	EDNRB	prediction	1910	cGMP-PKG signaling pathway	0.000559385	0.013015
TWIST1	EDNRB	prediction	1910	Calcium signaling pathway	2.7553e-05	0.001202
NR1I3	EFNA2	prediction	1943	PI3K-Akt signaling pathway	0.00368595	0.0401999
NR5A1	EFNA2	prediction	1943	PI3K-Akt signaling pathway	0.00368595	0.0401999
ZKSCAN1	EFNA2	ChIP-seq	1943	PI3K-Akt signaling pathway	0.00368595	0.0401999
TWIST1	EFNA2	prediction	1943	PI3K-Akt signaling pathway	0.00368595	0.0401999
CDK8	EFNA2	ChIP-seq	1943	PI3K-Akt signaling pathway	0.00368595	0.0401999
ELF1	EFNA2	ChIP-seq	1943	PI3K-Akt signaling pathway	0.00368595	0.0401999
MYCN	EFNA3	prediction	1944	PI3K-Akt signaling pathway	0.00368595	0.0401999
E2F2	EFNA3	prediction	1944	PI3K-Akt signaling pathway	0.00368595	0.0401999
FOSL1	EFNA3	ChIP-seq	1944	PI3K-Akt signaling pathway	0.00368595	0.0401999
SOX10	EFNA3	prediction	1944	PI3K-Akt signaling pathway	0.00368595	0.0401999
CLOCK	EFNA3	prediction	1944	PI3K-Akt signaling pathway	0.00368595	0.0401999
TWIST1	EFNA3	prediction	1944	PI3K-Akt signaling pathway	0.00368595	0.0401999
OVOL1	EFNA3	prediction	1944	PI3K-Akt signaling pathway	0.00368595	0.0401999
GTF2I	EFNA3	prediction	1944	PI3K-Akt signaling pathway	0.00368595	0.0401999
PGR	EFNA3	ChIP-seq	1944	PI3K-Akt signaling pathway	0.00368595	0.0401999
RUNX1T1	EFNA3	ChIP-seq	1944	PI3K-Akt signaling pathway	0.00368595	0.0401999
REL	EFNA3	prediction	1944	PI3K-Akt signaling pathway	0.00368595	0.0401999
EN1	EFNA3	prediction	1944	PI3K-Akt signaling pathway	0.00368595	0.0401999
KLF8	EFNA3	prediction	1944	PI3K-Akt signaling pathway	0.00368595	0.0401999
PDX1	EFNA3	prediction	1944	PI3K-Akt signaling pathway	0.00368595	0.0401999
ELF1	EFNA3	ChIP-seq	1944	PI3K-Akt signaling pathway	0.00368595	0.0401999
GATA3	EFNA3	ChIP-seq	1944	PI3K-Akt signaling pathway	0.00368595	0.0401999
MYB	EGFR	prediction	1956	PI3K-Akt signaling pathway	0.00368595	0.0401999
MYB	EGFR	prediction	1956	Calcium signaling pathway	2.7553e-05	0.001202
GATA3	EGFR	ChIP-seq	1956	PI3K-Akt signaling pathway	0.00368595	0.0401999
GATA3	EGFR	ChIP-seq	1956	Calcium signaling pathway	2.7553e-05	0.001202
EHF	EGFR	prediction	1956	PI3K-Akt signaling pathway	0.00368595	0.0401999
EHF	EGFR	prediction	1956	Calcium signaling pathway	2.7553e-05	0.001202
NFATC2	EGFR	prediction	1956	PI3K-Akt signaling pathway	0.00368595	0.0401999
NFATC2	EGFR	prediction	1956	Calcium signaling pathway	2.7553e-05	0.001202
MYCN	EGFR	prediction	1956	PI3K-Akt signaling pathway	0.00368595	0.0401999
MYCN	EGFR	prediction	1956	Calcium signaling pathway	2.7553e-05	0.001202
PGR	EGFR	ChIP-seq	1956	PI3K-Akt signaling pathway	0.00368595	0.0401999
PGR	EGFR	ChIP-seq	1956	Calcium signaling pathway	2.7553e-05	0.001202
GTF2I	EGFR	prediction	1956	PI3K-Akt signaling pathway	0.00368595	0.0401999
GTF2I	EGFR	prediction	1956	Calcium signaling pathway	2.7553e-05	0.001202
BATF	EGFR	ChIP-seq	1956	PI3K-Akt signaling pathway	0.00368595	0.0401999
BATF	EGFR	ChIP-seq	1956	Calcium signaling pathway	2.7553e-05	0.001202
TWIST1	EGFR	prediction	1956	PI3K-Akt signaling pathway	0.00368595	0.0401999
TWIST1	EGFR	prediction	1956	Calcium signaling pathway	2.7553e-05	0.001202
REL	EGFR	prediction	1956	PI3K-Akt signaling pathway	0.00368595	0.0401999
REL	EGFR	prediction	1956	Calcium signaling pathway	2.7553e-05	0.001202
TFAP2A	EGFR	TransFac	1956	PI3K-Akt signaling pathway	0.00368595	0.0401999
TFAP2A	EGFR	TransFac	1956	Calcium signaling pathway	2.7553e-05	0.001202
NKX3-2	EGFR	prediction	1956	PI3K-Akt signaling pathway	0.00368595	0.0401999
NKX3-2	EGFR	prediction	1956	Calcium signaling pathway	2.7553e-05	0.001202
PGR	EIF4EBP1	ChIP-seq	1978	PI3K-Akt signaling pathway	0.00368595	0.0401999
ELF1	EIF4EBP1	ChIP-seq	1978	PI3K-Akt signaling pathway	0.00368595	0.0401999
CEBPA	EIF4EBP1	ChIP-seq	1978	PI3K-Akt signaling pathway	0.00368595	0.0401999
AR	EIF4EBP1	ChIP-seq	1978	PI3K-Akt signaling pathway	0.00368595	0.0401999
SOX5	ERBB4	prediction	2066	Calcium signaling pathway	2.7553e-05	0.001202
SOX5	ERBB4	prediction	2066	PI3K-Akt signaling pathway	0.00368595	0.0401999
EN1	ERBB4	prediction	2066	Calcium signaling pathway	2.7553e-05	0.001202
EN1	ERBB4	prediction	2066	PI3K-Akt signaling pathway	0.00368595	0.0401999
COL11A2	ERBB4	prediction	2066	Calcium signaling pathway	2.7553e-05	0.001202
COL11A2	ERBB4	prediction	2066	PI3K-Akt signaling pathway	0.00368595	0.0401999
SOX15	ERBB4	prediction	2066	Calcium signaling pathway	2.7553e-05	0.001202
SOX15	ERBB4	prediction	2066	PI3K-Akt signaling pathway	0.00368595	0.0401999
TWIST1	ERBB4	prediction	2066	Calcium signaling pathway	2.7553e-05	0.001202
TWIST1	ERBB4	prediction	2066	PI3K-Akt signaling pathway	0.00368595	0.0401999
EHF	ERBB4	prediction	2066	Calcium signaling pathway	2.7553e-05	0.001202
EHF	ERBB4	prediction	2066	PI3K-Akt signaling pathway	0.00368595	0.0401999
DLX1	ERBB4	prediction	2066	Calcium signaling pathway	2.7553e-05	0.001202
DLX1	ERBB4	prediction	2066	PI3K-Akt signaling pathway	0.00368595	0.0401999
PRRX2	ERBB4	prediction	2066	Calcium signaling pathway	2.7553e-05	0.001202
PRRX2	ERBB4	prediction	2066	PI3K-Akt signaling pathway	0.00368595	0.0401999
PITX1	ERBB4	prediction	2066	Calcium signaling pathway	2.7553e-05	0.001202
PITX1	ERBB4	prediction	2066	PI3K-Akt signaling pathway	0.00368595	0.0401999
NR5A1	ERBB4	prediction	2066	Calcium signaling pathway	2.7553e-05	0.001202
NR5A1	ERBB4	prediction	2066	PI3K-Akt signaling pathway	0.00368595	0.0401999
NKX3-2	ERBB4	prediction	2066	Calcium signaling pathway	2.7553e-05	0.001202
NKX3-2	ERBB4	prediction	2066	PI3K-Akt signaling pathway	0.00368595	0.0401999
PDX1	ERBB4	prediction	2066	Calcium signaling pathway	2.7553e-05	0.001202
PDX1	ERBB4	prediction	2066	PI3K-Akt signaling pathway	0.00368595	0.0401999
EOMES	ERBB4	ChIP-seq	2066	Calcium signaling pathway	2.7553e-05	0.001202
EOMES	ERBB4	ChIP-seq	2066	PI3K-Akt signaling pathway	0.00368595	0.0401999
OTX1	ERBB4	prediction	2066	Calcium signaling pathway	2.7553e-05	0.001202
OTX1	ERBB4	prediction	2066	PI3K-Akt signaling pathway	0.00368595	0.0401999
MYCN	ERBB4	prediction	2066	Calcium signaling pathway	2.7553e-05	0.001202
MYCN	ERBB4	prediction	2066	PI3K-Akt signaling pathway	0.00368595	0.0401999
MYB	ERBB4	prediction	2066	Calcium signaling pathway	2.7553e-05	0.001202
MYB	ERBB4	prediction	2066	PI3K-Akt signaling pathway	0.00368595	0.0401999
NR1I3	ERBB4	prediction	2066	Calcium signaling pathway	2.7553e-05	0.001202
NR1I3	ERBB4	prediction	2066	PI3K-Akt signaling pathway	0.00368595	0.0401999
NR1I3	FGF10	prediction	2255	PI3K-Akt signaling pathway	0.00368595	0.0401999
TWIST1	FGF10	prediction	2255	PI3K-Akt signaling pathway	0.00368595	0.0401999
SOX5	FGF10	prediction	2255	PI3K-Akt signaling pathway	0.00368595	0.0401999
PRRX2	FGF10	prediction	2255	PI3K-Akt signaling pathway	0.00368595	0.0401999
EN1	FGF10	prediction	2255	PI3K-Akt signaling pathway	0.00368595	0.0401999
PDX1	FGF10	prediction	2255	PI3K-Akt signaling pathway	0.00368595	0.0401999
FOXA3	FGF10	prediction	2255	PI3K-Akt signaling pathway	0.00368595	0.0401999
NKX3-2	FGF10	prediction	2255	PI3K-Akt signaling pathway	0.00368595	0.0401999
EHF	FGF10	prediction	2255	PI3K-Akt signaling pathway	0.00368595	0.0401999
ETV3	FGF10	prediction	2255	PI3K-Akt signaling pathway	0.00368595	0.0401999
NFATC2	FGF10	prediction	2255	PI3K-Akt signaling pathway	0.00368595	0.0401999
GTF2I	FGF10	prediction	2255	PI3K-Akt signaling pathway	0.00368595	0.0401999
FOXJ1	FGF10	prediction	2255	PI3K-Akt signaling pathway	0.00368595	0.0401999
REL	FGF10	prediction	2255	PI3K-Akt signaling pathway	0.00368595	0.0401999
MYCN	FGF10	prediction	2255	PI3K-Akt signaling pathway	0.00368595	0.0401999
PDX1	FGF5	prediction	2250	PI3K-Akt signaling pathway	0.00368595	0.0401999
ETV3	FGF5	prediction	2250	PI3K-Akt signaling pathway	0.00368595	0.0401999
NKX3-2	FGF5	prediction	2250	PI3K-Akt signaling pathway	0.00368595	0.0401999
TWIST1	FGF7	prediction	2252	PI3K-Akt signaling pathway	0.00368595	0.0401999
HOXA10	FGF7	prediction	2252	PI3K-Akt signaling pathway	0.00368595	0.0401999
SOX15	FGF7	prediction	2252	PI3K-Akt signaling pathway	0.00368595	0.0401999
PRRX2	FGF7	prediction	2252	PI3K-Akt signaling pathway	0.00368595	0.0401999
SOX5	FGF7	prediction	2252	PI3K-Akt signaling pathway	0.00368595	0.0401999
COL11A2	FGF7	prediction	2252	PI3K-Akt signaling pathway	0.00368595	0.0401999
NFATC2	FGFR3	prediction	2261	PI3K-Akt signaling pathway	0.00368595	0.0401999
EHF	FGFR3	prediction	2261	PI3K-Akt signaling pathway	0.00368595	0.0401999
GTF2I	FGFR3	prediction	2261	PI3K-Akt signaling pathway	0.00368595	0.0401999
MYCN	FGFR3	prediction	2261	PI3K-Akt signaling pathway	0.00368595	0.0401999
PROX1	FGFR3	TransFac	2261	PI3K-Akt signaling pathway	0.00368595	0.0401999
NKX3-2	FGFR3	prediction	2261	PI3K-Akt signaling pathway	0.00368595	0.0401999
CLOCK	FGFR3	prediction	2261	PI3K-Akt signaling pathway	0.00368595	0.0401999
ETV3	FGFR3	prediction	2261	PI3K-Akt signaling pathway	0.00368595	0.0401999
TWIST1	FGFR3	prediction	2261	PI3K-Akt signaling pathway	0.00368595	0.0401999
E2F2	FGFR3	prediction	2261	PI3K-Akt signaling pathway	0.00368595	0.0401999
SOX10	FGFR3	prediction	2261	PI3K-Akt signaling pathway	0.00368595	0.0401999
TFAP2A	FGFR3	ChIP-seq	2261	PI3K-Akt signaling pathway	0.00368595	0.0401999
TLX1	FGFR4	prediction	2264	PI3K-Akt signaling pathway	0.00368595	0.0401999
MYCN	FGFR4	prediction	2264	PI3K-Akt signaling pathway	0.00368595	0.0401999
ELK3	FGFR4	prediction	2264	PI3K-Akt signaling pathway	0.00368595	0.0401999
TFAP2A	FGFR4	TransFac	2264	PI3K-Akt signaling pathway	0.00368595	0.0401999
EOMES	FGFR4	ChIP-seq	2264	PI3K-Akt signaling pathway	0.00368595	0.0401999
SOX5	FGFR4	prediction	2264	PI3K-Akt signaling pathway	0.00368595	0.0401999
NR1I3	FGFR4	prediction	2264	PI3K-Akt signaling pathway	0.00368595	0.0401999
NR5A1	FGFR4	prediction	2264	PI3K-Akt signaling pathway	0.00368595	0.0401999
SPDEF	FGFR4	ChIP-seq	2264	PI3K-Akt signaling pathway	0.00368595	0.0401999
EHF	FGFR4	prediction	2264	PI3K-Akt signaling pathway	0.00368595	0.0401999
REL	FGFR4	prediction	2264	PI3K-Akt signaling pathway	0.00368595	0.0401999
ELF1	FGFR4	ChIP-seq	2264	PI3K-Akt signaling pathway	0.00368595	0.0401999
TWIST1	FGFR4	prediction	2264	PI3K-Akt signaling pathway	0.00368595	0.0401999
GTF2I	FGFR4	prediction	2264	PI3K-Akt signaling pathway	0.00368595	0.0401999
ETV4	FOSL1	ChIP-seq	8061	Wnt signaling pathway	0.00278344	0.0346208
REL	FOSL1	prediction	8061	Wnt signaling pathway	0.00278344	0.0346208
ELK3	FOSL1	prediction	8061	Wnt signaling pathway	0.00278344	0.0346208
GTF2I	FOSL1	prediction	8061	Wnt signaling pathway	0.00278344	0.0346208
MYCN	FOSL1	prediction	8061	Wnt signaling pathway	0.00278344	0.0346208
ETV3	FOSL1	prediction	8061	Wnt signaling pathway	0.00278344	0.0346208
CLOCK	FOSL1	prediction	8061	Wnt signaling pathway	0.00278344	0.0346208
TWIST1	FOSL1	prediction	8061	Wnt signaling pathway	0.00278344	0.0346208
BATF	FOSL1	prediction	8061	Wnt signaling pathway	0.00278344	0.0346208
EHF	FOSL1	prediction	8061	Wnt signaling pathway	0.00278344	0.0346208
MYBL2	FOSL1	ChIP-seq	8061	Wnt signaling pathway	0.00278344	0.0346208
FOSL1	FOSL1	TransFac	8061	Wnt signaling pathway	0.00278344	0.0346208
TFAP2A	FOSL1	ChIP-seq	8061	Wnt signaling pathway	0.00278344	0.0346208
ELF1	FOSL1	ChIP-seq	8061	Wnt signaling pathway	0.00278344	0.0346208
NR5A1	FOSL1	prediction	8061	Wnt signaling pathway	0.00278344	0.0346208
SPDEF	FOSL1	ChIP-seq	8061	Wnt signaling pathway	0.00278344	0.0346208
CDK8	FOSL1	ChIP-seq	8061	Wnt signaling pathway	0.00278344	0.0346208
ESR1	FPR1	ChIP-seq	2357	Neuroactive ligand-receptor interaction	0.000287195	0.00771009
ELF1	FPR1	ChIP-seq	2357	Neuroactive ligand-receptor interaction	0.000287195	0.00771009
BACH2	FPR1	ChIP-seq	2357	Neuroactive ligand-receptor interaction	0.000287195	0.00771009
CEBPA	FPR1	ChIP-seq	2357	Neuroactive ligand-receptor interaction	0.000287195	0.00771009
EOMES	FPR1	ChIP-seq	2357	Neuroactive ligand-receptor interaction	0.000287195	0.00771009
BACH2	FPR2	ChIP-seq	2358	Neuroactive ligand-receptor interaction	0.000287195	0.00771009
CEBPA	FPR2	ChIP-seq	2358	Neuroactive ligand-receptor interaction	0.000287195	0.00771009
CEBPA	FPR3	ChIP-seq	2359	Neuroactive ligand-receptor interaction	0.000287195	0.00771009
ELF1	FPR3	ChIP-seq	2359	Neuroactive ligand-receptor interaction	0.000287195	0.00771009
EOMES	FPR3	ChIP-seq	2359	Neuroactive ligand-receptor interaction	0.000287195	0.00771009
HOXA10	FREM1	prediction	158326	ECM-receptor interaction	0.000105875	0.00369505
NFATC2	FREM1	prediction	158326	ECM-receptor interaction	0.000105875	0.00369505
RORC	FREM1	prediction	158326	ECM-receptor interaction	0.000105875	0.00369505
PDX1	FREM1	prediction	158326	ECM-receptor interaction	0.000105875	0.00369505
PRRX2	FREM1	prediction	158326	ECM-receptor interaction	0.000105875	0.00369505
CEBPA	FREM1	ChIP-seq	158326	ECM-receptor interaction	0.000105875	0.00369505
SOX15	FREM1	prediction	158326	ECM-receptor interaction	0.000105875	0.00369505
NR1I3	FREM1	prediction	158326	ECM-receptor interaction	0.000105875	0.00369505
NR5A1	FREM1	prediction	158326	ECM-receptor interaction	0.000105875	0.00369505
EOMES	FREM1	ChIP-seq	158326	ECM-receptor interaction	0.000105875	0.00369505
SOX5	FREM1	prediction	158326	ECM-receptor interaction	0.000105875	0.00369505
EFNA2	FREM1	prediction	158326	ECM-receptor interaction	0.000105875	0.00369505
COL11A2	FREM2	prediction	341640	ECM-receptor interaction	0.000105875	0.00369505
MYCN	FREM2	prediction	341640	ECM-receptor interaction	0.000105875	0.00369505
TWIST1	FREM2	prediction	341640	ECM-receptor interaction	0.000105875	0.00369505
CEBPA	FXYD2	ChIP-seq	486	cGMP-PKG signaling pathway	0.000559385	0.013015
NKX3-2	FXYD2	prediction	486	cGMP-PKG signaling pathway	0.000559385	0.013015
EOMES	FXYD2	ChIP-seq	486	cGMP-PKG signaling pathway	0.000559385	0.013015
RUNX1T1	FXYD2	ChIP-seq	486	cGMP-PKG signaling pathway	0.000559385	0.013015
NR5A1	FXYD2	prediction	486	cGMP-PKG signaling pathway	0.000559385	0.013015
ELF1	FXYD2	ChIP-seq	486	cGMP-PKG signaling pathway	0.000559385	0.013015
REL	FXYD2	prediction	486	cGMP-PKG signaling pathway	0.000559385	0.013015
TWIST1	FXYD2	prediction	486	cGMP-PKG signaling pathway	0.000559385	0.013015
GTF2I	FZD10	prediction	11211	Wnt signaling pathway	0.00278344	0.0346208
FOXL1	FZD10	prediction	11211	Wnt signaling pathway	0.00278344	0.0346208
SOX5	FZD10	prediction	11211	Wnt signaling pathway	0.00278344	0.0346208
FOXH1	FZD10	ChIP-seq	11211	Wnt signaling pathway	0.00278344	0.0346208
EOMES	FZD10	ChIP-seq	11211	Wnt signaling pathway	0.00278344	0.0346208
PDX1	FZD10	prediction	11211	Wnt signaling pathway	0.00278344	0.0346208
EFNA2	FZD10	prediction	11211	Wnt signaling pathway	0.00278344	0.0346208
MYB	FZD9	prediction	8326	Wnt signaling pathway	0.00278344	0.0346208
CLOCK	FZD9	prediction	8326	Wnt signaling pathway	0.00278344	0.0346208
TFAP2A	FZD9	ChIP-seq	8326	Wnt signaling pathway	0.00278344	0.0346208
BATF	FZD9	ChIP-seq	8326	Wnt signaling pathway	0.00278344	0.0346208
TWIST1	FZD9	prediction	8326	Wnt signaling pathway	0.00278344	0.0346208
REL	FZD9	prediction	8326	Wnt signaling pathway	0.00278344	0.0346208
MYCN	FZD9	prediction	8326	Wnt signaling pathway	0.00278344	0.0346208
EHF	FZD9	prediction	8326	Wnt signaling pathway	0.00278344	0.0346208
NR5A1	GABBR2	prediction	9568	Neuroactive ligand-receptor interaction	0.000287195	0.00771009
HDX	GABBR2	prediction	9568	Neuroactive ligand-receptor interaction	0.000287195	0.00771009
EHF	GABBR2	prediction	9568	Neuroactive ligand-receptor interaction	0.000287195	0.00771009
PDX1	GABBR2	prediction	9568	Neuroactive ligand-receptor interaction	0.000287195	0.00771009
EFNA2	GABBR2	prediction	9568	Neuroactive ligand-receptor interaction	0.000287195	0.00771009
REST	GABBR2	ChIP-seq	9568	Neuroactive ligand-receptor interaction	0.000287195	0.00771009
TWIST1	GABBR2	prediction	9568	Neuroactive ligand-receptor interaction	0.000287195	0.00771009
MYB	GABBR2	prediction	9568	Neuroactive ligand-receptor interaction	0.000287195	0.00771009
GTF2I	GABBR2	prediction	9568	Neuroactive ligand-receptor interaction	0.000287195	0.00771009
MYCN	GABRB2	prediction	2561	Neuroactive ligand-receptor interaction	0.000287195	0.00771009
CLOCK	GABRB2	prediction	2561	Neuroactive ligand-receptor interaction	0.000287195	0.00771009
GTF2A1	GABRB2	prediction	2561	Neuroactive ligand-receptor interaction	0.000287195	0.00771009
NR5A1	GABRB2	prediction	2561	Neuroactive ligand-receptor interaction	0.000287195	0.00771009
PRRX2	GABRB2	prediction	2561	Neuroactive ligand-receptor interaction	0.000287195	0.00771009
REST	GABRD	ChIP-seq	2563	Neuroactive ligand-receptor interaction	0.000287195	0.00771009
MYB	GABRD	prediction	2563	Neuroactive ligand-receptor interaction	0.000287195	0.00771009
EHF	GABRD	prediction	2563	Neuroactive ligand-receptor interaction	0.000287195	0.00771009
TWIST1	GABRD	prediction	2563	Neuroactive ligand-receptor interaction	0.000287195	0.00771009
TWIST1	GABRP	prediction	2568	Neuroactive ligand-receptor interaction	0.000287195	0.00771009
NR5A1	GABRP	prediction	2568	Neuroactive ligand-receptor interaction	0.000287195	0.00771009
EOMES	GABRP	ChIP-seq	2568	Neuroactive ligand-receptor interaction	0.000287195	0.00771009
GTF2I	GABRP	prediction	2568	Neuroactive ligand-receptor interaction	0.000287195	0.00771009
NFATC2	GABRP	prediction	2568	Neuroactive ligand-receptor interaction	0.000287195	0.00771009
FOXA3	GDF10	prediction	2662	Cytokine-cytokine receptor interaction	2.6219e-06	0.000244503
HOXD13	GDF6	prediction	392255	Cytokine-cytokine receptor interaction	2.6219e-06	0.000244503
COL11A2	GDF6	prediction	392255	Cytokine-cytokine receptor interaction	2.6219e-06	0.000244503
PGR	GDF6	ChIP-seq	392255	Cytokine-cytokine receptor interaction	2.6219e-06	0.000244503
NKX3-2	GDF6	prediction	392255	Cytokine-cytokine receptor interaction	2.6219e-06	0.000244503
GTF2I	GDF6	prediction	392255	Cytokine-cytokine receptor interaction	2.6219e-06	0.000244503
NR5A1	GDF6	prediction	392255	Cytokine-cytokine receptor interaction	2.6219e-06	0.000244503
FOXA3	GDF6	prediction	392255	Cytokine-cytokine receptor interaction	2.6219e-06	0.000244503
SOX10	GDF6	prediction	392255	Cytokine-cytokine receptor interaction	2.6219e-06	0.000244503
PDX1	GDF6	prediction	392255	Cytokine-cytokine receptor interaction	2.6219e-06	0.000244503
EHF	GDF6	prediction	392255	Cytokine-cytokine receptor interaction	2.6219e-06	0.000244503
MYB	GDF6	prediction	392255	Cytokine-cytokine receptor interaction	2.6219e-06	0.000244503
NFATC2	GDF6	prediction	392255	Cytokine-cytokine receptor interaction	2.6219e-06	0.000244503
PRRX2	GLRB	prediction	2743	Neuroactive ligand-receptor interaction	0.000287195	0.00771009
E2F2	GLRB	prediction	2743	Neuroactive ligand-receptor interaction	0.000287195	0.00771009
NFATC2	GLRB	prediction	2743	Neuroactive ligand-receptor interaction	0.000287195	0.00771009
TWIST1	GLRB	prediction	2743	Neuroactive ligand-receptor interaction	0.000287195	0.00771009
SOX15	GLRB	prediction	2743	Neuroactive ligand-receptor interaction	0.000287195	0.00771009
EHF	GNA11	prediction	2767	cGMP-PKG signaling pathway	0.000559385	0.013015
EHF	GNA11	prediction	2767	Calcium signaling pathway	2.7553e-05	0.001202
GTF2I	GNA11	prediction	2767	cGMP-PKG signaling pathway	0.000559385	0.013015
GTF2I	GNA11	prediction	2767	Calcium signaling pathway	2.7553e-05	0.001202
RUNX1T1	GNA11	ChIP-seq	2767	cGMP-PKG signaling pathway	0.000559385	0.013015
RUNX1T1	GNA11	ChIP-seq	2767	Calcium signaling pathway	2.7553e-05	0.001202
NFATC2	GNAL	prediction	2774	Calcium signaling pathway	2.7553e-05	0.001202
ELF1	GNAL	ChIP-seq	2774	Calcium signaling pathway	2.7553e-05	0.001202
ATF2	GNAL	prediction	2774	Calcium signaling pathway	2.7553e-05	0.001202
TFAP2A	GNAL	ChIP-seq	2774	Calcium signaling pathway	2.7553e-05	0.001202
MYBL2	GNAL	ChIP-seq	2774	Calcium signaling pathway	2.7553e-05	0.001202
FOSL1	GNAL	ChIP-seq	2774	Calcium signaling pathway	2.7553e-05	0.001202
EBF2	GNAL	TransFac	2774	Calcium signaling pathway	2.7553e-05	0.001202
PDX1	GNAL	prediction	2774	Calcium signaling pathway	2.7553e-05	0.001202
EHF	GNAL	prediction	2774	Calcium signaling pathway	2.7553e-05	0.001202
AR	GNAL	ChIP-seq	2774	Calcium signaling pathway	2.7553e-05	0.001202
PGR	GNAL	ChIP-seq	2774	Calcium signaling pathway	2.7553e-05	0.001202
KLF8	GNAL	prediction	2774	Calcium signaling pathway	2.7553e-05	0.001202
ETV4	GNAL	ChIP-seq	2774	Calcium signaling pathway	2.7553e-05	0.001202
REL	GNG4	prediction	2786	PI3K-Akt signaling pathway	0.00368595	0.0401999
REST	GNG4	ChIP-seq	2786	PI3K-Akt signaling pathway	0.00368595	0.0401999
E2F2	GNG4	prediction	2786	PI3K-Akt signaling pathway	0.00368595	0.0401999
NKX3-2	GNG4	prediction	2786	PI3K-Akt signaling pathway	0.00368595	0.0401999
SOX10	GNG4	prediction	2786	PI3K-Akt signaling pathway	0.00368595	0.0401999
COL11A2	GNG4	prediction	2786	PI3K-Akt signaling pathway	0.00368595	0.0401999
ELF1	GNG4	ChIP-seq	2786	PI3K-Akt signaling pathway	0.00368595	0.0401999
EOMES	GNG4	ChIP-seq	2786	PI3K-Akt signaling pathway	0.00368595	0.0401999
EN1	GRIA1	prediction	2890	Neuroactive ligand-receptor interaction	0.000287195	0.00771009
PRRX2	GRIA1	prediction	2890	Neuroactive ligand-receptor interaction	0.000287195	0.00771009
COL11A2	GRIA1	prediction	2890	Neuroactive ligand-receptor interaction	0.000287195	0.00771009
KLF8	GRIA1	prediction	2890	Neuroactive ligand-receptor interaction	0.000287195	0.00771009
GATA3	GRIA1	ChIP-seq	2890	Neuroactive ligand-receptor interaction	0.000287195	0.00771009
EHF	GRIA1	prediction	2890	Neuroactive ligand-receptor interaction	0.000287195	0.00771009
PDX1	GRIA1	prediction	2890	Neuroactive ligand-receptor interaction	0.000287195	0.00771009
BATF	GRIA1	prediction	2890	Neuroactive ligand-receptor interaction	0.000287195	0.00771009
EOMES	GRIA1	ChIP-seq	2890	Neuroactive ligand-receptor interaction	0.000287195	0.00771009
SOX5	GRIA1	prediction	2890	Neuroactive ligand-receptor interaction	0.000287195	0.00771009
PGR	GRIN1	ChIP-seq	2902	Neuroactive ligand-receptor interaction	0.000287195	0.00771009
PGR	GRIN1	ChIP-seq	2902	Calcium signaling pathway	2.7553e-05	0.001202
FOXL1	GRIN1	prediction	2902	Neuroactive ligand-receptor interaction	0.000287195	0.00771009
FOXL1	GRIN1	prediction	2902	Calcium signaling pathway	2.7553e-05	0.001202
CEBPA	GRIN1	prediction	2902	Neuroactive ligand-receptor interaction	0.000287195	0.00771009
CEBPA	GRIN1	prediction	2902	Calcium signaling pathway	2.7553e-05	0.001202
NR5A1	GRIN1	prediction	2902	Neuroactive ligand-receptor interaction	0.000287195	0.00771009
NR5A1	GRIN1	prediction	2902	Calcium signaling pathway	2.7553e-05	0.001202
REST	GRIN1	ChIP-seq;TransFac	2902	Neuroactive ligand-receptor interaction	0.000287195	0.00771009
REST	GRIN1	ChIP-seq;TransFac	2902	Calcium signaling pathway	2.7553e-05	0.001202
MSX1	GRIN1	prediction	2902	Neuroactive ligand-receptor interaction	0.000287195	0.00771009
MSX1	GRIN1	prediction	2902	Calcium signaling pathway	2.7553e-05	0.001202
ELF1	GRIN1	ChIP-seq	2902	Neuroactive ligand-receptor interaction	0.000287195	0.00771009
ELF1	GRIN1	ChIP-seq	2902	Calcium signaling pathway	2.7553e-05	0.001202
EHF	GRIN1	prediction	2902	Neuroactive ligand-receptor interaction	0.000287195	0.00771009
EHF	GRIN1	prediction	2902	Calcium signaling pathway	2.7553e-05	0.001202
NFATC2	GRIN1	prediction	2902	Neuroactive ligand-receptor interaction	0.000287195	0.00771009
NFATC2	GRIN1	prediction	2902	Calcium signaling pathway	2.7553e-05	0.001202
HNF4G	GRIN1	prediction	2902	Neuroactive ligand-receptor interaction	0.000287195	0.00771009
HNF4G	GRIN1	prediction	2902	Calcium signaling pathway	2.7553e-05	0.001202
TFAP2A	GRIN1	ChIP-seq	2902	Neuroactive ligand-receptor interaction	0.000287195	0.00771009
TFAP2A	GRIN1	ChIP-seq	2902	Calcium signaling pathway	2.7553e-05	0.001202
MYBL2	GRIN1	ChIP-seq	2902	Neuroactive ligand-receptor interaction	0.000287195	0.00771009
MYBL2	GRIN1	ChIP-seq	2902	Calcium signaling pathway	2.7553e-05	0.001202
MYCN	GRIN1	prediction	2902	Neuroactive ligand-receptor interaction	0.000287195	0.00771009
MYCN	GRIN1	prediction	2902	Calcium signaling pathway	2.7553e-05	0.001202
TWIST1	GRIN1	prediction	2902	Neuroactive ligand-receptor interaction	0.000287195	0.00771009
TWIST1	GRIN1	prediction	2902	Calcium signaling pathway	2.7553e-05	0.001202
KLF8	GRIN1	prediction	2902	Neuroactive ligand-receptor interaction	0.000287195	0.00771009
KLF8	GRIN1	prediction	2902	Calcium signaling pathway	2.7553e-05	0.001202
GATA5	GRIN1	prediction	2902	Neuroactive ligand-receptor interaction	0.000287195	0.00771009
GATA5	GRIN1	prediction	2902	Calcium signaling pathway	2.7553e-05	0.001202
GTF2I	GRIN1	prediction	2902	Neuroactive ligand-receptor interaction	0.000287195	0.00771009
GTF2I	GRIN1	prediction	2902	Calcium signaling pathway	2.7553e-05	0.001202
SOX10	GRIN1	prediction	2902	Neuroactive ligand-receptor interaction	0.000287195	0.00771009
SOX10	GRIN1	prediction	2902	Calcium signaling pathway	2.7553e-05	0.001202
MYB	GRIN1	prediction	2902	Neuroactive ligand-receptor interaction	0.000287195	0.00771009
MYB	GRIN1	prediction	2902	Calcium signaling pathway	2.7553e-05	0.001202
ETV3	GRIN1	prediction	2902	Neuroactive ligand-receptor interaction	0.000287195	0.00771009
ETV3	GRIN1	prediction	2902	Calcium signaling pathway	2.7553e-05	0.001202
NKX3-2	GRIN1	prediction	2902	Neuroactive ligand-receptor interaction	0.000287195	0.00771009
NKX3-2	GRIN1	prediction	2902	Calcium signaling pathway	2.7553e-05	0.001202
TLX1	GRIN1	prediction	2902	Neuroactive ligand-receptor interaction	0.000287195	0.00771009
TLX1	GRIN1	prediction	2902	Calcium signaling pathway	2.7553e-05	0.001202
MYCN	GRIN2A	prediction	2903	Neuroactive ligand-receptor interaction	0.000287195	0.00771009
MYCN	GRIN2A	prediction	2903	Calcium signaling pathway	2.7553e-05	0.001202
GTF2I	GRIN2A	prediction	2903	Neuroactive ligand-receptor interaction	0.000287195	0.00771009
GTF2I	GRIN2A	prediction	2903	Calcium signaling pathway	2.7553e-05	0.001202
BARX1	GRIN2A	prediction	2903	Neuroactive ligand-receptor interaction	0.000287195	0.00771009
BARX1	GRIN2A	prediction	2903	Calcium signaling pathway	2.7553e-05	0.001202
MYB	GRIN2A	prediction	2903	Neuroactive ligand-receptor interaction	0.000287195	0.00771009
MYB	GRIN2A	prediction	2903	Calcium signaling pathway	2.7553e-05	0.001202
NR5A1	GRIN2A	prediction	2903	Neuroactive ligand-receptor interaction	0.000287195	0.00771009
NR5A1	GRIN2A	prediction	2903	Calcium signaling pathway	2.7553e-05	0.001202
NFATC2	GRIN2A	prediction	2903	Neuroactive ligand-receptor interaction	0.000287195	0.00771009
NFATC2	GRIN2A	prediction	2903	Calcium signaling pathway	2.7553e-05	0.001202
PRRX2	GRIN2A	prediction	2903	Neuroactive ligand-receptor interaction	0.000287195	0.00771009
PRRX2	GRIN2A	prediction	2903	Calcium signaling pathway	2.7553e-05	0.001202
CEBPA	GRIN2A	ChIP-seq	2903	Neuroactive ligand-receptor interaction	0.000287195	0.00771009
CEBPA	GRIN2A	ChIP-seq	2903	Calcium signaling pathway	2.7553e-05	0.001202
FOXH1	GRIN2A	ChIP-seq	2903	Neuroactive ligand-receptor interaction	0.000287195	0.00771009
FOXH1	GRIN2A	ChIP-seq	2903	Calcium signaling pathway	2.7553e-05	0.001202
EHF	GRIN2A	prediction	2903	Neuroactive ligand-receptor interaction	0.000287195	0.00771009
EHF	GRIN2A	prediction	2903	Calcium signaling pathway	2.7553e-05	0.001202
CLOCK	GRIN2A	prediction	2903	Neuroactive ligand-receptor interaction	0.000287195	0.00771009
CLOCK	GRIN2A	prediction	2903	Calcium signaling pathway	2.7553e-05	0.001202
TWIST1	GRIN2A	prediction	2903	Neuroactive ligand-receptor interaction	0.000287195	0.00771009
TWIST1	GRIN2A	prediction	2903	Calcium signaling pathway	2.7553e-05	0.001202
REST	GRIN2A	ChIP-seq	2903	Neuroactive ligand-receptor interaction	0.000287195	0.00771009
REST	GRIN2A	ChIP-seq	2903	Calcium signaling pathway	2.7553e-05	0.001202
FOSL1	GRIN2A	ChIP-seq	2903	Neuroactive ligand-receptor interaction	0.000287195	0.00771009
FOSL1	GRIN2A	ChIP-seq	2903	Calcium signaling pathway	2.7553e-05	0.001202
KLF8	GRIN2A	prediction	2903	Neuroactive ligand-receptor interaction	0.000287195	0.00771009
KLF8	GRIN2A	prediction	2903	Calcium signaling pathway	2.7553e-05	0.001202
BATF	GRIN2A	prediction	2903	Neuroactive ligand-receptor interaction	0.000287195	0.00771009
BATF	GRIN2A	prediction	2903	Calcium signaling pathway	2.7553e-05	0.001202
NKX3-2	GRIN2A	prediction	2903	Neuroactive ligand-receptor interaction	0.000287195	0.00771009
NKX3-2	GRIN2A	prediction	2903	Calcium signaling pathway	2.7553e-05	0.001202
PDX1	GRIN2A	prediction	2903	Neuroactive ligand-receptor interaction	0.000287195	0.00771009
PDX1	GRIN2A	prediction	2903	Calcium signaling pathway	2.7553e-05	0.001202
EFNA2	GRIN2A	prediction	2903	Neuroactive ligand-receptor interaction	0.000287195	0.00771009
EFNA2	GRIN2A	prediction	2903	Calcium signaling pathway	2.7553e-05	0.001202
FOXA3	GRIN2A	prediction	2903	Neuroactive ligand-receptor interaction	0.000287195	0.00771009
FOXA3	GRIN2A	prediction	2903	Calcium signaling pathway	2.7553e-05	0.001202
BATF	GRIN2A	ChIP-seq	2903	Neuroactive ligand-receptor interaction	0.000287195	0.00771009
BATF	GRIN2A	ChIP-seq	2903	Calcium signaling pathway	2.7553e-05	0.001202
ELF1	GRIN2D	ChIP-seq	2906	Neuroactive ligand-receptor interaction	0.000287195	0.00771009
ELF1	GRIN2D	ChIP-seq	2906	Calcium signaling pathway	2.7553e-05	0.001202
REL	GRIN2D	prediction	2906	Neuroactive ligand-receptor interaction	0.000287195	0.00771009
REL	GRIN2D	prediction	2906	Calcium signaling pathway	2.7553e-05	0.001202
NR5A1	GRIN2D	prediction	2906	Neuroactive ligand-receptor interaction	0.000287195	0.00771009
NR5A1	GRIN2D	prediction	2906	Calcium signaling pathway	2.7553e-05	0.001202
GTF2I	GRIN2D	prediction	2906	Neuroactive ligand-receptor interaction	0.000287195	0.00771009
GTF2I	GRIN2D	prediction	2906	Calcium signaling pathway	2.7553e-05	0.001202
EHF	GRIN2D	prediction	2906	Neuroactive ligand-receptor interaction	0.000287195	0.00771009
EHF	GRIN2D	prediction	2906	Calcium signaling pathway	2.7553e-05	0.001202
ELK3	GRIN2D	prediction	2906	Neuroactive ligand-receptor interaction	0.000287195	0.00771009
ELK3	GRIN2D	prediction	2906	Calcium signaling pathway	2.7553e-05	0.001202
TWIST1	GRIN2D	prediction	2906	Neuroactive ligand-receptor interaction	0.000287195	0.00771009
TWIST1	GRIN2D	prediction	2906	Calcium signaling pathway	2.7553e-05	0.001202
MYB	GRIN2D	prediction	2906	Neuroactive ligand-receptor interaction	0.000287195	0.00771009
MYB	GRIN2D	prediction	2906	Calcium signaling pathway	2.7553e-05	0.001202
ATF2	GRIN3B	ChIP-seq	116444	Neuroactive ligand-receptor interaction	0.000287195	0.00771009
TFAP2A	GRIN3B	ChIP-seq	116444	Neuroactive ligand-receptor interaction	0.000287195	0.00771009
ZKSCAN1	GRIN3B	ChIP-seq	116444	Neuroactive ligand-receptor interaction	0.000287195	0.00771009
BACH2	GRPR	ChIP-seq	2925	Calcium signaling pathway	2.7553e-05	0.001202
BACH2	GRPR	ChIP-seq	2925	Neuroactive ligand-receptor interaction	0.000287195	0.00771009
AR	GRPR	ChIP-seq	2925	Calcium signaling pathway	2.7553e-05	0.001202
AR	GRPR	ChIP-seq	2925	Neuroactive ligand-receptor interaction	0.000287195	0.00771009
NR1I3	GRPR	prediction	2925	Calcium signaling pathway	2.7553e-05	0.001202
NR1I3	GRPR	prediction	2925	Neuroactive ligand-receptor interaction	0.000287195	0.00771009
PRRX2	GRPR	prediction	2925	Calcium signaling pathway	2.7553e-05	0.001202
PRRX2	GRPR	prediction	2925	Neuroactive ligand-receptor interaction	0.000287195	0.00771009
ATF2	GRPR	TransFac	2925	Calcium signaling pathway	2.7553e-05	0.001202
ATF2	GRPR	TransFac	2925	Neuroactive ligand-receptor interaction	0.000287195	0.00771009
PDX1	GRPR	prediction	2925	Calcium signaling pathway	2.7553e-05	0.001202
PDX1	GRPR	prediction	2925	Neuroactive ligand-receptor interaction	0.000287195	0.00771009
PGR	GRPR	ChIP-seq	2925	Calcium signaling pathway	2.7553e-05	0.001202
PGR	GRPR	ChIP-seq	2925	Neuroactive ligand-receptor interaction	0.000287195	0.00771009
NKX3-2	GRPR	prediction	2925	Calcium signaling pathway	2.7553e-05	0.001202
NKX3-2	GRPR	prediction	2925	Neuroactive ligand-receptor interaction	0.000287195	0.00771009
HOXA10	GRPR	prediction	2925	Calcium signaling pathway	2.7553e-05	0.001202
HOXA10	GRPR	prediction	2925	Neuroactive ligand-receptor interaction	0.000287195	0.00771009
EOMES	GRPR	ChIP-seq	2925	Calcium signaling pathway	2.7553e-05	0.001202
EOMES	GRPR	ChIP-seq	2925	Neuroactive ligand-receptor interaction	0.000287195	0.00771009
BATF	GRPR	prediction	2925	Calcium signaling pathway	2.7553e-05	0.001202
BATF	GRPR	prediction	2925	Neuroactive ligand-receptor interaction	0.000287195	0.00771009
EHF	GRPR	prediction	2925	Calcium signaling pathway	2.7553e-05	0.001202
EHF	GRPR	prediction	2925	Neuroactive ligand-receptor interaction	0.000287195	0.00771009
TWIST1	GTF2I	prediction	2969	cGMP-PKG signaling pathway	0.000559385	0.013015
NR1I3	GTF2I	prediction	2969	cGMP-PKG signaling pathway	0.000559385	0.013015
SOX10	GTF2I	prediction	2969	cGMP-PKG signaling pathway	0.000559385	0.013015
MYCN	GTF2I	prediction	2969	cGMP-PKG signaling pathway	0.000559385	0.013015
HNF4G	GTF2I	prediction	2969	cGMP-PKG signaling pathway	0.000559385	0.013015
GTF2I	GTF2I	prediction	2969	cGMP-PKG signaling pathway	0.000559385	0.013015
RUNX1T1	GTF2I	ChIP-seq	2969	cGMP-PKG signaling pathway	0.000559385	0.013015
CEBPA	GTF2I	ChIP-seq	2969	cGMP-PKG signaling pathway	0.000559385	0.013015
CLOCK	GTF2I	prediction	2969	cGMP-PKG signaling pathway	0.000559385	0.013015
ELF1	GTF2I	ChIP-seq	2969	cGMP-PKG signaling pathway	0.000559385	0.013015
SOX15	GTF2I	prediction	2969	cGMP-PKG signaling pathway	0.000559385	0.013015
NFATC2	GTF2I	prediction	2969	cGMP-PKG signaling pathway	0.000559385	0.013015
NKX3-2	GTF2I	prediction	2969	cGMP-PKG signaling pathway	0.000559385	0.013015
ETV3	GTF2I	prediction	2969	cGMP-PKG signaling pathway	0.000559385	0.013015
BATF	GTF2I	ChIP-seq	2969	cGMP-PKG signaling pathway	0.000559385	0.013015
EOMES	HLA-DQA1	ChIP-seq	3117	Cell adhesion molecules (CAMs)	2.80232e-06	0.000244503
PGR	HLA-DQA2	ChIP-seq	3118	Cell adhesion molecules (CAMs)	2.80232e-06	0.000244503
CEBPA	IBSP	ChIP-seq	3381	ECM-receptor interaction	0.000105875	0.00369505
CEBPA	IBSP	ChIP-seq	3381	PI3K-Akt signaling pathway	0.00368595	0.0401999
DLX5	IBSP	TransFac	3381	ECM-receptor interaction	0.000105875	0.00369505
DLX5	IBSP	TransFac	3381	PI3K-Akt signaling pathway	0.00368595	0.0401999
PRRX2	IBSP	prediction	3381	ECM-receptor interaction	0.000105875	0.00369505
PRRX2	IBSP	prediction	3381	PI3K-Akt signaling pathway	0.00368595	0.0401999
FGF2	IBSP	TransFac	3381	ECM-receptor interaction	0.000105875	0.00369505
FGF2	IBSP	TransFac	3381	PI3K-Akt signaling pathway	0.00368595	0.0401999
TFAP2A	IBSP	ChIP-seq	3381	ECM-receptor interaction	0.000105875	0.00369505
TFAP2A	IBSP	ChIP-seq	3381	PI3K-Akt signaling pathway	0.00368595	0.0401999
TWIST1	IGF1	prediction	3479	PI3K-Akt signaling pathway	0.00368595	0.0401999
REL	IGF1	prediction	3479	PI3K-Akt signaling pathway	0.00368595	0.0401999
ESR1	IGF1	TransFac	3479	PI3K-Akt signaling pathway	0.00368595	0.0401999
SOX15	IGF1	prediction	3479	PI3K-Akt signaling pathway	0.00368595	0.0401999
TFAP2A	IGF1	ChIP-seq	3479	PI3K-Akt signaling pathway	0.00368595	0.0401999
MYB	IGF1	prediction	3479	PI3K-Akt signaling pathway	0.00368595	0.0401999
CEBPA	IGF1	TransFac	3479	PI3K-Akt signaling pathway	0.00368595	0.0401999
AR	IGF1	TransFac	3479	PI3K-Akt signaling pathway	0.00368595	0.0401999
SOX5	IGF1	prediction	3479	PI3K-Akt signaling pathway	0.00368595	0.0401999
NFATC2	IGF1	prediction	3479	PI3K-Akt signaling pathway	0.00368595	0.0401999
PRRX2	IGF1	prediction	3479	PI3K-Akt signaling pathway	0.00368595	0.0401999
PDX1	IGF1	prediction	3479	PI3K-Akt signaling pathway	0.00368595	0.0401999
EN1	IGF1	prediction	3479	PI3K-Akt signaling pathway	0.00368595	0.0401999
FOXA3	IGF1	prediction	3479	PI3K-Akt signaling pathway	0.00368595	0.0401999
COL11A2	IGF1	prediction	3479	PI3K-Akt signaling pathway	0.00368595	0.0401999
E2F2	IGF2	prediction	3481	PI3K-Akt signaling pathway	0.00368595	0.0401999
MYB	IGF2	prediction	3481	PI3K-Akt signaling pathway	0.00368595	0.0401999
HNF4G	IGF2	prediction	3481	PI3K-Akt signaling pathway	0.00368595	0.0401999
TWIST1	IGF2	prediction	3481	PI3K-Akt signaling pathway	0.00368595	0.0401999
MYBL2	IGF2	ChIP-seq	3481	PI3K-Akt signaling pathway	0.00368595	0.0401999
SOX15	IGF2	prediction	3481	PI3K-Akt signaling pathway	0.00368595	0.0401999
GTF2A1	IGF2	prediction	3481	PI3K-Akt signaling pathway	0.00368595	0.0401999
PDX1	IGF2	prediction	3481	PI3K-Akt signaling pathway	0.00368595	0.0401999
TLX1	IGF2	prediction	3481	PI3K-Akt signaling pathway	0.00368595	0.0401999
KLF8	IGF2	prediction	3481	PI3K-Akt signaling pathway	0.00368595	0.0401999
GTF2I	IGF2	prediction	3481	PI3K-Akt signaling pathway	0.00368595	0.0401999
ETV3	IGF2	prediction	3481	PI3K-Akt signaling pathway	0.00368595	0.0401999
NR5A1	IGF2	prediction	3481	PI3K-Akt signaling pathway	0.00368595	0.0401999
ELF1	IGF2	ChIP-seq	3481	PI3K-Akt signaling pathway	0.00368595	0.0401999
MYCN	IGF2	prediction	3481	PI3K-Akt signaling pathway	0.00368595	0.0401999
NFATC2	IGF2	prediction	3481	PI3K-Akt signaling pathway	0.00368595	0.0401999
EOMES	IL12RB2	ChIP-seq	3595	Cytokine-cytokine receptor interaction	2.6219e-06	0.000244503
NFATC2	IL12RB2	TransFac	3595	Cytokine-cytokine receptor interaction	2.6219e-06	0.000244503
BATF	IL12RB2	ChIP-seq	3595	Cytokine-cytokine receptor interaction	2.6219e-06	0.000244503
GATA3	IL12RB2	ChIP-seq	3595	Cytokine-cytokine receptor interaction	2.6219e-06	0.000244503
MYB	IL12RB2	prediction	3595	Cytokine-cytokine receptor interaction	2.6219e-06	0.000244503
CLOCK	IL17B	prediction	27190	Cytokine-cytokine receptor interaction	2.6219e-06	0.000244503
MYB	IL17B	prediction	27190	Cytokine-cytokine receptor interaction	2.6219e-06	0.000244503
NFATC2	IL17B	prediction	27190	Cytokine-cytokine receptor interaction	2.6219e-06	0.000244503
TWIST1	IL17B	prediction	27190	Cytokine-cytokine receptor interaction	2.6219e-06	0.000244503
SPDEF	IL17B	ChIP-seq	27190	Cytokine-cytokine receptor interaction	2.6219e-06	0.000244503
MYCN	IL17B	prediction	27190	Cytokine-cytokine receptor interaction	2.6219e-06	0.000244503
TFAP2A	IL17B	ChIP-seq	27190	Cytokine-cytokine receptor interaction	2.6219e-06	0.000244503
TLX1	IL17B	prediction	27190	Cytokine-cytokine receptor interaction	2.6219e-06	0.000244503
GTF2I	IL17B	prediction	27190	Cytokine-cytokine receptor interaction	2.6219e-06	0.000244503
EOMES	IL17B	ChIP-seq	27190	Cytokine-cytokine receptor interaction	2.6219e-06	0.000244503
FOSL1	IL17B	ChIP-seq	27190	Cytokine-cytokine receptor interaction	2.6219e-06	0.000244503
EHF	IL17B	prediction	27190	Cytokine-cytokine receptor interaction	2.6219e-06	0.000244503
ELF1	IL17B	ChIP-seq	27190	Cytokine-cytokine receptor interaction	2.6219e-06	0.000244503
REL	IL17B	prediction	27190	Cytokine-cytokine receptor interaction	2.6219e-06	0.000244503
ELF1	IL17RE	ChIP-seq	132014	Cytokine-cytokine receptor interaction	2.6219e-06	0.000244503
ETV3	IL17RE	prediction	132014	Cytokine-cytokine receptor interaction	2.6219e-06	0.000244503
PGR	IL17RE	ChIP-seq	132014	Cytokine-cytokine receptor interaction	2.6219e-06	0.000244503
RUNX1T1	IL17RE	ChIP-seq	132014	Cytokine-cytokine receptor interaction	2.6219e-06	0.000244503
NFATC2	IL17RE	prediction	132014	Cytokine-cytokine receptor interaction	2.6219e-06	0.000244503
CEBPA	IL17RE	ChIP-seq	132014	Cytokine-cytokine receptor interaction	2.6219e-06	0.000244503
EHF	IL17RE	prediction	132014	Cytokine-cytokine receptor interaction	2.6219e-06	0.000244503
GATA3	IL17RE	ChIP-seq	132014	Cytokine-cytokine receptor interaction	2.6219e-06	0.000244503
RORC	IL17RE	prediction	132014	Cytokine-cytokine receptor interaction	2.6219e-06	0.000244503
FOXA3	IL1R1	prediction	3554	Cytokine-cytokine receptor interaction	2.6219e-06	0.000244503
EOMES	IL1R1	ChIP-seq	3554	Cytokine-cytokine receptor interaction	2.6219e-06	0.000244503
MYBL2	IL1R1	ChIP-seq	3554	Cytokine-cytokine receptor interaction	2.6219e-06	0.000244503
PGR	IL1R1	ChIP-seq	3554	Cytokine-cytokine receptor interaction	2.6219e-06	0.000244503
NFATC2	IL1R1	prediction	3554	Cytokine-cytokine receptor interaction	2.6219e-06	0.000244503
BATF	IL1R1	ChIP-seq	3554	Cytokine-cytokine receptor interaction	2.6219e-06	0.000244503
GATA3	IL1R1	ChIP-seq	3554	Cytokine-cytokine receptor interaction	2.6219e-06	0.000244503
EFNA2	IL1R1	prediction	3554	Cytokine-cytokine receptor interaction	2.6219e-06	0.000244503
CEBPA	IL1R1	ChIP-seq	3554	Cytokine-cytokine receptor interaction	2.6219e-06	0.000244503
PDX1	IL1R1	prediction	3554	Cytokine-cytokine receptor interaction	2.6219e-06	0.000244503
REL	IL1R1	prediction	3554	Cytokine-cytokine receptor interaction	2.6219e-06	0.000244503
TFAP2A	IL1R1	ChIP-seq	3554	Cytokine-cytokine receptor interaction	2.6219e-06	0.000244503
GTF2A1	IL1R1	prediction	3554	Cytokine-cytokine receptor interaction	2.6219e-06	0.000244503
RUNX1T1	IL1R1	ChIP-seq	3554	Cytokine-cytokine receptor interaction	2.6219e-06	0.000244503
BATF	IL1R1	prediction	3554	Cytokine-cytokine receptor interaction	2.6219e-06	0.000244503
CEBPA	IL1R2	ChIP-seq	7850	Cytokine-cytokine receptor interaction	2.6219e-06	0.000244503
NFATC2	IL1R2	prediction	7850	Cytokine-cytokine receptor interaction	2.6219e-06	0.000244503
NKX3-2	IL1R2	prediction	7850	Cytokine-cytokine receptor interaction	2.6219e-06	0.000244503
PDX1	IL1R2	prediction	7850	Cytokine-cytokine receptor interaction	2.6219e-06	0.000244503
TFAP2A	IL1R2	ChIP-seq	7850	Cytokine-cytokine receptor interaction	2.6219e-06	0.000244503
TWIST1	IL1R2	prediction	7850	Cytokine-cytokine receptor interaction	2.6219e-06	0.000244503
PGR	IL1R2	ChIP-seq	7850	Cytokine-cytokine receptor interaction	2.6219e-06	0.000244503
AR	IL20RA	ChIP-seq	53832	Viral protein interaction with cytokine and cytokine receptor	0.000235756	0.00685658
AR	IL20RA	ChIP-seq	53832	Cytokine-cytokine receptor interaction	2.6219e-06	0.000244503
PGR	IL20RA	ChIP-seq	53832	Viral protein interaction with cytokine and cytokine receptor	0.000235756	0.00685658
PGR	IL20RA	ChIP-seq	53832	Cytokine-cytokine receptor interaction	2.6219e-06	0.000244503
FOSL1	IL20RA	ChIP-seq	53832	Viral protein interaction with cytokine and cytokine receptor	0.000235756	0.00685658
FOSL1	IL20RA	ChIP-seq	53832	Cytokine-cytokine receptor interaction	2.6219e-06	0.000244503
NKX3-2	IL20RB	prediction	53833	Cytokine-cytokine receptor interaction	2.6219e-06	0.000244503
NKX3-2	IL20RB	prediction	53833	Viral protein interaction with cytokine and cytokine receptor	0.000235756	0.00685658
PGR	IL20RB	ChIP-seq	53833	Cytokine-cytokine receptor interaction	2.6219e-06	0.000244503
PGR	IL20RB	ChIP-seq	53833	Viral protein interaction with cytokine and cytokine receptor	0.000235756	0.00685658
GATA3	IL20RB	ChIP-seq	53833	Cytokine-cytokine receptor interaction	2.6219e-06	0.000244503
GATA3	IL20RB	ChIP-seq	53833	Viral protein interaction with cytokine and cytokine receptor	0.000235756	0.00685658
EFNA2	IL20RB	prediction	53833	Cytokine-cytokine receptor interaction	2.6219e-06	0.000244503
EFNA2	IL20RB	prediction	53833	Viral protein interaction with cytokine and cytokine receptor	0.000235756	0.00685658
OVOL1	IL20RB	prediction	53833	Cytokine-cytokine receptor interaction	2.6219e-06	0.000244503
OVOL1	IL20RB	prediction	53833	Viral protein interaction with cytokine and cytokine receptor	0.000235756	0.00685658
MYCN	IL20RB	prediction	53833	Cytokine-cytokine receptor interaction	2.6219e-06	0.000244503
MYCN	IL20RB	prediction	53833	Viral protein interaction with cytokine and cytokine receptor	0.000235756	0.00685658
NFATC2	IL20RB	prediction	53833	Cytokine-cytokine receptor interaction	2.6219e-06	0.000244503
NFATC2	IL20RB	prediction	53833	Viral protein interaction with cytokine and cytokine receptor	0.000235756	0.00685658
TLX1	IL2RG	prediction	3561	Cytokine-cytokine receptor interaction	2.6219e-06	0.000244503
TLX1	IL2RG	prediction	3561	Viral protein interaction with cytokine and cytokine receptor	0.000235756	0.00685658
TLX1	IL2RG	prediction	3561	PI3K-Akt signaling pathway	0.00368595	0.0401999
PDX1	IL2RG	prediction	3561	Cytokine-cytokine receptor interaction	2.6219e-06	0.000244503
PDX1	IL2RG	prediction	3561	Viral protein interaction with cytokine and cytokine receptor	0.000235756	0.00685658
PDX1	IL2RG	prediction	3561	PI3K-Akt signaling pathway	0.00368595	0.0401999
TWIST1	IL2RG	prediction	3561	Cytokine-cytokine receptor interaction	2.6219e-06	0.000244503
TWIST1	IL2RG	prediction	3561	Viral protein interaction with cytokine and cytokine receptor	0.000235756	0.00685658
TWIST1	IL2RG	prediction	3561	PI3K-Akt signaling pathway	0.00368595	0.0401999
NR5A1	IL2RG	prediction	3561	Cytokine-cytokine receptor interaction	2.6219e-06	0.000244503
NR5A1	IL2RG	prediction	3561	Viral protein interaction with cytokine and cytokine receptor	0.000235756	0.00685658
NR5A1	IL2RG	prediction	3561	PI3K-Akt signaling pathway	0.00368595	0.0401999
OVOL1	IL2RG	prediction	3561	Cytokine-cytokine receptor interaction	2.6219e-06	0.000244503
OVOL1	IL2RG	prediction	3561	Viral protein interaction with cytokine and cytokine receptor	0.000235756	0.00685658
OVOL1	IL2RG	prediction	3561	PI3K-Akt signaling pathway	0.00368595	0.0401999
ETV3	IL2RG	prediction	3561	Cytokine-cytokine receptor interaction	2.6219e-06	0.000244503
ETV3	IL2RG	prediction	3561	Viral protein interaction with cytokine and cytokine receptor	0.000235756	0.00685658
ETV3	IL2RG	prediction	3561	PI3K-Akt signaling pathway	0.00368595	0.0401999
MSX1	IL2RG	prediction	3561	Cytokine-cytokine receptor interaction	2.6219e-06	0.000244503
MSX1	IL2RG	prediction	3561	Viral protein interaction with cytokine and cytokine receptor	0.000235756	0.00685658
MSX1	IL2RG	prediction	3561	PI3K-Akt signaling pathway	0.00368595	0.0401999
EN1	IL2RG	prediction	3561	Cytokine-cytokine receptor interaction	2.6219e-06	0.000244503
EN1	IL2RG	prediction	3561	Viral protein interaction with cytokine and cytokine receptor	0.000235756	0.00685658
EN1	IL2RG	prediction	3561	PI3K-Akt signaling pathway	0.00368595	0.0401999
GTF2I	IL2RG	prediction	3561	Cytokine-cytokine receptor interaction	2.6219e-06	0.000244503
GTF2I	IL2RG	prediction	3561	Viral protein interaction with cytokine and cytokine receptor	0.000235756	0.00685658
GTF2I	IL2RG	prediction	3561	PI3K-Akt signaling pathway	0.00368595	0.0401999
ELF1	IL2RG	TransFac	3561	Cytokine-cytokine receptor interaction	2.6219e-06	0.000244503
ELF1	IL2RG	TransFac	3561	Viral protein interaction with cytokine and cytokine receptor	0.000235756	0.00685658
ELF1	IL2RG	TransFac	3561	PI3K-Akt signaling pathway	0.00368595	0.0401999
REL	IL2RG	prediction	3561	Cytokine-cytokine receptor interaction	2.6219e-06	0.000244503
REL	IL2RG	prediction	3561	Viral protein interaction with cytokine and cytokine receptor	0.000235756	0.00685658
REL	IL2RG	prediction	3561	PI3K-Akt signaling pathway	0.00368595	0.0401999
EHF	IL2RG	prediction	3561	Cytokine-cytokine receptor interaction	2.6219e-06	0.000244503
EHF	IL2RG	prediction	3561	Viral protein interaction with cytokine and cytokine receptor	0.000235756	0.00685658
EHF	IL2RG	prediction	3561	PI3K-Akt signaling pathway	0.00368595	0.0401999
NFATC2	IL2RG	prediction	3561	Cytokine-cytokine receptor interaction	2.6219e-06	0.000244503
NFATC2	IL2RG	prediction	3561	Viral protein interaction with cytokine and cytokine receptor	0.000235756	0.00685658
NFATC2	IL2RG	prediction	3561	PI3K-Akt signaling pathway	0.00368595	0.0401999
FOXA3	IL2RG	prediction	3561	Cytokine-cytokine receptor interaction	2.6219e-06	0.000244503
FOXA3	IL2RG	prediction	3561	Viral protein interaction with cytokine and cytokine receptor	0.000235756	0.00685658
FOXA3	IL2RG	prediction	3561	PI3K-Akt signaling pathway	0.00368595	0.0401999
MYB	IL2RG	prediction	3561	Cytokine-cytokine receptor interaction	2.6219e-06	0.000244503
MYB	IL2RG	prediction	3561	Viral protein interaction with cytokine and cytokine receptor	0.000235756	0.00685658
MYB	IL2RG	prediction	3561	PI3K-Akt signaling pathway	0.00368595	0.0401999
NKX3-2	IL2RG	prediction	3561	Cytokine-cytokine receptor interaction	2.6219e-06	0.000244503
NKX3-2	IL2RG	prediction	3561	Viral protein interaction with cytokine and cytokine receptor	0.000235756	0.00685658
NKX3-2	IL2RG	prediction	3561	PI3K-Akt signaling pathway	0.00368595	0.0401999
CEBPA	IL33	ChIP-seq	90865	Cytokine-cytokine receptor interaction	2.6219e-06	0.000244503
BATF	IL33	ChIP-seq	90865	Cytokine-cytokine receptor interaction	2.6219e-06	0.000244503
ETV4	IL33	ChIP-seq	90865	Cytokine-cytokine receptor interaction	2.6219e-06	0.000244503
KLF8	IL6R	prediction	3570	PI3K-Akt signaling pathway	0.00368595	0.0401999
KLF8	IL6R	prediction	3570	Viral protein interaction with cytokine and cytokine receptor	0.000235756	0.00685658
KLF8	IL6R	prediction	3570	Cytokine-cytokine receptor interaction	2.6219e-06	0.000244503
PGR	IL6R	ChIP-seq	3570	PI3K-Akt signaling pathway	0.00368595	0.0401999
PGR	IL6R	ChIP-seq	3570	Viral protein interaction with cytokine and cytokine receptor	0.000235756	0.00685658
PGR	IL6R	ChIP-seq	3570	Cytokine-cytokine receptor interaction	2.6219e-06	0.000244503
CEBPA	IL6R	ChIP-seq	3570	PI3K-Akt signaling pathway	0.00368595	0.0401999
CEBPA	IL6R	ChIP-seq	3570	Viral protein interaction with cytokine and cytokine receptor	0.000235756	0.00685658
CEBPA	IL6R	ChIP-seq	3570	Cytokine-cytokine receptor interaction	2.6219e-06	0.000244503
BATF	IL6R	ChIP-seq	3570	PI3K-Akt signaling pathway	0.00368595	0.0401999
BATF	IL6R	ChIP-seq	3570	Viral protein interaction with cytokine and cytokine receptor	0.000235756	0.00685658
BATF	IL6R	ChIP-seq	3570	Cytokine-cytokine receptor interaction	2.6219e-06	0.000244503
GTF2A1	IL6R	prediction	3570	PI3K-Akt signaling pathway	0.00368595	0.0401999
GTF2A1	IL6R	prediction	3570	Viral protein interaction with cytokine and cytokine receptor	0.000235756	0.00685658
GTF2A1	IL6R	prediction	3570	Cytokine-cytokine receptor interaction	2.6219e-06	0.000244503
GATA3	IL6R	ChIP-seq	3570	PI3K-Akt signaling pathway	0.00368595	0.0401999
GATA3	IL6R	ChIP-seq	3570	Viral protein interaction with cytokine and cytokine receptor	0.000235756	0.00685658
GATA3	IL6R	ChIP-seq	3570	Cytokine-cytokine receptor interaction	2.6219e-06	0.000244503
EHF	IL6R	prediction	3570	PI3K-Akt signaling pathway	0.00368595	0.0401999
EHF	IL6R	prediction	3570	Viral protein interaction with cytokine and cytokine receptor	0.000235756	0.00685658
EHF	IL6R	prediction	3570	Cytokine-cytokine receptor interaction	2.6219e-06	0.000244503
RUNX1T1	IL6R	ChIP-seq	3570	PI3K-Akt signaling pathway	0.00368595	0.0401999
RUNX1T1	IL6R	ChIP-seq	3570	Viral protein interaction with cytokine and cytokine receptor	0.000235756	0.00685658
RUNX1T1	IL6R	ChIP-seq	3570	Cytokine-cytokine receptor interaction	2.6219e-06	0.000244503
CDK8	IL6R	ChIP-seq	3570	PI3K-Akt signaling pathway	0.00368595	0.0401999
CDK8	IL6R	ChIP-seq	3570	Viral protein interaction with cytokine and cytokine receptor	0.000235756	0.00685658
CDK8	IL6R	ChIP-seq	3570	Cytokine-cytokine receptor interaction	2.6219e-06	0.000244503
SPDEF	IL6ST	ChIP-seq	3572	Cytokine-cytokine receptor interaction	2.6219e-06	0.000244503
SPDEF	IL6ST	ChIP-seq	3572	Viral protein interaction with cytokine and cytokine receptor	0.000235756	0.00685658
PGR	IL6ST	ChIP-seq	3572	Cytokine-cytokine receptor interaction	2.6219e-06	0.000244503
PGR	IL6ST	ChIP-seq	3572	Viral protein interaction with cytokine and cytokine receptor	0.000235756	0.00685658
REST	IL6ST	ChIP-seq	3572	Cytokine-cytokine receptor interaction	2.6219e-06	0.000244503
REST	IL6ST	ChIP-seq	3572	Viral protein interaction with cytokine and cytokine receptor	0.000235756	0.00685658
PRRX2	IL6ST	prediction	3572	Cytokine-cytokine receptor interaction	2.6219e-06	0.000244503
PRRX2	IL6ST	prediction	3572	Viral protein interaction with cytokine and cytokine receptor	0.000235756	0.00685658
NR5A1	IL6ST	prediction	3572	Cytokine-cytokine receptor interaction	2.6219e-06	0.000244503
NR5A1	IL6ST	prediction	3572	Viral protein interaction with cytokine and cytokine receptor	0.000235756	0.00685658
REL	IL6ST	prediction	3572	Cytokine-cytokine receptor interaction	2.6219e-06	0.000244503
REL	IL6ST	prediction	3572	Viral protein interaction with cytokine and cytokine receptor	0.000235756	0.00685658
GATA3	IL6ST	ChIP-seq	3572	Cytokine-cytokine receptor interaction	2.6219e-06	0.000244503
GATA3	IL6ST	ChIP-seq	3572	Viral protein interaction with cytokine and cytokine receptor	0.000235756	0.00685658
FOXL1	IL6ST	prediction	3572	Cytokine-cytokine receptor interaction	2.6219e-06	0.000244503
FOXL1	IL6ST	prediction	3572	Viral protein interaction with cytokine and cytokine receptor	0.000235756	0.00685658
TFAP2A	IL6ST	ChIP-seq	3572	Cytokine-cytokine receptor interaction	2.6219e-06	0.000244503
TFAP2A	IL6ST	ChIP-seq	3572	Viral protein interaction with cytokine and cytokine receptor	0.000235756	0.00685658
ESR1	IL6ST	ChIP-seq	3572	Cytokine-cytokine receptor interaction	2.6219e-06	0.000244503
ESR1	IL6ST	ChIP-seq	3572	Viral protein interaction with cytokine and cytokine receptor	0.000235756	0.00685658
FOSL1	IL6ST	ChIP-seq	3572	Cytokine-cytokine receptor interaction	2.6219e-06	0.000244503
FOSL1	IL6ST	ChIP-seq	3572	Viral protein interaction with cytokine and cytokine receptor	0.000235756	0.00685658
TWIST1	IL7	prediction	3574	Cytokine-cytokine receptor interaction	2.6219e-06	0.000244503
TWIST1	IL7	prediction	3574	PI3K-Akt signaling pathway	0.00368595	0.0401999
EFNA2	IL7	prediction	3574	Cytokine-cytokine receptor interaction	2.6219e-06	0.000244503
EFNA2	IL7	prediction	3574	PI3K-Akt signaling pathway	0.00368595	0.0401999
BATF	IL7	ChIP-seq	3574	Cytokine-cytokine receptor interaction	2.6219e-06	0.000244503
BATF	IL7	ChIP-seq	3574	PI3K-Akt signaling pathway	0.00368595	0.0401999
REL	IL7	prediction	3574	Cytokine-cytokine receptor interaction	2.6219e-06	0.000244503
REL	IL7	prediction	3574	PI3K-Akt signaling pathway	0.00368595	0.0401999
EHF	IL7	prediction	3574	Cytokine-cytokine receptor interaction	2.6219e-06	0.000244503
EHF	IL7	prediction	3574	PI3K-Akt signaling pathway	0.00368595	0.0401999
EHF	IL7R	prediction	3575	PI3K-Akt signaling pathway	0.00368595	0.0401999
EHF	IL7R	prediction	3575	Cytokine-cytokine receptor interaction	2.6219e-06	0.000244503
BATF	IL7R	ChIP-seq	3575	PI3K-Akt signaling pathway	0.00368595	0.0401999
BATF	IL7R	ChIP-seq	3575	Cytokine-cytokine receptor interaction	2.6219e-06	0.000244503
PGR	IL7R	ChIP-seq	3575	PI3K-Akt signaling pathway	0.00368595	0.0401999
PGR	IL7R	ChIP-seq	3575	Cytokine-cytokine receptor interaction	2.6219e-06	0.000244503
BACH2	IL7R	ChIP-seq	3575	PI3K-Akt signaling pathway	0.00368595	0.0401999
BACH2	IL7R	ChIP-seq	3575	Cytokine-cytokine receptor interaction	2.6219e-06	0.000244503
BATF	IL7R	prediction	3575	PI3K-Akt signaling pathway	0.00368595	0.0401999
BATF	IL7R	prediction	3575	Cytokine-cytokine receptor interaction	2.6219e-06	0.000244503
CEBPA	IL7R	ChIP-seq	3575	PI3K-Akt signaling pathway	0.00368595	0.0401999
CEBPA	IL7R	ChIP-seq	3575	Cytokine-cytokine receptor interaction	2.6219e-06	0.000244503
EFNA2	IL7R	prediction	3575	PI3K-Akt signaling pathway	0.00368595	0.0401999
EFNA2	IL7R	prediction	3575	Cytokine-cytokine receptor interaction	2.6219e-06	0.000244503
NR1I3	IL7R	prediction	3575	PI3K-Akt signaling pathway	0.00368595	0.0401999
NR1I3	IL7R	prediction	3575	Cytokine-cytokine receptor interaction	2.6219e-06	0.000244503
PRRX2	IRS1	prediction	3667	PI3K-Akt signaling pathway	0.00368595	0.0401999
PRRX2	IRS1	prediction	3667	cGMP-PKG signaling pathway	0.000559385	0.013015
NFATC2	IRS1	prediction	3667	PI3K-Akt signaling pathway	0.00368595	0.0401999
NFATC2	IRS1	prediction	3667	cGMP-PKG signaling pathway	0.000559385	0.013015
TWIST1	IRS1	prediction	3667	PI3K-Akt signaling pathway	0.00368595	0.0401999
TWIST1	IRS1	prediction	3667	cGMP-PKG signaling pathway	0.000559385	0.013015
CEBPA	IRS1	ChIP-seq	3667	PI3K-Akt signaling pathway	0.00368595	0.0401999
CEBPA	IRS1	ChIP-seq	3667	cGMP-PKG signaling pathway	0.000559385	0.013015
SOX10	IRS1	prediction	3667	PI3K-Akt signaling pathway	0.00368595	0.0401999
SOX10	IRS1	prediction	3667	cGMP-PKG signaling pathway	0.000559385	0.013015
EOMES	IRS1	ChIP-seq	3667	PI3K-Akt signaling pathway	0.00368595	0.0401999
EOMES	IRS1	ChIP-seq	3667	cGMP-PKG signaling pathway	0.000559385	0.013015
GTF2I	IRS1	prediction	3667	PI3K-Akt signaling pathway	0.00368595	0.0401999
GTF2I	IRS1	prediction	3667	cGMP-PKG signaling pathway	0.000559385	0.013015
ETV4	IRS1	ChIP-seq	3667	PI3K-Akt signaling pathway	0.00368595	0.0401999
ETV4	IRS1	ChIP-seq	3667	cGMP-PKG signaling pathway	0.000559385	0.013015
PGR	IRS1	ChIP-seq	3667	PI3K-Akt signaling pathway	0.00368595	0.0401999
PGR	IRS1	ChIP-seq	3667	cGMP-PKG signaling pathway	0.000559385	0.013015
KLF8	IRS1	prediction	3667	PI3K-Akt signaling pathway	0.00368595	0.0401999
KLF8	IRS1	prediction	3667	cGMP-PKG signaling pathway	0.000559385	0.013015
CLOCK	IRS1	prediction	3667	PI3K-Akt signaling pathway	0.00368595	0.0401999
CLOCK	IRS1	prediction	3667	cGMP-PKG signaling pathway	0.000559385	0.013015
NR5A1	IRS1	prediction	3667	PI3K-Akt signaling pathway	0.00368595	0.0401999
NR5A1	IRS1	prediction	3667	cGMP-PKG signaling pathway	0.000559385	0.013015
FOXL1	IRS1	prediction	3667	PI3K-Akt signaling pathway	0.00368595	0.0401999
FOXL1	IRS1	prediction	3667	cGMP-PKG signaling pathway	0.000559385	0.013015
REL	IRS1	prediction	3667	PI3K-Akt signaling pathway	0.00368595	0.0401999
REL	IRS1	prediction	3667	cGMP-PKG signaling pathway	0.000559385	0.013015
ESR1	IRS1	TransFac	3667	PI3K-Akt signaling pathway	0.00368595	0.0401999
ESR1	IRS1	TransFac	3667	cGMP-PKG signaling pathway	0.000559385	0.013015
PGR	ITGA10	ChIP-seq	8515	PI3K-Akt signaling pathway	0.00368595	0.0401999
PGR	ITGA10	ChIP-seq	8515	ECM-receptor interaction	0.000105875	0.00369505
GTF2I	ITGA10	prediction	8515	PI3K-Akt signaling pathway	0.00368595	0.0401999
GTF2I	ITGA10	prediction	8515	ECM-receptor interaction	0.000105875	0.00369505
YY2	ITGA10	prediction	8515	PI3K-Akt signaling pathway	0.00368595	0.0401999
YY2	ITGA10	prediction	8515	ECM-receptor interaction	0.000105875	0.00369505
COL11A2	ITGA10	prediction	8515	PI3K-Akt signaling pathway	0.00368595	0.0401999
COL11A2	ITGA10	prediction	8515	ECM-receptor interaction	0.000105875	0.00369505
TLX1	ITGA10	prediction	8515	PI3K-Akt signaling pathway	0.00368595	0.0401999
TLX1	ITGA10	prediction	8515	ECM-receptor interaction	0.000105875	0.00369505
TWIST1	ITGA10	prediction	8515	PI3K-Akt signaling pathway	0.00368595	0.0401999
TWIST1	ITGA10	prediction	8515	ECM-receptor interaction	0.000105875	0.00369505
MYCN	ITGA10	prediction	8515	PI3K-Akt signaling pathway	0.00368595	0.0401999
MYCN	ITGA10	prediction	8515	ECM-receptor interaction	0.000105875	0.00369505
MYB	ITGA10	prediction	8515	PI3K-Akt signaling pathway	0.00368595	0.0401999
MYB	ITGA10	prediction	8515	ECM-receptor interaction	0.000105875	0.00369505
NR1I3	ITGA10	prediction	8515	PI3K-Akt signaling pathway	0.00368595	0.0401999
NR1I3	ITGA10	prediction	8515	ECM-receptor interaction	0.000105875	0.00369505
REL	ITGA8	prediction	8516	ECM-receptor interaction	0.000105875	0.00369505
REL	ITGA8	prediction	8516	Cell adhesion molecules (CAMs)	2.80232e-06	0.000244503
REL	ITGA8	prediction	8516	PI3K-Akt signaling pathway	0.00368595	0.0401999
FOXL1	ITGA8	prediction	8516	ECM-receptor interaction	0.000105875	0.00369505
FOXL1	ITGA8	prediction	8516	Cell adhesion molecules (CAMs)	2.80232e-06	0.000244503
FOXL1	ITGA8	prediction	8516	PI3K-Akt signaling pathway	0.00368595	0.0401999
NFATC2	ITGA8	prediction	8516	ECM-receptor interaction	0.000105875	0.00369505
NFATC2	ITGA8	prediction	8516	Cell adhesion molecules (CAMs)	2.80232e-06	0.000244503
NFATC2	ITGA8	prediction	8516	PI3K-Akt signaling pathway	0.00368595	0.0401999
FOXA3	ITGA8	prediction	8516	ECM-receptor interaction	0.000105875	0.00369505
FOXA3	ITGA8	prediction	8516	Cell adhesion molecules (CAMs)	2.80232e-06	0.000244503
FOXA3	ITGA8	prediction	8516	PI3K-Akt signaling pathway	0.00368595	0.0401999
HOXD13	ITGA8	prediction	8516	ECM-receptor interaction	0.000105875	0.00369505
HOXD13	ITGA8	prediction	8516	Cell adhesion molecules (CAMs)	2.80232e-06	0.000244503
HOXD13	ITGA8	prediction	8516	PI3K-Akt signaling pathway	0.00368595	0.0401999
SOX5	ITGA8	prediction	8516	ECM-receptor interaction	0.000105875	0.00369505
SOX5	ITGA8	prediction	8516	Cell adhesion molecules (CAMs)	2.80232e-06	0.000244503
SOX5	ITGA8	prediction	8516	PI3K-Akt signaling pathway	0.00368595	0.0401999
HOXA10	ITGA8	prediction	8516	ECM-receptor interaction	0.000105875	0.00369505
HOXA10	ITGA8	prediction	8516	Cell adhesion molecules (CAMs)	2.80232e-06	0.000244503
HOXA10	ITGA8	prediction	8516	PI3K-Akt signaling pathway	0.00368595	0.0401999
CEBPA	ITGA8	ChIP-seq	8516	ECM-receptor interaction	0.000105875	0.00369505
CEBPA	ITGA8	ChIP-seq	8516	Cell adhesion molecules (CAMs)	2.80232e-06	0.000244503
CEBPA	ITGA8	ChIP-seq	8516	PI3K-Akt signaling pathway	0.00368595	0.0401999
PDX1	ITGA8	prediction	8516	ECM-receptor interaction	0.000105875	0.00369505
PDX1	ITGA8	prediction	8516	Cell adhesion molecules (CAMs)	2.80232e-06	0.000244503
PDX1	ITGA8	prediction	8516	PI3K-Akt signaling pathway	0.00368595	0.0401999
AR	ITGA8	ChIP-seq	8516	ECM-receptor interaction	0.000105875	0.00369505
AR	ITGA8	ChIP-seq	8516	Cell adhesion molecules (CAMs)	2.80232e-06	0.000244503
AR	ITGA8	ChIP-seq	8516	PI3K-Akt signaling pathway	0.00368595	0.0401999
PDX1	ITGB3	prediction	3690	PI3K-Akt signaling pathway	0.00368595	0.0401999
PDX1	ITGB3	prediction	3690	ECM-receptor interaction	0.000105875	0.00369505
NFATC2	ITGB3	TransFac	3690	PI3K-Akt signaling pathway	0.00368595	0.0401999
NFATC2	ITGB3	TransFac	3690	ECM-receptor interaction	0.000105875	0.00369505
HOXA10	ITGB3	TransFac	3690	PI3K-Akt signaling pathway	0.00368595	0.0401999
HOXA10	ITGB3	TransFac	3690	ECM-receptor interaction	0.000105875	0.00369505
EHF	ITGB3	prediction	3690	PI3K-Akt signaling pathway	0.00368595	0.0401999
EHF	ITGB3	prediction	3690	ECM-receptor interaction	0.000105875	0.00369505
BACH2	ITGB3	ChIP-seq	3690	PI3K-Akt signaling pathway	0.00368595	0.0401999
BACH2	ITGB3	ChIP-seq	3690	ECM-receptor interaction	0.000105875	0.00369505
PDX1	ITGB6	prediction	3694	PI3K-Akt signaling pathway	0.00368595	0.0401999
PDX1	ITGB6	prediction	3694	ECM-receptor interaction	0.000105875	0.00369505
PGR	ITGB6	ChIP-seq	3694	PI3K-Akt signaling pathway	0.00368595	0.0401999
PGR	ITGB6	ChIP-seq	3694	ECM-receptor interaction	0.000105875	0.00369505
GATA5	ITGB6	prediction	3694	PI3K-Akt signaling pathway	0.00368595	0.0401999
GATA5	ITGB6	prediction	3694	ECM-receptor interaction	0.000105875	0.00369505
MYB	ITGB6	prediction	3694	PI3K-Akt signaling pathway	0.00368595	0.0401999
MYB	ITGB6	prediction	3694	ECM-receptor interaction	0.000105875	0.00369505
NR1I3	ITGB6	prediction	3694	PI3K-Akt signaling pathway	0.00368595	0.0401999
NR1I3	ITGB6	prediction	3694	ECM-receptor interaction	0.000105875	0.00369505
HOXA10	ITGB6	prediction	3694	PI3K-Akt signaling pathway	0.00368595	0.0401999
HOXA10	ITGB6	prediction	3694	ECM-receptor interaction	0.000105875	0.00369505
NFATC2	ITGB6	prediction	3694	PI3K-Akt signaling pathway	0.00368595	0.0401999
NFATC2	ITGB6	prediction	3694	ECM-receptor interaction	0.000105875	0.00369505
CEBPA	ITGB6	ChIP-seq	3694	PI3K-Akt signaling pathway	0.00368595	0.0401999
CEBPA	ITGB6	ChIP-seq	3694	ECM-receptor interaction	0.000105875	0.00369505
ETV4	ITGB6	ChIP-seq	3694	PI3K-Akt signaling pathway	0.00368595	0.0401999
ETV4	ITGB6	ChIP-seq	3694	ECM-receptor interaction	0.000105875	0.00369505
CDK8	ITGB6	ChIP-seq	3694	PI3K-Akt signaling pathway	0.00368595	0.0401999
CDK8	ITGB6	ChIP-seq	3694	ECM-receptor interaction	0.000105875	0.00369505
SOX10	ITGB6	prediction	3694	PI3K-Akt signaling pathway	0.00368595	0.0401999
SOX10	ITGB6	prediction	3694	ECM-receptor interaction	0.000105875	0.00369505
DLX1	ITGB6	prediction	3694	PI3K-Akt signaling pathway	0.00368595	0.0401999
DLX1	ITGB6	prediction	3694	ECM-receptor interaction	0.000105875	0.00369505
SOX15	ITGB6	prediction	3694	PI3K-Akt signaling pathway	0.00368595	0.0401999
SOX15	ITGB6	prediction	3694	ECM-receptor interaction	0.000105875	0.00369505
HOXD13	ITGB6	prediction	3694	PI3K-Akt signaling pathway	0.00368595	0.0401999
HOXD13	ITGB6	prediction	3694	ECM-receptor interaction	0.000105875	0.00369505
TWIST1	ITGB6	prediction	3694	PI3K-Akt signaling pathway	0.00368595	0.0401999
TWIST1	ITGB6	prediction	3694	ECM-receptor interaction	0.000105875	0.00369505
NKX3-2	ITGB6	prediction	3694	PI3K-Akt signaling pathway	0.00368595	0.0401999
NKX3-2	ITGB6	prediction	3694	ECM-receptor interaction	0.000105875	0.00369505
GATA3	ITGB6	ChIP-seq	3694	PI3K-Akt signaling pathway	0.00368595	0.0401999
GATA3	ITGB6	ChIP-seq	3694	ECM-receptor interaction	0.000105875	0.00369505
SOX10	ITGB8	prediction	3696	PI3K-Akt signaling pathway	0.00368595	0.0401999
SOX10	ITGB8	prediction	3696	ECM-receptor interaction	0.000105875	0.00369505
SOX10	ITGB8	prediction	3696	Cell adhesion molecules (CAMs)	2.80232e-06	0.000244503
PGR	ITGB8	ChIP-seq	3696	PI3K-Akt signaling pathway	0.00368595	0.0401999
PGR	ITGB8	ChIP-seq	3696	ECM-receptor interaction	0.000105875	0.00369505
PGR	ITGB8	ChIP-seq	3696	Cell adhesion molecules (CAMs)	2.80232e-06	0.000244503
FOXL1	ITGB8	prediction	3696	PI3K-Akt signaling pathway	0.00368595	0.0401999
FOXL1	ITGB8	prediction	3696	ECM-receptor interaction	0.000105875	0.00369505
FOXL1	ITGB8	prediction	3696	Cell adhesion molecules (CAMs)	2.80232e-06	0.000244503
TWIST1	ITGB8	prediction	3696	PI3K-Akt signaling pathway	0.00368595	0.0401999
TWIST1	ITGB8	prediction	3696	ECM-receptor interaction	0.000105875	0.00369505
TWIST1	ITGB8	prediction	3696	Cell adhesion molecules (CAMs)	2.80232e-06	0.000244503
ATF2	ITGB8	TransFac	3696	PI3K-Akt signaling pathway	0.00368595	0.0401999
ATF2	ITGB8	TransFac	3696	ECM-receptor interaction	0.000105875	0.00369505
ATF2	ITGB8	TransFac	3696	Cell adhesion molecules (CAMs)	2.80232e-06	0.000244503
EHF	ITGB8	prediction	3696	PI3K-Akt signaling pathway	0.00368595	0.0401999
EHF	ITGB8	prediction	3696	ECM-receptor interaction	0.000105875	0.00369505
EHF	ITGB8	prediction	3696	Cell adhesion molecules (CAMs)	2.80232e-06	0.000244503
HOXA10	ITGB8	prediction	3696	PI3K-Akt signaling pathway	0.00368595	0.0401999
HOXA10	ITGB8	prediction	3696	ECM-receptor interaction	0.000105875	0.00369505
HOXA10	ITGB8	prediction	3696	Cell adhesion molecules (CAMs)	2.80232e-06	0.000244503
PDX1	ITGB8	prediction	3696	PI3K-Akt signaling pathway	0.00368595	0.0401999
PDX1	ITGB8	prediction	3696	ECM-receptor interaction	0.000105875	0.00369505
PDX1	ITGB8	prediction	3696	Cell adhesion molecules (CAMs)	2.80232e-06	0.000244503
MYB	ITGB8	prediction	3696	PI3K-Akt signaling pathway	0.00368595	0.0401999
MYB	ITGB8	prediction	3696	ECM-receptor interaction	0.000105875	0.00369505
MYB	ITGB8	prediction	3696	Cell adhesion molecules (CAMs)	2.80232e-06	0.000244503
BATF	ITGB8	ChIP-seq	3696	PI3K-Akt signaling pathway	0.00368595	0.0401999
BATF	ITGB8	ChIP-seq	3696	ECM-receptor interaction	0.000105875	0.00369505
BATF	ITGB8	ChIP-seq	3696	Cell adhesion molecules (CAMs)	2.80232e-06	0.000244503
ELF1	ITGB8	ChIP-seq	3696	PI3K-Akt signaling pathway	0.00368595	0.0401999
ELF1	ITGB8	ChIP-seq	3696	ECM-receptor interaction	0.000105875	0.00369505
ELF1	ITGB8	ChIP-seq	3696	Cell adhesion molecules (CAMs)	2.80232e-06	0.000244503
TWIST1	ITPKA	prediction	3706	Calcium signaling pathway	2.7553e-05	0.001202
TFAP2A	ITPKA	ChIP-seq	3706	Calcium signaling pathway	2.7553e-05	0.001202
FOXP2	ITPKA	ChIP-seq	3706	Calcium signaling pathway	2.7553e-05	0.001202
ELF1	ITPKA	ChIP-seq	3706	Calcium signaling pathway	2.7553e-05	0.001202
NR5A1	ITPKA	prediction	3706	Calcium signaling pathway	2.7553e-05	0.001202
REST	ITPKA	ChIP-seq	3706	Calcium signaling pathway	2.7553e-05	0.001202
GTF2A1	ITPKA	prediction	3706	Calcium signaling pathway	2.7553e-05	0.001202
TLX1	ITPKA	prediction	3706	Calcium signaling pathway	2.7553e-05	0.001202
NKX3-2	ITPKA	prediction	3706	Calcium signaling pathway	2.7553e-05	0.001202
PGR	ITPKA	ChIP-seq	3706	Calcium signaling pathway	2.7553e-05	0.001202
MYB	ITPKA	prediction	3706	Calcium signaling pathway	2.7553e-05	0.001202
PDX1	ITPR1	prediction	3708	cGMP-PKG signaling pathway	0.000559385	0.013015
PDX1	ITPR1	prediction	3708	Calcium signaling pathway	2.7553e-05	0.001202
BATF	ITPR1	prediction	3708	cGMP-PKG signaling pathway	0.000559385	0.013015
BATF	ITPR1	prediction	3708	Calcium signaling pathway	2.7553e-05	0.001202
OTX1	ITPR1	prediction	3708	cGMP-PKG signaling pathway	0.000559385	0.013015
OTX1	ITPR1	prediction	3708	Calcium signaling pathway	2.7553e-05	0.001202
SOX5	ITPR1	prediction	3708	cGMP-PKG signaling pathway	0.000559385	0.013015
SOX5	ITPR1	prediction	3708	Calcium signaling pathway	2.7553e-05	0.001202
SOX10	ITPR1	prediction	3708	cGMP-PKG signaling pathway	0.000559385	0.013015
SOX10	ITPR1	prediction	3708	Calcium signaling pathway	2.7553e-05	0.001202
NFIC	ITPR1	ChIP-seq	3708	cGMP-PKG signaling pathway	0.000559385	0.013015
NFIC	ITPR1	ChIP-seq	3708	Calcium signaling pathway	2.7553e-05	0.001202
ESR1	ITPR1	ChIP-seq	3708	cGMP-PKG signaling pathway	0.000559385	0.013015
ESR1	ITPR1	ChIP-seq	3708	Calcium signaling pathway	2.7553e-05	0.001202
NKX3-2	ITPR1	prediction	3708	cGMP-PKG signaling pathway	0.000559385	0.013015
NKX3-2	ITPR1	prediction	3708	Calcium signaling pathway	2.7553e-05	0.001202
CLOCK	ITPR1	prediction	3708	cGMP-PKG signaling pathway	0.000559385	0.013015
CLOCK	ITPR1	prediction	3708	Calcium signaling pathway	2.7553e-05	0.001202
GATA3	ITPR1	ChIP-seq	3708	cGMP-PKG signaling pathway	0.000559385	0.013015
GATA3	ITPR1	ChIP-seq	3708	Calcium signaling pathway	2.7553e-05	0.001202
COL11A2	ITPR1	prediction	3708	cGMP-PKG signaling pathway	0.000559385	0.013015
COL11A2	ITPR1	prediction	3708	Calcium signaling pathway	2.7553e-05	0.001202
AR	ITPR1	ChIP-seq	3708	cGMP-PKG signaling pathway	0.000559385	0.013015
AR	ITPR1	ChIP-seq	3708	Calcium signaling pathway	2.7553e-05	0.001202
GTF2I	ITPR1	prediction	3708	cGMP-PKG signaling pathway	0.000559385	0.013015
GTF2I	ITPR1	prediction	3708	Calcium signaling pathway	2.7553e-05	0.001202
HOXA10	ITPR1	prediction	3708	cGMP-PKG signaling pathway	0.000559385	0.013015
HOXA10	ITPR1	prediction	3708	Calcium signaling pathway	2.7553e-05	0.001202
CEBPA	ITPR1	ChIP-seq	3708	cGMP-PKG signaling pathway	0.000559385	0.013015
CEBPA	ITPR1	ChIP-seq	3708	Calcium signaling pathway	2.7553e-05	0.001202
SPDEF	ITPR1	ChIP-seq	3708	cGMP-PKG signaling pathway	0.000559385	0.013015
SPDEF	ITPR1	ChIP-seq	3708	Calcium signaling pathway	2.7553e-05	0.001202
MYB	ITPR1	prediction;TransFac	3708	cGMP-PKG signaling pathway	0.000559385	0.013015
MYB	ITPR1	prediction;TransFac	3708	Calcium signaling pathway	2.7553e-05	0.001202
REL	ITPR1	prediction	3708	cGMP-PKG signaling pathway	0.000559385	0.013015
REL	ITPR1	prediction	3708	Calcium signaling pathway	2.7553e-05	0.001202
FOXA3	ITPR1	prediction	3708	cGMP-PKG signaling pathway	0.000559385	0.013015
FOXA3	ITPR1	prediction	3708	Calcium signaling pathway	2.7553e-05	0.001202
TWIST1	ITPR1	prediction	3708	cGMP-PKG signaling pathway	0.000559385	0.013015
TWIST1	ITPR1	prediction	3708	Calcium signaling pathway	2.7553e-05	0.001202
PGR	ITPR1	ChIP-seq	3708	cGMP-PKG signaling pathway	0.000559385	0.013015
PGR	ITPR1	ChIP-seq	3708	Calcium signaling pathway	2.7553e-05	0.001202
ZKSCAN1	ITPR1	ChIP-seq	3708	cGMP-PKG signaling pathway	0.000559385	0.013015
ZKSCAN1	ITPR1	ChIP-seq	3708	Calcium signaling pathway	2.7553e-05	0.001202
NFATC2	ITPR1	prediction	3708	cGMP-PKG signaling pathway	0.000559385	0.013015
NFATC2	ITPR1	prediction	3708	Calcium signaling pathway	2.7553e-05	0.001202
SOX15	ITPR1	prediction	3708	cGMP-PKG signaling pathway	0.000559385	0.013015
SOX15	ITPR1	prediction	3708	Calcium signaling pathway	2.7553e-05	0.001202
EFNA2	ITPR1	prediction	3708	cGMP-PKG signaling pathway	0.000559385	0.013015
EFNA2	ITPR1	prediction	3708	Calcium signaling pathway	2.7553e-05	0.001202
EOMES	ITPR1	ChIP-seq	3708	cGMP-PKG signaling pathway	0.000559385	0.013015
EOMES	ITPR1	ChIP-seq	3708	Calcium signaling pathway	2.7553e-05	0.001202
PRRX2	ITPR1	prediction	3708	cGMP-PKG signaling pathway	0.000559385	0.013015
PRRX2	ITPR1	prediction	3708	Calcium signaling pathway	2.7553e-05	0.001202
MYCN	ITPR1	prediction	3708	cGMP-PKG signaling pathway	0.000559385	0.013015
MYCN	ITPR1	prediction	3708	Calcium signaling pathway	2.7553e-05	0.001202
NR5A1	ITPR1	prediction	3708	cGMP-PKG signaling pathway	0.000559385	0.013015
NR5A1	ITPR1	prediction	3708	Calcium signaling pathway	2.7553e-05	0.001202
EHF	ITPR1	prediction	3708	cGMP-PKG signaling pathway	0.000559385	0.013015
EHF	ITPR1	prediction	3708	Calcium signaling pathway	2.7553e-05	0.001202
ELF1	ITPR1	ChIP-seq	3708	cGMP-PKG signaling pathway	0.000559385	0.013015
ELF1	ITPR1	ChIP-seq	3708	Calcium signaling pathway	2.7553e-05	0.001202
EHF	KCNMB1	prediction	3779	cGMP-PKG signaling pathway	0.000559385	0.013015
CEBPA	KISS1	ChIP-seq	3814	Neuroactive ligand-receptor interaction	0.000287195	0.00771009
GTF2I	KISS1	prediction	3814	Neuroactive ligand-receptor interaction	0.000287195	0.00771009
TFAP2A	KISS1	ChIP-seq;TransFac	3814	Neuroactive ligand-receptor interaction	0.000287195	0.00771009
FOXH1	KISS1	ChIP-seq	3814	Neuroactive ligand-receptor interaction	0.000287195	0.00771009
RORC	KISS1	prediction	3814	Neuroactive ligand-receptor interaction	0.000287195	0.00771009
RUNX1T1	KIT	ChIP-seq	3815	PI3K-Akt signaling pathway	0.00368595	0.0401999
ZBTB16	KIT	TransFac	3815	PI3K-Akt signaling pathway	0.00368595	0.0401999
REL	KIT	prediction	3815	PI3K-Akt signaling pathway	0.00368595	0.0401999
FOXA3	KIT	prediction	3815	PI3K-Akt signaling pathway	0.00368595	0.0401999
EHF	KIT	prediction	3815	PI3K-Akt signaling pathway	0.00368595	0.0401999
TWIST1	KIT	prediction	3815	PI3K-Akt signaling pathway	0.00368595	0.0401999
NKX3-2	KIT	prediction	3815	PI3K-Akt signaling pathway	0.00368595	0.0401999
NR5A1	KIT	prediction	3815	PI3K-Akt signaling pathway	0.00368595	0.0401999
PDX1	KIT	prediction	3815	PI3K-Akt signaling pathway	0.00368595	0.0401999
SOX10	KIT	prediction	3815	PI3K-Akt signaling pathway	0.00368595	0.0401999
PRRX2	KIT	prediction	3815	PI3K-Akt signaling pathway	0.00368595	0.0401999
GTF2I	KIT	prediction	3815	PI3K-Akt signaling pathway	0.00368595	0.0401999
MYB	KIT	prediction;TransFac	3815	PI3K-Akt signaling pathway	0.00368595	0.0401999
CEBPA	KIT	ChIP-seq	3815	PI3K-Akt signaling pathway	0.00368595	0.0401999
TFAP2A	KIT	TransFac	3815	PI3K-Akt signaling pathway	0.00368595	0.0401999
HOXA10	KIT	prediction	3815	PI3K-Akt signaling pathway	0.00368595	0.0401999
FOXJ1	KIT	prediction	3815	PI3K-Akt signaling pathway	0.00368595	0.0401999
NKX3-2	L1CAM	prediction	3897	Cell adhesion molecules (CAMs)	2.80232e-06	0.000244503
REST	L1CAM	ChIP-seq;TransFac	3897	Cell adhesion molecules (CAMs)	2.80232e-06	0.000244503
EOMES	L1CAM	ChIP-seq	3897	Cell adhesion molecules (CAMs)	2.80232e-06	0.000244503
HNF4G	L1CAM	prediction	3897	Cell adhesion molecules (CAMs)	2.80232e-06	0.000244503
MYCN	L1CAM	prediction	3897	Cell adhesion molecules (CAMs)	2.80232e-06	0.000244503
GTF2I	L1CAM	prediction	3897	Cell adhesion molecules (CAMs)	2.80232e-06	0.000244503
EHF	L1CAM	prediction	3897	Cell adhesion molecules (CAMs)	2.80232e-06	0.000244503
PGR	L1CAM	ChIP-seq	3897	Cell adhesion molecules (CAMs)	2.80232e-06	0.000244503
BARX1	L1CAM	TransFac	3897	Cell adhesion molecules (CAMs)	2.80232e-06	0.000244503
REL	L1CAM	prediction	3897	Cell adhesion molecules (CAMs)	2.80232e-06	0.000244503
SOX15	L1CAM	prediction	3897	Cell adhesion molecules (CAMs)	2.80232e-06	0.000244503
TWIST1	L1CAM	prediction	3897	Cell adhesion molecules (CAMs)	2.80232e-06	0.000244503
SOX10	L1CAM	prediction	3897	Cell adhesion molecules (CAMs)	2.80232e-06	0.000244503
EN1	L1CAM	prediction	3897	Cell adhesion molecules (CAMs)	2.80232e-06	0.000244503
ELF1	LAMA3	ChIP-seq	3909	ECM-receptor interaction	0.000105875	0.00369505
ELF1	LAMA3	ChIP-seq	3909	PI3K-Akt signaling pathway	0.00368595	0.0401999
EFNA2	LAMA3	prediction	3909	ECM-receptor interaction	0.000105875	0.00369505
EFNA2	LAMA3	prediction	3909	PI3K-Akt signaling pathway	0.00368595	0.0401999
REL	LAMA3	prediction	3909	ECM-receptor interaction	0.000105875	0.00369505
REL	LAMA3	prediction	3909	PI3K-Akt signaling pathway	0.00368595	0.0401999
SOX5	LAMA3	prediction	3909	ECM-receptor interaction	0.000105875	0.00369505
SOX5	LAMA3	prediction	3909	PI3K-Akt signaling pathway	0.00368595	0.0401999
EOMES	LAMA3	ChIP-seq	3909	ECM-receptor interaction	0.000105875	0.00369505
EOMES	LAMA3	ChIP-seq	3909	PI3K-Akt signaling pathway	0.00368595	0.0401999
CDK8	LAMA3	ChIP-seq	3909	ECM-receptor interaction	0.000105875	0.00369505
CDK8	LAMA3	ChIP-seq	3909	PI3K-Akt signaling pathway	0.00368595	0.0401999
NKX3-2	LAMA3	prediction	3909	ECM-receptor interaction	0.000105875	0.00369505
NKX3-2	LAMA3	prediction	3909	PI3K-Akt signaling pathway	0.00368595	0.0401999
TLX1	LAMA3	prediction	3909	ECM-receptor interaction	0.000105875	0.00369505
TLX1	LAMA3	prediction	3909	PI3K-Akt signaling pathway	0.00368595	0.0401999
CEBPA	LAMA3	ChIP-seq	3909	ECM-receptor interaction	0.000105875	0.00369505
CEBPA	LAMA3	ChIP-seq	3909	PI3K-Akt signaling pathway	0.00368595	0.0401999
BATF	LAMA3	prediction	3909	ECM-receptor interaction	0.000105875	0.00369505
BATF	LAMA3	prediction	3909	PI3K-Akt signaling pathway	0.00368595	0.0401999
SPDEF	LAMA3	ChIP-seq	3909	ECM-receptor interaction	0.000105875	0.00369505
SPDEF	LAMA3	ChIP-seq	3909	PI3K-Akt signaling pathway	0.00368595	0.0401999
BACH2	LAMA3	ChIP-seq	3909	ECM-receptor interaction	0.000105875	0.00369505
BACH2	LAMA3	ChIP-seq	3909	PI3K-Akt signaling pathway	0.00368595	0.0401999
PGR	LAMA3	ChIP-seq	3909	ECM-receptor interaction	0.000105875	0.00369505
PGR	LAMA3	ChIP-seq	3909	PI3K-Akt signaling pathway	0.00368595	0.0401999
FOXH1	LAMA3	ChIP-seq	3909	ECM-receptor interaction	0.000105875	0.00369505
FOXH1	LAMA3	ChIP-seq	3909	PI3K-Akt signaling pathway	0.00368595	0.0401999
GTF2A1	LAMA3	prediction	3909	ECM-receptor interaction	0.000105875	0.00369505
GTF2A1	LAMA3	prediction	3909	PI3K-Akt signaling pathway	0.00368595	0.0401999
COL11A2	LAMA3	prediction	3909	ECM-receptor interaction	0.000105875	0.00369505
COL11A2	LAMA3	prediction	3909	PI3K-Akt signaling pathway	0.00368595	0.0401999
PRRX2	LAMA3	prediction	3909	ECM-receptor interaction	0.000105875	0.00369505
PRRX2	LAMA3	prediction	3909	PI3K-Akt signaling pathway	0.00368595	0.0401999
TWIST1	LAMA3	prediction	3909	ECM-receptor interaction	0.000105875	0.00369505
TWIST1	LAMA3	prediction	3909	PI3K-Akt signaling pathway	0.00368595	0.0401999
EHF	LAMA3	prediction	3909	ECM-receptor interaction	0.000105875	0.00369505
EHF	LAMA3	prediction	3909	PI3K-Akt signaling pathway	0.00368595	0.0401999
MYB	LAMA3	prediction	3909	ECM-receptor interaction	0.000105875	0.00369505
MYB	LAMA3	prediction	3909	PI3K-Akt signaling pathway	0.00368595	0.0401999
NFATC2	LAMA3	prediction	3909	ECM-receptor interaction	0.000105875	0.00369505
NFATC2	LAMA3	prediction	3909	PI3K-Akt signaling pathway	0.00368595	0.0401999
TWIST1	LEPR	prediction	3953	Cytokine-cytokine receptor interaction	2.6219e-06	0.000244503
TWIST1	LEPR	prediction	3953	Neuroactive ligand-receptor interaction	0.000287195	0.00771009
ETV3	LEPR	prediction	3953	Cytokine-cytokine receptor interaction	2.6219e-06	0.000244503
ETV3	LEPR	prediction	3953	Neuroactive ligand-receptor interaction	0.000287195	0.00771009
ELF1	LEPR	ChIP-seq	3953	Cytokine-cytokine receptor interaction	2.6219e-06	0.000244503
ELF1	LEPR	ChIP-seq	3953	Neuroactive ligand-receptor interaction	0.000287195	0.00771009
PRRX2	LEPR	prediction	3953	Cytokine-cytokine receptor interaction	2.6219e-06	0.000244503
PRRX2	LEPR	prediction	3953	Neuroactive ligand-receptor interaction	0.000287195	0.00771009
COL11A2	LEPR	prediction	3953	Cytokine-cytokine receptor interaction	2.6219e-06	0.000244503
COL11A2	LEPR	prediction	3953	Neuroactive ligand-receptor interaction	0.000287195	0.00771009
PDX1	LEPR	prediction	3953	Cytokine-cytokine receptor interaction	2.6219e-06	0.000244503
PDX1	LEPR	prediction	3953	Neuroactive ligand-receptor interaction	0.000287195	0.00771009
GATA3	LEPR	ChIP-seq	3953	Cytokine-cytokine receptor interaction	2.6219e-06	0.000244503
GATA3	LEPR	ChIP-seq	3953	Neuroactive ligand-receptor interaction	0.000287195	0.00771009
NR5A1	LEPR	prediction	3953	Cytokine-cytokine receptor interaction	2.6219e-06	0.000244503
NR5A1	LEPR	prediction	3953	Neuroactive ligand-receptor interaction	0.000287195	0.00771009
PGR	LEPR	ChIP-seq	3953	Cytokine-cytokine receptor interaction	2.6219e-06	0.000244503
PGR	LEPR	ChIP-seq	3953	Neuroactive ligand-receptor interaction	0.000287195	0.00771009
NFATC2	LEPR	prediction	3953	Cytokine-cytokine receptor interaction	2.6219e-06	0.000244503
NFATC2	LEPR	prediction	3953	Neuroactive ligand-receptor interaction	0.000287195	0.00771009
MYB	LEPR	prediction	3953	Cytokine-cytokine receptor interaction	2.6219e-06	0.000244503
MYB	LEPR	prediction	3953	Neuroactive ligand-receptor interaction	0.000287195	0.00771009
EOMES	LEPR	ChIP-seq	3953	Cytokine-cytokine receptor interaction	2.6219e-06	0.000244503
EOMES	LEPR	ChIP-seq	3953	Neuroactive ligand-receptor interaction	0.000287195	0.00771009
EHF	LEPR	prediction	3953	Cytokine-cytokine receptor interaction	2.6219e-06	0.000244503
EHF	LEPR	prediction	3953	Neuroactive ligand-receptor interaction	0.000287195	0.00771009
PRRX2	LIFR	prediction	3977	Cytokine-cytokine receptor interaction	2.6219e-06	0.000244503
NFATC2	LIFR	prediction	3977	Cytokine-cytokine receptor interaction	2.6219e-06	0.000244503
GATA3	LIFR	ChIP-seq	3977	Cytokine-cytokine receptor interaction	2.6219e-06	0.000244503
TFAP2A	LIFR	ChIP-seq	3977	Cytokine-cytokine receptor interaction	2.6219e-06	0.000244503
FOXL1	LIFR	prediction	3977	Cytokine-cytokine receptor interaction	2.6219e-06	0.000244503
TWIST1	LIFR	prediction	3977	Cytokine-cytokine receptor interaction	2.6219e-06	0.000244503
NR5A1	LIFR	prediction	3977	Cytokine-cytokine receptor interaction	2.6219e-06	0.000244503
EOMES	LIFR	ChIP-seq	3977	Cytokine-cytokine receptor interaction	2.6219e-06	0.000244503
FOXA3	LIFR	prediction	3977	Cytokine-cytokine receptor interaction	2.6219e-06	0.000244503
OTX1	LIFR	prediction	3977	Cytokine-cytokine receptor interaction	2.6219e-06	0.000244503
SOX15	LIFR	prediction	3977	Cytokine-cytokine receptor interaction	2.6219e-06	0.000244503
FOSL1	LIFR	ChIP-seq	3977	Cytokine-cytokine receptor interaction	2.6219e-06	0.000244503
CEBPA	LIFR	ChIP-seq	3977	Cytokine-cytokine receptor interaction	2.6219e-06	0.000244503
EHF	LIFR	prediction	3977	Cytokine-cytokine receptor interaction	2.6219e-06	0.000244503
SOX5	LIFR	prediction	3977	Cytokine-cytokine receptor interaction	2.6219e-06	0.000244503
PDX1	LIFR	prediction	3977	Cytokine-cytokine receptor interaction	2.6219e-06	0.000244503
NR1I3	LIFR	prediction	3977	Cytokine-cytokine receptor interaction	2.6219e-06	0.000244503
TFAP2A	LTB	ChIP-seq	4050	Cytokine-cytokine receptor interaction	2.6219e-06	0.000244503
PDX1	LTB	prediction	4050	Cytokine-cytokine receptor interaction	2.6219e-06	0.000244503
TWIST1	LTB	prediction	4050	Cytokine-cytokine receptor interaction	2.6219e-06	0.000244503
RUNX1T1	LTB	ChIP-seq	4050	Cytokine-cytokine receptor interaction	2.6219e-06	0.000244503
EHF	LTB	prediction	4050	Cytokine-cytokine receptor interaction	2.6219e-06	0.000244503
REL	LTB	prediction	4050	Cytokine-cytokine receptor interaction	2.6219e-06	0.000244503
KLF8	LTB	prediction	4050	Cytokine-cytokine receptor interaction	2.6219e-06	0.000244503
ELF1	LTB	ChIP-seq	4050	Cytokine-cytokine receptor interaction	2.6219e-06	0.000244503
TLX1	MAPK8	prediction	5599	Wnt signaling pathway	0.00278344	0.0346208
SOX10	MAPK8	prediction	5599	Wnt signaling pathway	0.00278344	0.0346208
CLOCK	MAPK8	prediction	5599	Wnt signaling pathway	0.00278344	0.0346208
EHF	MAPK8	prediction	5599	Wnt signaling pathway	0.00278344	0.0346208
EOMES	MAPK8	ChIP-seq	5599	Wnt signaling pathway	0.00278344	0.0346208
MYCN	MAPK8	prediction	5599	Wnt signaling pathway	0.00278344	0.0346208
FOXA3	MAPK8	prediction	5599	Wnt signaling pathway	0.00278344	0.0346208
SOX5	MAPK8	prediction	5599	Wnt signaling pathway	0.00278344	0.0346208
PDX1	MAPK8	prediction	5599	Wnt signaling pathway	0.00278344	0.0346208
TFAP2A	MEF2B	ChIP-seq	100271849	cGMP-PKG signaling pathway	0.000559385	0.013015
TWIST1	MEF2B	prediction	100271849	cGMP-PKG signaling pathway	0.000559385	0.013015
BACH2	MEF2B	ChIP-seq	100271849	cGMP-PKG signaling pathway	0.000559385	0.013015
EHF	MMP7	prediction	4316	Wnt signaling pathway	0.00278344	0.0346208
ETV4	MMP7	TransFac	4316	Wnt signaling pathway	0.00278344	0.0346208
BATF	MMP7	prediction	4316	Wnt signaling pathway	0.00278344	0.0346208
RBL1	MYB	TransFac	4602	PI3K-Akt signaling pathway	0.00368595	0.0401999
NR1I3	MYB	prediction	4602	PI3K-Akt signaling pathway	0.00368595	0.0401999
FOXH1	MYB	ChIP-seq	4602	PI3K-Akt signaling pathway	0.00368595	0.0401999
ATF2	MYB	prediction	4602	PI3K-Akt signaling pathway	0.00368595	0.0401999
MYCN	MYB	prediction	4602	PI3K-Akt signaling pathway	0.00368595	0.0401999
PDX1	MYB	prediction	4602	PI3K-Akt signaling pathway	0.00368595	0.0401999
HOXD13	MYB	prediction	4602	PI3K-Akt signaling pathway	0.00368595	0.0401999
MYB	MYB	prediction;TransFac	4602	PI3K-Akt signaling pathway	0.00368595	0.0401999
BATF	MYB	prediction	4602	PI3K-Akt signaling pathway	0.00368595	0.0401999
MYBL2	MYB	TransFac	4602	PI3K-Akt signaling pathway	0.00368595	0.0401999
SOX10	MYB	prediction	4602	PI3K-Akt signaling pathway	0.00368595	0.0401999
GTF2A1	MYB	prediction	4602	PI3K-Akt signaling pathway	0.00368595	0.0401999
CEBPA	MYB	ChIP-seq	4602	PI3K-Akt signaling pathway	0.00368595	0.0401999
NR5A1	MYLK	prediction	4638	Calcium signaling pathway	2.7553e-05	0.001202
NR5A1	MYLK	prediction	4638	cGMP-PKG signaling pathway	0.000559385	0.013015
NR1I3	MYLK	prediction	4638	Calcium signaling pathway	2.7553e-05	0.001202
NR1I3	MYLK	prediction	4638	cGMP-PKG signaling pathway	0.000559385	0.013015
PDX1	MYLK	prediction	4638	Calcium signaling pathway	2.7553e-05	0.001202
PDX1	MYLK	prediction	4638	cGMP-PKG signaling pathway	0.000559385	0.013015
ETV4	MYLK	ChIP-seq	4638	Calcium signaling pathway	2.7553e-05	0.001202
ETV4	MYLK	ChIP-seq	4638	cGMP-PKG signaling pathway	0.000559385	0.013015
MYCN	MYLK	prediction	4638	Calcium signaling pathway	2.7553e-05	0.001202
MYCN	MYLK	prediction	4638	cGMP-PKG signaling pathway	0.000559385	0.013015
AR	MYLK	ChIP-seq	4638	Calcium signaling pathway	2.7553e-05	0.001202
AR	MYLK	ChIP-seq	4638	cGMP-PKG signaling pathway	0.000559385	0.013015
SOX15	MYLK	prediction	4638	Calcium signaling pathway	2.7553e-05	0.001202
SOX15	MYLK	prediction	4638	cGMP-PKG signaling pathway	0.000559385	0.013015
PGR	MYLK	ChIP-seq	4638	Calcium signaling pathway	2.7553e-05	0.001202
PGR	MYLK	ChIP-seq	4638	cGMP-PKG signaling pathway	0.000559385	0.013015
GATA3	MYLK	ChIP-seq	4638	Calcium signaling pathway	2.7553e-05	0.001202
GATA3	MYLK	ChIP-seq	4638	cGMP-PKG signaling pathway	0.000559385	0.013015
SOX5	MYLK	prediction	4638	Calcium signaling pathway	2.7553e-05	0.001202
SOX5	MYLK	prediction	4638	cGMP-PKG signaling pathway	0.000559385	0.013015
COL11A2	MYLK	prediction	4638	Calcium signaling pathway	2.7553e-05	0.001202
COL11A2	MYLK	prediction	4638	cGMP-PKG signaling pathway	0.000559385	0.013015
EOMES	MYLK	ChIP-seq	4638	Calcium signaling pathway	2.7553e-05	0.001202
EOMES	MYLK	ChIP-seq	4638	cGMP-PKG signaling pathway	0.000559385	0.013015
NFATC2	MYLK	prediction	4638	Calcium signaling pathway	2.7553e-05	0.001202
NFATC2	MYLK	prediction	4638	cGMP-PKG signaling pathway	0.000559385	0.013015
REL	MYLK	prediction	4638	Calcium signaling pathway	2.7553e-05	0.001202
REL	MYLK	prediction	4638	cGMP-PKG signaling pathway	0.000559385	0.013015
ESR1	MYLK	ChIP-seq	4638	Calcium signaling pathway	2.7553e-05	0.001202
ESR1	MYLK	ChIP-seq	4638	cGMP-PKG signaling pathway	0.000559385	0.013015
TFAP2A	MYLK	ChIP-seq	4638	Calcium signaling pathway	2.7553e-05	0.001202
TFAP2A	MYLK	ChIP-seq	4638	cGMP-PKG signaling pathway	0.000559385	0.013015
NKX3-2	MYLK	prediction	4638	Calcium signaling pathway	2.7553e-05	0.001202
NKX3-2	MYLK	prediction	4638	cGMP-PKG signaling pathway	0.000559385	0.013015
EHF	MYLK	prediction	4638	Calcium signaling pathway	2.7553e-05	0.001202
EHF	MYLK	prediction	4638	cGMP-PKG signaling pathway	0.000559385	0.013015
TWIST1	MYLK	prediction	4638	Calcium signaling pathway	2.7553e-05	0.001202
TWIST1	MYLK	prediction	4638	cGMP-PKG signaling pathway	0.000559385	0.013015
CEBPA	MYLK	prediction	4638	Calcium signaling pathway	2.7553e-05	0.001202
CEBPA	MYLK	prediction	4638	cGMP-PKG signaling pathway	0.000559385	0.013015
TLX1	MYLK	prediction	4638	Calcium signaling pathway	2.7553e-05	0.001202
TLX1	MYLK	prediction	4638	cGMP-PKG signaling pathway	0.000559385	0.013015
MYB	MYLK	prediction	4638	Calcium signaling pathway	2.7553e-05	0.001202
MYB	MYLK	prediction	4638	cGMP-PKG signaling pathway	0.000559385	0.013015
FOXA3	MYLK	prediction	4638	Calcium signaling pathway	2.7553e-05	0.001202
FOXA3	MYLK	prediction	4638	cGMP-PKG signaling pathway	0.000559385	0.013015
HNF4G	MYLK	prediction	4638	Calcium signaling pathway	2.7553e-05	0.001202
HNF4G	MYLK	prediction	4638	cGMP-PKG signaling pathway	0.000559385	0.013015
PRRX2	MYLK	prediction	4638	Calcium signaling pathway	2.7553e-05	0.001202
[truncated: 823 more rows]
