# Supplementary material for: Multi-omics characterization of autophagy-related molecular features for therapeutic targeting of autophagy
Source: Nat Commun. 2022 Oct 26;13:6345. doi: 10.1038/s41467-022-33946-x (PMC9606020; doi:10.1038/s41467-022-33946-x)
Supplement: Supplementary file 8 — Data 5 [file 41467_2022_33946_MOESM8_ESM.xlsx]

## Sheet:  Supplementary Data 5
Supplementary Data 5: Sample information of RNA-seq
A375					SK-MEL-28
Condition	Sample id	Raw Reads	Clean Reads	Q20(%)	Condition	Sample id	Raw Reads	Clean Reads	Q20(%)
Etoposide + Rapamycin	A375-E+R-1	20070142	19412266	98.02	Etoposide + Rapamycin	SK28-E+R-1	21915843	21195654	97.55
Etoposide + Rapamycin	A375-E+R-2	20623908	19994412	97.68	Etoposide + Rapamycin	SK28-E+R-2	21259911	20271091	97.69
Etoposide + Rapamycin	A375-E+R-3	21455324	20653450	97.8	Etoposide + Rapamycin	SK28-E+R-3	21439775	20732937	97.77
Etoposide	A375-Etop-1	20473779	19962742	97.74	Etoposide	SK28-Etop-1	20045696	19601634	97.39
Etoposide	A375-Etop-2	21686693	20799198	97.89	Etoposide	SK28-Etop-2	22990110	22187307	97.93
Etoposide	A375-Etop-3	20269767	19566725	97.74	Etoposide	SK28-Etop-3	22279679	21271437	97.82
