# Supplementary material for: Multi-omics characterization of autophagy-related molecular features for therapeutic targeting of autophagy
Source: Nat Commun. 2022 Oct 26;13:6345. doi: 10.1038/s41467-022-33946-x (PMC9606020; doi:10.1038/s41467-022-33946-x)
Supplement: Supplementary file 9 — Data 6 [file 41467_2022_33946_MOESM9_ESM.xlsx]

## Sheet:  Supplementary Data 6
Supplementary Data 6: The overlapping differentially expressed genes of in etoposide + rapamycin vs. etoposide A375 and SK-MEL-28.
	A375										SK-MEL-28
GeneName	baseMean	log2FoldChange	pvalue	padj	A375-E+R-1	A375-E+R-2	A375-E+R-3	A375-Etop-1	A375-Etop-2	A375-Etop-3	baseMean	log2FoldChange	pvalue	padj	SK28-E+R-1	SK28-E+R-2	SK28-E+R-3	SK28-Etop-1	SK28-Etop-2	SK28-Etop-3
MYO1G	40.7257	-1.60066	0.000243936	0.00158848	10.2099	30.6314	19.6859	68.9353	60.0414	54.8502	85.6846	-1.64795	2.96809e-09	7.81938e-08	49.1466	31.304	43.626	132.896	133.694	123.441
AC037198.3	170.01	0.669322	0.000794184	0.00439101	207.262	195.646	223.435	146.487	108.074	139.157	145.4	0.769297	0.000169391	0.00157003	175.945	198.619	175.496	111.912	93.4852	116.944
ANKEF1	154.416	-1.04301	1.64286e-06	1.85036e-05	80.6585	112.644	109.257	186.7	239.165	198.07	288.786	-0.592072	0.000614978	0.00472317	200.518	253.671	236.969	424.667	310.612	306.282
NCALD	263.786	-1.17319	3.13055e-13	1.06414e-11	141.918	165.014	179.142	370.527	347.239	378.873	420.233	-0.726505	1.60674e-07	3.17861e-06	346.975	260.147	342.068	542.574	488.536	541.099
DRD2	238.942	-0.772065	3.92994e-05	0.000314173	207.262	143.276	179.142	317.868	336.232	249.873	244.164	-0.92576	9.27147e-09	2.29555e-07	147.44	184.586	173.513	308.758	327.701	322.989
MGAM2	3058.17	-1.06501	1.34167e-12	4.24638e-11	2096.1	1876.42	1961.7	4852.28	3424.36	4138.14	4174.88	-0.641182	3.76589e-05	0.000425193	3915.02	2801.17	3069.69	5408.76	4826.05	5028.6
AC104958.2	764.388	-1.288	1.15334e-37	2.30613e-35	429.838	465.4	437.027	1030.2	1053.73	1170.14	1186.68	-1.16598	8.93633e-45	3.11684e-42	735.233	672.497	786.26	1616.73	1677.71	1631.65
ZNF581	1107.06	0.65541	6.85649e-12	1.94871e-10	1337.5	1198.58	1526.64	843.5	861.594	874.556	1283.09	0.630832	2.30454e-16	1.29733e-14	1515.68	1520.94	1640.93	969.239	1036.38	1015.37
PDK1	509.013	-0.975259	8.01539e-15	3.25908e-13	344.075	389.315	296.273	652.013	666.459	705.942	666.474	-1.51045	6.61086e-48	2.58694e-45	359.753	356.218	323.229	1012.21	934.852	1012.59
AC067930.6	570.69	1.3778	0.000516942	0.00302442	724.906	946.609	801.216	430.845	169.117	351.447	554.091	0.699247	6.75884e-08	1.44009e-06	690.018	613.128	754.532	409.679	369.92	487.267
COL22A1	3949.11	1.50306	2.41516e-87	4.56089e-84	5775.76	5598.63	6142	2284.44	2126.47	1767.39	115.587	1.85898	1.00663e-12	3.98775e-11	160.218	164.076	219.122	62.9506	47.2452	39.9095
FAM43A	1318.42	0.669068	1.05382e-14	4.19454e-13	1514.13	1572.08	1769.76	1012.97	951.656	1089.89	778.523	0.929134	8.17679e-19	5.60634e-17	941.648	1035.19	1085.69	494.612	596.094	517.895
ROBO2	146.51	-0.92114	9.58394e-05	0.000695511	118.435	111.656	73.8221	207.763	156.108	211.275	131.481	-0.841758	0.000547383	0.00427796	105.174	66.9259	110.057	195.846	144.751	166.135
FRAT1	407.354	0.626276	1.42989e-05	0.000129269	489.056	443.661	550.221	271.911	365.252	324.022	343.562	0.761268	2.95744e-07	5.52377e-06	460.995	373.49	462.039	238.813	239.242	286.792
STARD4	1273.43	-0.86949	3.67048e-29	4.79873e-27	878.055	952.538	872.085	1667.85	1664.15	1605.89	933.138	-0.743151	9.05309e-13	3.60416e-11	781.431	651.988	660.339	1181.07	1052.46	1271.54
FBXO2	354.513	-0.83954	2.25231e-08	3.69858e-07	234.829	238.134	289.383	412.654	518.357	433.723	471.739	-0.852578	1.43585e-11	5.01889e-10	384.326	294.69	329.178	590.537	618.209	613.493
FBXO32	3477.39	0.601658	2.03111e-27	2.33248e-25	4327.99	4008.76	4240.34	2845.5	2742.89	2698.83	1790.89	0.617393	1.12617e-20	8.85702e-19	2191.94	2147.03	2165.44	1475.84	1406.3	1358.78
PRRX1	1804.48	-1.29607	5.54963e-80	7.2555e-77	1082.25	990.086	1061.07	2571.67	2604.8	2517.01	1727.41	-0.945418	1.12197e-37	2.6867e-35	1215.89	1229.49	1097.59	2387.13	2187.35	2247
LUM	170.444	-0.722244	0.000465703	0.0027703	119.456	151.181	115.162	179.998	217.15	239.716	636.927	-0.665738	3.5046e-08	7.93058e-07	452.149	504.103	521.529	883.307	672.491	787.981
BHLHE40	1831.22	-0.613997	2.56797e-14	9.656e-13	1625.42	1394.22	1322.89	2202.1	2308.59	2134.08	1011.64	-1.12632	2.91507e-38	7.19528e-36	680.189	604.492	621.671	1336.95	1445.5	1381.05
MTUS1	737.861	-1.12367	4.88561e-27	5.46289e-25	462.51	513.817	416.357	1034.99	978.674	1020.82	1198.1	-0.75023	2.45399e-20	1.84844e-18	954.427	892.705	832.861	1522.81	1524.92	1460.87
TFF3	24.3155	-1.52153	0.00735086	0.0287998	4.08397	15.8098	17.7173	32.5528	30.0207	45.7085	33.6178	-1.35598	0.00363299	0.020495	13.761	30.2246	12.8895	39.9686	60.3131	44.5501
MSC	2440	0.614216	1.39732e-22	1.08442e-20	2856.74	2921.84	3075.92	1870.83	1891.3	2023.36	773.882	0.594196	3.55004e-08	8.0108e-07	804.038	1002.81	986.543	593.534	649.371	606.996
NKILA	379.046	0.661398	2.07764e-06	2.28111e-05	514.581	428.84	449.823	274.784	280.193	326.054	119.358	1.56985	9.29347e-12	3.31343e-10	184.791	156.52	194.334	61.9514	57.2974	61.2564
LURAP1L	236.461	-0.768261	3.27242e-05	0.000267394	184.8	137.347	202.765	302.549	328.226	263.078	146.006	-1.11052	1.31541e-06	2.11893e-05	99.2761	105.786	72.3796	170.866	240.247	187.482
DNAH9	513.743	-1.0567	1.15651e-18	6.80138e-17	348.159	327.064	325.801	764.033	676.466	640.935	1077.37	-0.917373	3.23745e-28	4.43946e-26	789.294	754.536	694.051	1421.88	1387.2	1417.25
LTBP1	218.25	-0.799119	3.63784e-05	0.000294003	197.052	146.24	134.848	282.443	310.214	238.7	171.389	-0.873237	4.00382e-05	0.000449526	134.662	128.455	100.142	175.862	255.325	233.888
MCM5	748.315	0.944341	2.51111e-19	1.56333e-17	918.894	1021.71	1013.82	526.589	456.314	552.565	701.884	0.601345	1.74902e-09	4.75246e-08	835.492	850.607	852.691	516.595	549.854	606.068
SFN	28.1669	-1.79593	0.000313422	0.00197221	8.16795	16.7979	12.7958	52.6589	43.0297	35.551	120.453	-2.45325	2.14703e-20	1.63256e-18	27.5221	51.8136	32.7195	208.836	217.127	184.697
BGN	176.012	-0.937142	1.99704e-06	2.1983e-05	131.708	120.549	110.241	264.252	225.155	204.165	352.89	-0.949923	1.13462e-09	3.1604e-08	270.306	252.591	199.292	432.661	532.765	429.723
CHI3L2	47.2667	-1.90225	3.52359e-07	4.63162e-06	20.4199	19.7622	19.6859	75.6373	81.0559	67.0391	131.774	-1.01168	1.47259e-05	0.000183149	68.8052	85.2765	108.074	191.849	153.798	182.841
SPRR2D	647.427	-1.66172	9.08457e-46	2.85928e-43	317.529	279.635	335.644	886.584	1069.74	995.429	240.504	-0.734754	5.08356e-05	0.000552204	205.433	143.567	192.351	285.776	273.419	342.479
HAUS4	676.908	0.612682	3.32116e-10	7.60734e-09	838.236	813.214	804.169	537.121	530.366	538.344	621.78	0.71821	4.18406e-12	1.55032e-10	745.062	781.522	794.192	450.646	454.358	504.902
CDCA7	111.423	1.10473	3.79514e-06	3.95234e-05	133.75	164.026	158.471	66.063	70.0483	76.1808	183.889	0.745871	0.000186298	0.00169828	223.125	253.671	214.164	158.875	146.762	106.735
KIAA1324	121.43	-1.04478	3.0041e-05	0.000247372	60.2386	79.0488	98.4294	148.402	192.132	150.33	389.522	-0.947357	1.64584e-12	6.39366e-11	248.682	299.008	250.85	549.569	503.614	485.411
NFIB	1850.83	0.630055	2.14377e-18	1.25208e-16	2249.25	2264.75	2232.38	1539.55	1325.91	1493.14	775.512	0.736154	2.70267e-13	1.13216e-11	992.761	955.313	958.781	575.548	645.35	525.32
SYBU	126.354	-0.698885	0.00298188	0.0135835	120.477	80.0369	88.5865	145.53	170.117	153.377	166.697	-0.638985	0.000576983	0.00446772	136.627	128.455	125.921	210.835	208.08	190.266
PIK3R3	633.518	-0.887558	1.80195e-14	6.9763e-13	478.846	446.626	408.482	873.18	724.499	869.477	754.042	-1.18802	4.06723e-27	5.13816e-25	537.664	411.27	430.311	1050.18	1041.41	1053.43
CSF2	964.882	0.904114	8.1219e-18	4.48181e-16	1248.68	1349.76	1174.26	587.865	770.531	658.202	399.532	0.757103	1.07094e-07	2.17495e-06	422.661	569.95	513.597	311.755	303.576	275.654
TRHDE	321.295	0.800074	6.57158e-08	9.9546e-07	367.558	443.661	413.404	255.635	231.159	216.354	310.459	0.925553	2.06948e-10	6.42219e-09	373.514	454.448	392.634	218.828	207.075	216.254
DPP4	61.7296	-2.05589	1.09782e-09	2.2922e-08	22.4619	26.679	22.6388	95.7434	87.06	115.795	62.8467	-1.95733	1.4272e-08	3.41187e-07	34.4026	25.9068	16.8555	110.913	104.543	84.4596
PLOD2	1720.68	-0.786827	2.37823e-21	1.66339e-19	1272.16	1225.26	1290.41	1955.08	2147.48	2433.72	2721.8	-0.653505	7.41098e-29	1.043e-26	2176.21	2055.27	2114.87	3447.29	3223.73	3313.42
KLF2	376.315	1.09538	1.11823e-11	3.09535e-10	412.481	541.484	583.687	206.806	238.164	275.267	217.762	1.33067	6.98862e-11	2.28827e-09	248.682	295.769	390.651	120.905	108.564	142.004
CHST1	1822.32	-0.65647	9.72003e-20	6.16424e-18	1456.96	1426.83	1360.29	2093.91	2382.64	2213.31	963.073	-0.602669	2.65119e-11	9.08882e-10	709.677	787.998	797.167	1084.15	1201.24	1198.21
AL139393.2	199.555	0.879584	2.17768e-06	2.38632e-05	241.976	278.647	254.932	122.552	163.112	136.11	70.646	1.18456	0.000163319	0.00151989	107.14	83.1176	104.108	28.9773	52.2713	48.2627
RPL13A	106385	0.642081	5.70005e-42	1.38397e-39	127267	127743	134017	77236.2	88813.2	83236.2	105959	0.691413	2.8756e-39	8.09406e-37	128367	135759	128499	73756.1	84967	84406.7
RGS16	2159.86	-1.25502	1.6016e-85	2.72208e-82	1275.22	1306.28	1245.13	3079.11	3132.16	2921.28	1986.72	-0.682393	4.22772e-23	4.08612e-21	1512.73	1455.1	1608.21	2363.15	2406.49	2574.63
IFIT1	74.3574	-0.915033	0.00443792	0.0189896	54.1127	53.3579	47.2461	126.381	102.07	62.9761	258.799	-0.966283	2.7922e-07	5.23954e-06	229.023	156.52	139.802	367.711	336.748	322.989
RIMKLA	52.7062	-1.49668	2.9509e-05	0.000243463	24.5038	27.6671	30.5131	61.2758	94.0648	78.2123	80.8563	-2.00362	1.4066e-10	4.45119e-09	21.6245	35.6218	39.66	122.904	155.809	109.519
ME1	1810.42	-0.883567	4.95392e-38	1.05246e-35	1236.42	1284.54	1297.3	2460.61	2253.55	2330.12	3145.82	-0.665357	4.70537e-25	5.25049e-23	2448.48	2591.76	2259.63	4040.83	3783.64	3750.57
HYI	151.433	0.634295	0.00607214	0.0246495	177.653	179.836	194.89	84.2542	152.105	119.858	159.251	0.712611	0.00342459	0.0195322	164.15	243.956	185.411	88.9302	159.83	113.232
GJA5	54.6478	-1.07239	0.00168469	0.00839183	33.6928	40.5125	31.4974	88.084	66.0455	68.0549	123.281	-1.15877	5.96371e-07	1.03552e-05	95.3444	65.8464	67.4221	168.867	165.861	176.344
TMEM45A	122.906	-1.16634	4.59249e-07	5.87756e-06	73.5115	68.1796	85.6336	190.529	160.11	159.472	259.077	-1.66326	1.82135e-24	2.00149e-22	127.781	107.945	136.827	413.675	396.056	372.179
LUCAT1	286.689	-1.24158	1.55027e-12	4.84347e-11	189.905	180.824	140.754	444.25	435.3	329.101	298.642	-0.942397	1.17298e-10	3.73399e-09	200.518	227.764	185.411	382.7	400.077	395.383
MAFF	3470.23	0.877761	4.02842e-49	1.52149e-46	4361.69	4380.29	4741.35	2409.86	2578.78	2349.42	2051.33	0.705587	1.02382e-21	8.87901e-20	2415.06	2657.61	2558.07	1427.88	1585.23	1664.13
TREM1	334.25	-1.5833	4.21688e-29	5.42955e-27	171.527	163.038	167.33	520.844	504.348	478.415	99.616	-1.23732	1.39027e-05	0.00017464	55.0442	46.4163	76.3456	105.917	172.897	141.075
PRUNE2	79.7453	-1.33866	5.00947e-06	5.029e-05	42.8817	50.3936	42.3247	134.998	91.0628	116.811	125.116	-1.05846	1.30645e-06	2.10905e-05	86.498	75.5615	81.3031	159.875	185.965	161.494
LINC00479	68.6617	-0.854481	0.00504816	0.0211483	53.0917	37.5482	56.1048	93.8286	85.0586	86.3383	66.2412	-0.791754	0.00804958	0.0388296	50.1295	50.7341	44.6175	85.9326	95.4957	70.5377
FRG2	21.534	-3.43001	1.85152e-07	2.5584e-06	3.06298	4.94055	2.95288	34.4676	35.0241	48.7557	29.9114	-2.2395	7.09135e-06	9.64184e-05	11.7952	7.55615	11.898	67.9467	42.2191	38.0532
PPP2R2B	60.5387	-1.26173	0.000175627	0.00119487	40.8397	30.6314	35.4346	67.9778	106.073	82.2753	123.307	-1.13531	1.01567e-05	0.000132699	95.3444	74.482	61.473	215.831	149.777	142.932
NIM1K	123.428	-1.07294	4.82553e-06	4.87023e-05	85.7635	73.1201	79.7279	161.806	143.099	197.054	168.916	-0.995367	1.92738e-07	3.77568e-06	124.832	116.581	97.1671	223.824	230.195	220.894
COL4A4	77.8966	-0.952219	0.00372984	0.0164527	74.5325	49.4055	35.4346	97.6583	129.089	81.2595	36.5264	-1.15246	0.00426658	0.0232438	23.5904	21.589	22.8045	39.9686	58.3026	52.9033
EEF2	108404	0.820785	6.66826e-82	9.44448e-79	133271	136274	145760	80454.2	79641.9	75021.8	121008	0.611186	4.87707e-69	4.1183e-66	147712	142539	148539	96315.4	96569.3	94375.8
MEGF10	105.853	-1.12498	3.66813e-06	3.83652e-05	73.5115	62.2509	63.9791	156.062	136.094	143.22	138.887	-1.27255	9.27143e-08	1.90951e-06	99.2761	85.2765	59.49	164.871	209.085	215.326
CIT	2080.24	0.848721	1.77938e-36	3.36026e-34	2606.6	2639.24	2779.65	1557.75	1397.96	1500.25	1607.47	0.752093	3.05645e-23	3.08413e-21	1906.89	2161.06	1983.99	1256.01	1184.15	1152.73
ZNF496	1390.85	0.747634	5.97248e-20	3.87436e-18	1680.56	1672.87	1877.05	1109.67	1022.7	982.225	1068.78	0.641733	4.55192e-14	2.02302e-12	1301.4	1278.07	1327.62	875.313	865.492	764.777
SLC14A1	2412.46	0.914914	1.18917e-41	2.84664e-39	3123.22	3324	3010.96	1685.08	1564.08	1767.39	1276.65	0.682502	4.70301e-17	2.82603e-15	1500.94	1540.38	1677.62	1041.18	954.957	944.834
H1FX	5264.34	0.683729	1.1393e-28	1.43434e-26	6190.29	6229.04	7046.56	3778.04	4198.89	4143.22	3918.55	0.766698	2.61249e-32	4.41208e-30	4762.3	5068.02	4978.33	2620.94	3069.93	3011.78
A2M	3709.23	-1.65646	3.61688e-185	6.14725e-181	1781.63	1863.57	1714.64	5866.2	5444.75	5584.56	2698.76	-1.3254	6.81875e-56	3.52903e-53	1798.76	1381.7	1436.68	3927.92	3760.52	3887
TNFSF14	563.59	-0.807175	1.40555e-13	4.93568e-12	398.188	432.792	398.639	690.31	745.514	716.1	101.733	-1.53469	7.09126e-09	1.77769e-07	52.0954	37.7807	66.4306	140.889	162.845	150.357
LCTL	694.14	-0.955382	8.49385e-20	5.4068e-18	488.035	439.709	489.194	854.032	910.628	983.24	921.622	-0.845094	1.6374e-15	8.3664e-14	710.66	565.632	700	1129.11	1295.73	1128.6
COL17A1	167.021	-1.47413	8.29897e-13	2.68154e-11	87.8055	76.0844	101.382	263.294	255.176	218.385	552.555	-1.03682	1.13324e-15	5.92237e-14	353.855	387.523	345.042	858.326	734.814	635.768
RAB30	380.971	-0.722283	1.37304e-06	1.58211e-05	271.584	345.838	245.089	438.505	503.347	481.463	467.31	-0.704034	4.61564e-08	1.01862e-06	356.804	332.471	376.77	661.481	540.807	535.53
RTL9	58.5665	-1.43555	0.000278954	0.00178284	32.6718	48.4174	13.7801	83.2968	98.0676	75.1651	127.359	-1.00866	6.55632e-06	8.95993e-05	82.5662	94.9916	76.3456	189.851	147.767	172.632
MYRF	519.881	0.975573	7.58257e-16	3.37365e-14	699.381	644.247	724.441	389.676	318.219	343.322	411.359	0.855218	1.04934e-09	2.94329e-08	575.015	492.229	522.521	248.805	294.529	335.054
SOX18	91.9283	0.814109	0.00167384	0.00834269	101.078	127.466	123.037	68.9353	66.0455	65.0076	79.8021	1.17979	1.24745e-05	0.00015834	104.191	107.945	119.972	49.9608	51.2661	45.4783
C1S	207.562	-1.28776	2.50254e-12	7.59521e-11	109.246	120.549	131.895	260.422	297.205	326.054	247.369	-0.730186	8.0476e-06	0.000108047	160.218	201.857	196.317	331.74	303.576	290.504
MMP9	613.634	1.78762	5.79688e-54	2.6628e-51	1036.31	882.382	936.064	264.252	265.183	297.613	114.657	0.654196	0.00863341	0.0411144	111.071	134.931	174.504	97.9232	92.48	77.0346
RPL3	72788.1	0.654353	2.70122e-68	1.83639e-65	89790.3	88742.1	88520.6	55040	59105.7	55529.7	78472.5	0.606551	2.36322e-73	2.5277e-70	93740.2	96454.3	93996.3	62203.2	61704.3	62736.8
GDF15	952.79	-0.891453	3.4685e-25	3.40755e-23	681.003	661.045	660.462	1259.98	1268.87	1185.37	7859.54	-0.598231	1.77215e-16	1.00114e-14	5595.83	6447.55	6716.43	8473.35	9983.82	9940.25
AL109918.1	145.828	-0.876689	0.00011059	0.000792404	112.309	117.585	78.7436	216.38	167.115	182.834	190.333	-0.726846	8.38484e-05	0.000859044	164.15	119.819	145.751	246.806	236.226	229.248
PGM2L1	235.025	-0.677611	0.000261073	0.00168714	211.346	175.883	155.519	339.889	247.17	280.345	230.679	-0.778188	4.66868e-06	6.59369e-05	167.098	182.427	160.623	295.768	253.315	324.845
PCSK1	91.3011	-1.57084	8.81785e-08	1.29868e-06	55.1337	54.346	28.5445	123.509	146.101	140.173	139.384	-1.0962	3.81916e-06	5.52917e-05	117.952	66.9259	81.3031	173.864	193.002	203.26
YJEFN3	674.726	0.695083	6.37827e-10	1.38625e-08	736.136	857.679	908.504	514.142	479.33	552.565	575.205	0.609229	0.000453173	0.00364081	476.722	853.845	754.532	386.697	511.656	467.777
AKR1C2	593.521	-1.40465	3.97183e-35	7.03179e-33	308.34	352.755	314.974	796.585	894.617	893.855	318.94	-1.47985	3.99407e-24	4.35925e-22	168.081	184.586	152.691	500.607	447.322	460.351
VSNL1	83.6939	-0.915154	0.00346124	0.0153832	69.4276	68.1796	36.4189	84.2542	128.088	115.795	63.2464	-1.50871	1.63785e-06	2.5813e-05	37.3514	35.6218	25.779	87.931	93.4852	99.3097
HMGA1	29152	0.707629	1.914e-67	1.20483e-64	35441.8	35611.5	37429.8	21245.5	22743.7	22439.8	26187.5	0.619559	8.46806e-57	4.8522e-54	31774.2	31595.5	31807.3	19898.4	21310.6	20739
GPRC5C	145.038	-0.810755	0.000603367	0.00345746	133.75	76.0844	106.304	202.019	161.111	190.96	103.248	-1.40204	2.85887e-07	5.35212e-06	38.3343	75.5615	56.5155	150.882	160.835	137.363
AK4	948.674	-0.816762	2.1506e-17	1.14224e-15	705.507	664.01	691.959	1297.32	1074.74	1258.51	1771.38	-1.04918	1.09725e-56	6.07043e-54	1160.84	1136.66	1165.01	2448.08	2312	2405.71
FREM1	182.924	-1.03969	2.31055e-07	3.14917e-06	118.435	145.252	95.4766	236.486	262.181	239.716	464.708	-1.07249	1.75537e-16	9.95166e-15	317.487	261.227	319.263	568.554	678.522	643.193
GAS6	1301.71	0.883323	1.34473e-27	1.56541e-25	1578.46	1700.54	1785.51	910.52	959.661	875.571	637.373	0.850977	2.10623e-15	1.066e-13	827.628	787.998	844.759	405.682	476.473	481.698
GTF2IP13	183.815	0.625062	0.00185641	0.00912684	189.905	228.253	250.995	169.466	123.085	141.188	144.998	0.654598	0.00274944	0.016362	162.184	167.315	202.266	105.917	136.71	95.5972
INHBA	20139	1.00767	2.139e-134	6.05907e-131	26563.2	28051.4	26083.8	13455.8	13085	13594.7	7654.95	1.12272	1.74883e-135	9.35272e-132	10393.5	10740.5	10341.4	4990.08	4721.51	4742.73
FGF1	209.63	-1.14382	2.837e-11	7.52225e-10	124.561	133.395	133.864	285.315	294.203	286.44	341.35	-1.11055	4.57309e-15	2.23011e-13	229.023	204.016	215.156	480.623	417.165	502.117
BNIP3	2446.9	-0.720483	6.08313e-22	4.49517e-20	1746.92	2005.86	1791.42	2812.94	3023.08	3301.17	3423.45	-1.18498	1.69057e-79	2.2603e-76	2118.22	2116.8	2040.51	4546.43	4578.77	5139.97
INMT	24.7825	-1.34399	0.00964089	0.0359492	19.3989	11.8573	10.8272	44.042	27.0186	35.551	99.0482	-1.28073	5.26786e-06	7.35574e-05	42.2661	48.5752	82.2946	139.89	145.757	135.507
MCM7	3086.72	0.920625	3.41319e-64	2.00036e-61	4118.69	3982.08	4017.89	2140.82	2174.5	2086.34	2787.3	0.667953	1.06656e-20	8.51335e-19	3139.48	3454.24	3669.54	2129.33	2294.91	2036.31
ESM1	295.073	1.98461	2.18398e-30	3.04253e-28	452.3	551.365	409.466	110.105	110.076	137.125	179.864	1.32286	1.18353e-08	2.86404e-07	185.774	322.756	262.748	81.9357	114.595	111.375
SH2D1B	97.9697	-0.817855	0.00170456	0.00847489	78.6165	78.0607	56.1048	112.02	139.096	123.921	143.307	-0.825751	0.00011552	0.00113081	117.952	109.024	83.2861	169.867	182.95	196.763
PDZK1	85.4219	-1.00563	0.000359227	0.00221774	50.0287	56.3222	63.9791	100.531	140.097	101.574	91.1775	-1.43167	3.14986e-07	5.83561e-06	42.2661	57.2108	48.5835	118.907	166.866	113.232
SLITRK2	106.092	-0.586105	0.0138551	0.0483733	89.8474	87.9417	76.775	134.041	128.088	119.858	64.908	-0.79634	0.00699263	0.0347337	43.249	47.4958	51.558	77.9388	88.4592	80.7471
DTL	608.264	0.67435	2.45851e-08	4.00238e-07	659.562	811.238	772.671	475.845	415.286	514.982	491.505	0.616401	3.41868e-08	7.74709e-07	593.691	604.492	586.968	378.703	374.946	410.233
NTM	1817.22	1.19767	1.99303e-66	1.20977e-63	2546.36	2550.31	2496.17	1109.67	1034.71	1166.07	734.184	2.35189	7.89827e-83	1.408e-79	1151.01	1115.07	1416.85	248.805	254.32	219.038
NPTX2	726.588	-0.981986	1.27158e-23	1.07521e-21	481.909	516.781	466.556	947.86	995.686	950.737	209.199	-1.17686	4.92149e-10	1.4704e-08	114.02	126.296	144.759	247.806	284.477	337.839
TMEM255A	184.962	-1.29242	3.95534e-11	1.02166e-09	91.8894	116.597	113.194	293.932	236.163	257.999	340.967	-1.05151	3.75526e-15	1.84814e-13	228.04	210.493	227.054	474.628	444.306	461.28
ZP1	164.108	-1.20664	1.21938e-08	2.08917e-07	75.5535	116.597	105.32	215.423	240.166	231.59	121.798	-1.40822	2.03294e-10	6.33328e-09	66.8393	63.6875	69.4051	183.856	167.871	179.129
ALDOC	1532.64	-1.6277	1.39905e-69	1.03384e-66	694.276	833.964	719.519	2052.74	2468.7	2426.61	3470.57	-2.41891	2.9167e-215	4.67955e-211	1197.21	1066.5	1016.29	5268.87	6269.54	6004.99
PCDH7	1442.3	-1.09566	4.18466e-43	1.09419e-40	873.971	901.156	983.31	2076.68	1858.28	1960.39	1110.79	-0.986886	2.61163e-19	1.87058e-17	835.492	601.254	797.167	1392.91	1478.68	1559.26
UCKL1-AS1	130.33	0.587647	0.0082705	0.0317518	147.023	141.3	181.11	95.7434	105.072	111.732	116.2	-0.81649	0.000769981	0.00568503	78.6345	89.5943	84.2776	185.854	131.684	127.154
FYB1	263.511	-1.84054	3.98203e-28	4.7661e-26	115.372	123.514	106.304	458.611	390.269	386.999	319.707	-1.05906	1.68445e-12	6.52785e-11	228.04	197.539	196.317	481.622	384.998	429.723
LDB2	112.26	-2.01359	1.90183e-16	9.00378e-15	45.9447	44.4649	43.309	182.87	173.119	183.85	100.539	-1.17679	4.08512e-06	5.85194e-05	75.6857	48.5752	60.4815	145.886	129.673	142.932
MOXD1	91.236	-1.00618	0.000248315	0.00161452	72.4906	62.2509	47.2461	108.19	118.081	139.157	214.441	-1.28253	2.36902e-12	9.07126e-11	151.371	111.183	112.04	295.768	290.508	325.773
RPL10	43673.7	0.664014	2.927e-58	1.46315e-55	53145.8	54102.9	53401.9	32196.6	35624.6	33570.3	46799.5	0.622422	1.45628e-50	5.99093e-48	54221.5	58930.4	57072.8	35956.8	37547.9	37067.6
RLBP1	291.065	-0.900365	5.68359e-08	8.71825e-07	191.947	183.788	233.278	319.783	410.283	407.313	383.456	-0.92614	9.99586e-13	3.96964e-11	261.46	272.021	259.773	501.606	541.812	464.064
ABTB1	2149.99	0.845747	3.30154e-41	7.79346e-39	2734.22	2678.76	2875.12	1526.15	1561.08	1524.63	1024.98	0.795138	9.61595e-21	7.75268e-19	1276.83	1297.5	1326.63	801.371	745.872	701.665
SESN3	383.971	-1.13511	4.67402e-12	1.36027e-10	193.989	277.659	249.026	615.63	437.301	530.218	531.883	-1.07344	1.08278e-13	4.66995e-12	399.07	372.41	256.799	735.423	691.59	736.006
LZTS1	401.262	-0.807235	7.8779e-10	1.67996e-08	277.71	299.397	298.241	471.058	559.386	501.778	866.584	-1.13957	3.49698e-31	5.66723e-29	600.571	480.355	541.359	1190.07	1186.16	1201
TLE2	243.058	0.752446	9.23873e-06	8.72341e-05	311.403	286.552	316.943	151.275	196.135	196.039	83.9187	0.78534	0.00305023	0.0177984	115.986	100.389	102.125	57.9545	71.3705	55.6877
CLCA2	57.6073	-2.14178	7.22081e-09	1.29184e-07	20.4199	29.6433	13.7801	82.3394	110.076	89.3855	85.3419	-1.5061	8.12645e-07	1.37533e-05	36.3685	63.6875	33.711	106.916	125.652	145.716
CST7	21.7754	-1.57896	0.0126434	0.044916	6.12596	16.7979	9.84294	52.6589	32.0221	13.2047	41.6448	-2.41465	7.25921e-09	1.81695e-07	16.7098	9.71505	12.8895	66.9475	81.4226	62.1846
ZNF488	70.6441	-1.05061	0.00116455	0.0061221	57.1756	42.4887	38.3875	79.4671	125.086	81.2595	194.83	-1.99108	1.91756e-25	2.21333e-23	82.5662	84.1971	68.4136	304.761	287.492	341.551
SERPINA3	6504.54	-1.38988	1.03467e-147	5.86174e-144	3479.55	3688.61	3610.39	8805.52	9940.85	9502.29	12310.8	-1.23155	1.0947e-09	3.06517e-08	9331.95	6449.71	6279.17	16095.4	17289.7	18418.7
ENPP2	256.241	-1.18347	1.56623e-13	5.43946e-12	162.338	146.24	161.424	353.293	332.229	381.92	253.386	-1.48542	4.91921e-16	2.63959e-14	163.167	102.548	133.853	363.715	346.8	410.233
TRPM8	218.091	-1.42414	3.55578e-15	1.4922e-13	122.519	130.43	102.367	338.932	285.197	329.101	419.289	-0.918643	1.68384e-08	3.97873e-07	304.709	331.391	234.986	511.599	469.437	663.612
C15orf48	1071.87	0.731653	2.91044e-13	9.91301e-12	1339.54	1300.35	1374.08	772.65	936.646	707.974	103.043	0.831821	0.00207027	0.0129193	107.14	126.296	162.606	57.9545	72.3757	91.8847
RPL13	62471	0.725639	1.13855e-63	6.24219e-61	75106.3	76798.8	81669.9	45411.1	49179.9	46660.2	58689.9	0.586103	9.64687e-34	1.7997e-31	68229.2	71745.6	71377.1	43501.9	48118.8	49166.7
SDC3	8369.25	-0.630271	1.14426e-35	2.09116e-33	6429.2	6285.36	6994.4	10393.9	10336.1	9776.54	9628.87	-0.859429	4.38715e-39	1.19301e-36	7660.97	6102.13	6763.03	12297.4	12572.3	12377.5
KLK6	37.4278	-1.23649	0.00668244	0.0265672	23.4829	33.5957	9.84294	50.744	51.0352	55.8659	61.7962	-1.73299	3.32314e-06	4.87354e-05	35.3855	20.5095	29.745	62.9506	89.4644	132.722
IGFL2-AS1	105.287	-3.05565	7.18602e-25	6.7852e-23	22.4619	16.7979	28.5445	191.487	158.109	214.322	443.526	-2.29823	1.67845e-60	1.07716e-57	144.491	156.52	148.725	694.455	840.362	676.605
NUAK2	473.67	0.889898	4.3245e-13	1.44399e-11	652.415	583.973	609.278	302.549	334.23	359.573	144.352	0.669702	0.00335161	0.0192184	142.525	164.076	225.071	105.917	123.642	104.878
FAM19A3	165.022	0.938484	1.45908e-05	0.000131278	260.353	167.979	222.451	119.679	117.081	102.59	85.8989	0.979425	0.000298524	0.00255623	118.935	96.071	126.912	47.9624	63.3287	62.1846
TMEM154	168.773	-0.833761	0.00012725	0.000895175	116.393	142.288	105.32	248.933	168.116	231.59	147.482	-0.803972	0.000553045	0.0043115	89.4468	94.9916	137.819	159.875	180.939	221.823
FXYD3	1308.22	-1.36866	4.5222e-61	2.40185e-58	704.486	788.511	697.865	1783.7	1977.36	1897.41	1748.72	-1.45807	3.17216e-77	3.6353e-74	1033.06	878.672	887.393	2463.07	2579.39	2650.73
FREM2	1471.61	-0.605367	1.16214e-11	3.21168e-10	1066.94	1262.8	1172.29	1976.14	1652.14	1699.34	1630.17	-0.77598	8.25603e-12	2.95669e-10	1494.06	986.617	1124.36	2074.37	1963.19	2138.41
INHBA-AS1	64.3032	1.07226	0.00117711	0.00617665	94.9524	77.0725	89.5708	54.5738	29.02	40.6298	36.2386	1.45498	0.000866935	0.00627667	58.9759	39.9396	60.4815	19.9843	12.0626	25.9876
LOXL4	19650.2	-0.676703	1.45631e-71	1.17864e-68	14744.2	15025.2	15603	24068.9	24408.8	24050.8	40608	-0.714994	2.92164e-10	8.92853e-09	35451.4	27794.8	28992.5	49280.3	50326.2	51802.5
CYP1A1	779.98	-0.948302	2.25052e-23	1.85679e-21	506.413	560.258	530.535	991.902	1055.73	1035.04	1144.8	-0.748388	1.03022e-20	8.26439e-19	839.424	814.985	908.215	1405.9	1450.53	1449.74
MCRIP1	1483.31	0.818882	3.37567e-20	2.24992e-18	1932.74	1797.37	1949.89	1033.07	1223.84	962.925	1138.16	0.702314	6.44392e-11	2.13167e-09	1248.32	1357.95	1623.09	780.388	956.967	862.231
NAMPT	10227	-1.17322	5.64976e-139	2.40058e-135	6287.28	6618.36	5945.14	13934.5	14389.9	14186.9	4482.28	-0.682892	3.78754e-23	3.68286e-21	3285.94	3675.53	3362.18	6019.28	5032.12	5518.65
NRN1	260.245	-0.735978	9.33374e-06	8.80334e-05	203.178	200.586	182.094	340.847	275.19	359.573	452.16	-1.22267	3.85755e-20	2.89208e-18	309.623	256.909	246.884	696.454	596.094	606.996
SLC25A6	16004.5	0.797801	6.49793e-78	6.90243e-75	20082.9	19984.5	20892.6	11349.4	12241.4	11475.9	15876.8	0.714586	1.21059e-53	5.71254e-51	19429.6	20042.1	19720	11301.1	12549.1	12218.8
AL591845.1	125.572	-0.603064	0.0103963	0.0382708	93.9314	93.8704	111.225	146.487	125.086	182.834	195.057	-1.02338	6.82705e-07	1.17651e-05	95.3444	134.931	155.666	263.793	289.503	231.104
MPST	833.039	0.609877	1.56471e-11	4.22795e-10	977.091	1017.75	1024.65	646.268	687.474	644.998	777.217	0.675923	3.03685e-12	1.14374e-10	909.212	950.995	1008.36	574.549	576.995	643.193
MOK	3256.61	0.69363	1.10438e-38	2.37595e-36	4005.36	4076.94	3992.3	2560.18	2440.68	2464.2	3379.05	1.01902	1.42602e-79	2.07991e-76	4483.15	4601.7	4491.5	2152.31	2246.66	2298.97
ALPK1	998.561	-0.653425	2.21592e-14	8.38794e-13	761.661	768.749	798.263	1267.64	1152.79	1242.26	755.589	-0.622679	9.08388e-12	3.24592e-10	589.759	591.539	603.824	890.301	919.774	938.337
CSPG5	131.953	-0.622196	0.00534863	0.022145	89.8474	115.609	106.304	164.679	176.121	139.157	124.582	-0.768665	0.0026025	0.0156267	115.003	80.9587	80.3116	121.904	198.028	151.285
OTOGL	21.1513	-1.82123	0.00136672	0.00699663	12.2519	6.91677	8.85865	38.2974	24.0166	36.5668	60.6279	-1.1097	0.00200098	0.01257	30.4709	28.0657	56.5155	99.9216	64.3339	84.4596
PCOLCE2	290.021	-0.804211	6.94498e-08	1.04273e-06	216.451	212.444	204.733	345.634	400.276	360.589	387.383	-0.594757	2.78869e-06	4.17368e-05	304.709	308.723	312.323	498.609	467.426	432.508
EGR2	622.582	1.38154	1.76616e-34	3.06302e-32	975.049	845.822	878.975	376.272	327.226	332.148	123.398	1.32142	1.98297e-08	4.61753e-07	197.569	158.679	172.521	82.9349	56.2922	72.394
C3AR1	113.494	-1.17162	6.52784e-07	8.11017e-06	64.3226	78.0607	66.932	153.19	167.115	151.346	241.5	-1.01112	7.32307e-08	1.53986e-06	141.542	184.586	154.674	395.69	276.435	296.073
BIRC3	3098.48	0.68682	3.38861e-25	3.34842e-23	4120.73	3762.72	3583.82	2276.78	2517.74	2329.1	1321.44	0.599349	5.15543e-13	2.12071e-11	1515.68	1667.75	1593.34	1119.12	957.972	1074.77
LINC02452	95.8283	-0.990607	0.000157147	0.00108572	61.2596	59.2866	71.8535	105.318	138.095	139.157	128.079	-1.30186	3.02986e-08	6.92466e-07	84.5321	64.767	72.3796	157.876	169.882	219.038
SLC12A8	98.4963	-1.02912	7.19283e-05	0.00053736	59.2176	55.3341	79.7279	123.509	138.095	135.094	111.836	-0.992682	0.000221227	0.00197406	68.8052	85.2765	70.3966	122.904	202.049	121.585
KCNC4	541.948	0.827364	4.99298e-13	1.64778e-11	698.36	645.236	736.252	414.569	369.254	388.014	225.045	0.695317	0.000226152	0.00201019	287.016	294.69	252.833	215.831	158.824	141.075
PADI3	31.2639	-1.53891	0.00112751	0.00595497	22.4619	8.89299	16.733	49.7866	46.0317	43.677	28.4413	-1.68333	0.00109843	0.00763569	14.744	10.7945	14.8725	35.9718	67.3496	26.9157
ZNF853	208.21	1.34706	8.60172e-12	2.42045e-10	308.34	281.611	307.1	139.785	126.087	86.3383	139.076	0.775101	0.00254838	0.0153592	191.672	145.726	189.377	119.906	64.3339	123.441
SLC7A8	63.6746	-2.34079	1.05183e-10	2.58711e-09	25.5248	25.6908	11.8115	89.0414	107.074	122.905	62.504	-1.14117	0.000917164	0.00656625	24.5733	39.9396	52.5495	92.9271	70.3652	94.6691
C10orf10	65.8529	-1.1532	0.000254218	0.00164912	37.7768	37.5482	47.2461	105.318	92.0634	75.1651	88.6706	-0.732484	0.00411351	0.0225169	61.9247	61.5286	76.3456	113.911	111.579	106.735
HKDC1	346.196	-1.67003	5.16951e-26	5.35738e-24	167.443	139.323	189.969	562.971	560.386	457.085	487.874	-1.50436	1.27015e-36	2.79155e-34	262.443	235.32	264.731	755.407	683.548	725.796
PTPRZ1	668.477	-0.614954	1.85518e-08	3.08217e-07	511.518	522.71	550.221	877.01	716.494	832.91	572.916	-0.89473	5.16827e-13	2.12071e-11	443.302	388.602	369.83	825.352	757.934	652.474
SCD	5503.11	-0.951707	8.01161e-80	9.7261e-77	3821.58	3782.48	3649.76	7578.09	6964.8	7221.94	6205.47	-0.97546	1.72763e-90	4.61968e-87	4271.82	3999.36	4279.32	8418.39	8076.92	8187.02
CDS1	75.9974	-1.2517	4.52844e-05	0.000355827	51.0497	33.5957	50.199	88.084	105.072	127.984	170.508	-1.17112	5.58228e-10	1.6494e-08	102.225	99.3094	113.031	235.815	221.148	251.523
EPAS1	284.715	-0.842271	8.27692e-08	1.22326e-06	210.325	179.836	221.466	355.208	340.234	401.219	311.238	-1.39423	2.98687e-19	2.12984e-17	175.945	160.838	177.479	455.642	508.64	388.886
AC110285.7	130.925	0.746231	0.000664031	0.00377202	173.569	167.979	150.597	97.6583	87.06	108.685	61.6218	0.850624	0.00599664	0.0306402	84.5321	66.9259	86.2606	49.9608	41.2139	40.8376
TBC1D8B	90.3462	-0.792486	0.00293139	0.0133966	60.2386	71.1439	66.932	94.786	127.088	121.889	135.067	-0.784737	0.000209095	0.00187519	108.122	84.1971	105.099	172.864	162.845	177.272
TSNARE1	359.989	0.654422	9.24807e-06	8.72739e-05	424.733	410.065	486.241	314.996	285.197	238.7	252.265	0.627346	0.000214098	0.00191365	298.811	322.756	297.45	158.875	223.158	212.541
VLDLR	541.596	-1.17841	1.62285e-22	1.25372e-20	373.684	331.017	291.351	730.522	783.54	739.462	600.292	-1.75995	1.78977e-53	8.2043e-51	308.641	243.956	267.705	912.284	930.832	938.337
S100A3	648.714	-0.882092	1.38821e-15	6.08091e-14	435.964	445.637	487.226	782.224	928.64	812.595	575.535	-1.18784	1.08676e-25	1.29155e-23	338.128	341.106	373.796	811.363	857.451	731.365
EGF	82.3462	-0.824604	0.00512495	0.0213961	52.0707	71.1439	55.1205	132.126	83.0572	100.559	192.247	-1.14559	1.30996e-10	4.15355e-09	133.679	111.183	114.023	266.791	262.362	265.445
MGP	85.3178	-1.42004	3.12691e-06	3.31741e-05	30.6298	61.2628	47.2461	113.935	147.101	111.732	513.773	-1.37843	4.72856e-20	3.52861e-18	352.872	262.306	240.935	645.493	743.861	837.171
SPSB3	565.789	0.664517	1.03124e-09	2.16115e-08	693.255	676.855	711.645	468.185	425.293	419.502	413.899	0.883625	6.91663e-11	2.26933e-09	490.483	525.692	593.909	292.77	320.664	259.876
AREG	1793.93	1.19998	3.04551e-73	2.58808e-70	2531.04	2430.75	2537.51	1084.77	1099.76	1079.74	320.157	0.781059	1.52696e-06	2.428e-05	495.397	351.901	366.855	221.826	236.226	248.738
ITGB2	84.0834	0.975504	0.000766602	0.00426887	115.372	103.752	115.162	44.9994	49.0338	76.1808	210.304	0.716174	1.89336e-05	0.000230653	256.545	262.306	265.722	147.884	155.809	173.56
DDIT4	1163.6	-0.680452	3.13094e-15	1.31717e-13	966.881	854.715	861.258	1423.71	1521.05	1353.99	1988.1	-1.22744	8.59384e-42	2.6015e-39	1323.03	1090.24	1156.09	2709.87	2527.12	3122.22
FAM46C	67.6906	-1.63766	9.37541e-08	1.37248e-06	33.6928	30.6314	34.4503	98.6157	100.069	108.685	83.1169	-1.23132	5.94202e-05	0.000632187	56.0271	29.1451	63.456	103.918	123.642	122.513
TRIM9	245.318	-0.931021	1.11137e-07	1.60211e-06	191.947	177.86	136.817	351.378	311.214	302.692	409.618	-0.952388	7.90892e-14	3.42948e-12	263.426	306.564	267.705	551.567	558.901	509.542
CDT1	608.717	0.970052	6.19799e-16	2.77945e-14	763.703	786.535	868.148	475.845	383.264	374.81	518.142	0.822552	1.39214e-12	5.45176e-11	642.837	661.703	681.161	347.727	417.165	358.257
GPR155	187.343	-0.704237	0.000138481	0.000964601	127.624	145.252	154.534	232.657	216.149	247.842	243.638	-0.73469	7.59073e-06	0.000102513	191.672	198.619	158.64	282.778	325.691	304.426
RTN4RL1	76.0466	-1.25695	5.88434e-05	0.000450691	39.8188	45.453	49.2147	75.6373	112.077	134.078	80.2668	-1.26831	2.87976e-06	4.28965e-05	50.1295	47.4958	43.626	112.911	121.631	105.807
ABAT	1667.77	-0.588075	6.50553e-18	3.61333e-16	1375.28	1326.04	1296.32	1979.02	2058.42	1971.56	967.058	-0.854309	6.6343e-16	3.52453e-14	792.243	621.763	651.416	1336.95	1256.52	1143.45
CHRNA6	24.2505	-1.8938	0.000498169	0.00293175	7.14696	15.8098	7.87436	41.1697	43.0297	30.4723	105.197	-0.706121	0.00966878	0.0450162	110.088	56.1314	73.3711	130.897	119.621	141.075
FOXD2-AS1	117.054	0.695626	0.00465568	0.0197869	127.624	127.466	179.142	93.8286	97.0669	77.1966	79.1238	1.11595	9.36469e-05	0.00094317	95.3444	127.375	102.125	45.9639	60.3131	43.622
PDE5A	100.804	-0.74364	0.00462465	0.0196649	65.3436	95.8466	64.9634	141.7	115.079	121.889	144.242	-0.848609	4.70536e-05	0.00051672	106.157	106.866	96.1756	166.869	175.913	213.469
FAM20A	259.458	-0.685964	6.50138e-05	0.000491756	202.157	231.218	163.393	312.124	350.241	297.613	228.379	-1.05809	4.39523e-10	1.32302e-08	167.098	128.455	148.725	303.762	295.534	326.701
C1orf226	411.426	-0.932193	1.15185e-06	1.34272e-05	354.285	174.895	319.896	569.673	571.394	478.415	448.123	-0.672376	1.31223e-06	2.11592e-05	395.138	315.199	326.204	552.566	481.499	618.133
NECTIN4	340.384	-0.906894	6.46215e-10	1.4009e-08	274.647	225.289	210.639	433.718	466.321	431.691	332.665	-0.666661	4.26939e-06	6.07253e-05	219.194	269.862	282.578	428.664	391.03	404.664
CADM3	330.223	-1.33341	6.98862e-20	4.48221e-18	198.073	171.931	192.922	449.037	516.356	453.022	650.876	-1.38329	3.08794e-27	3.96344e-25	442.319	310.882	328.187	905.29	982.098	936.481
ADAM19	5363.69	-0.77179	1.69584e-42	4.17717e-40	3924.7	4019.63	3943.08	7336.82	6478.46	6479.43	4813.72	-0.853313	5.20429e-33	9.27751e-31	3526.76	3055.92	3706.23	6648.78	5852.38	6092.23
QPRT	110.161	-1.37083	2.79221e-08	4.51107e-07	53.0917	72.132	59.0577	172.338	160.11	144.236	693.042	-1.14151	4.46455e-30	6.65074e-28	445.268	454.448	397.592	938.264	975.061	947.619
KCNF1	54.72	1.08866	0.00136365	0.0069851	69.4276	85.9655	67.9163	33.5102	41.0283	30.4723	33.5726	1.87357	3.12099e-05	0.000362324	57.993	48.5752	51.558	11.9906	21.1096	10.2094
FOXF2	158.477	0.707161	0.000312108	0.00196466	204.199	186.753	198.827	129.254	119.082	112.748	140.374	0.671924	0.00259894	0.0156111	181.842	166.235	169.547	118.907	80.4174	125.297
ZNF22	247.724	0.646108	7.21823e-05	0.000538784	298.13	321.136	287.414	175.211	190.131	214.322	293.53	0.606981	0.000774948	0.00571382	338.128	409.112	316.289	275.784	175.913	245.954
HCN1	31.5571	-1.81555	7.03769e-05	0.000526792	14.2939	10.8692	16.733	52.6589	46.0317	48.7557	34.357	-1.14631	0.0104563	0.0477901	27.5221	23.7479	12.8895	37.9702	61.3183	42.6939
CTSF	2771.95	0.639134	1.1434e-26	1.25376e-24	3389.7	3481.11	3257.03	2067.1	2228.54	2208.23	1496.2	0.876423	5.21492e-34	9.96049e-32	1922.61	1858.81	2029.6	1078.15	1049.45	1038.58
SEMA3E	57.2322	-1.30755	0.000176436	0.00119739	32.6718	40.5125	25.5917	67.0204	78.0538	99.5429	202.141	-1.05978	5.64425e-08	1.22208e-06	147.44	114.422	130.878	278.781	317.649	223.679
LINC00707	146.215	0.873866	5.02565e-05	0.000391278	182.758	207.503	177.173	86.1691	120.083	103.606	258.529	0.879366	5.96649e-08	1.28492e-06	335.18	295.769	373.796	165.87	194.007	186.554
GRIN2B	92.5459	-0.80372	0.00999001	0.037064	64.3226	43.4768	94.4923	146.487	115.079	91.417	120.917	-1.59498	2.31941e-09	6.21247e-08	66.8393	37.7807	75.3541	212.833	162.845	169.847
SPP1	234.805	-1.54628	5.87602e-18	3.28516e-16	123.54	132.407	103.351	307.336	358.247	383.951	1565.46	-0.925594	1.18811e-34	2.32464e-32	998.658	1110.75	1130.31	2046.39	2126.04	1980.63
BMP2	4005.59	0.894001	1.20632e-68	8.54277e-66	5127.43	5198.44	5299.44	2852.2	2708.87	2847.13	702.184	0.919065	6.50077e-19	4.49562e-17	959.341	829.018	966.713	495.611	495.572	466.848
MERTK	40.1744	-1.31826	0.00177829	0.00878973	29.6088	21.7384	17.7173	60.3184	72.0497	39.614	77.978	-0.944212	0.00126268	0.00852766	70.7711	47.4958	41.643	98.9224	99.5166	109.519
GLIPR1	607.032	-1.11106	1.01665e-25	1.02851e-23	364.495	381.41	406.514	830.096	813.561	846.115	620.88	-0.610981	5.71567e-09	1.45559e-07	526.851	462.005	484.844	771.395	711.694	768.49
LIPH	31.5875	-1.99992	1.78961e-05	0.000157271	12.2519	15.8098	9.84294	47.8717	58.04	45.7085	188.7	-1.8417	1.21306e-20	9.49381e-19	95.3444	85.2765	66.4306	306.759	268.393	309.995
OLFML3	118.751	-0.837411	0.00119699	0.00625586	59.2176	96.8347	99.4137	131.169	147.101	178.771	311.321	-1.44972	7.74282e-24	8.28172e-22	154.32	174.871	171.53	450.646	478.484	438.076
BHLHE41	404.879	-0.738393	6.41969e-09	1.15337e-07	323.655	298.409	288.398	482.547	526.363	509.904	325.836	-1.16078	1.69874e-17	1.0523e-15	192.655	209.413	202.266	459.639	448.327	442.717
PANX2	518.562	0.696112	1.79481e-09	3.57197e-08	594.218	672.903	656.524	375.314	417.288	395.124	718.175	0.857785	3.47878e-13	1.44221e-11	825.662	1002.81	948.866	435.658	555.885	540.171
CPA4	115.042	-1.04453	3.562e-05	0.000289111	73.5115	64.2271	87.6022	157.977	123.085	183.85	894.532	-2.14648	3.47913e-94	1.11638e-90	293.897	344.345	350.991	1589.75	1405.29	1382.91
IGFN1	134.51	-0.585159	0.0108344	0.0395492	96.9944	88.9299	136.817	164.679	156.108	163.535	240.892	-1.17168	4.19731e-13	1.73561e-11	135.645	151.123	157.649	314.753	354.842	331.342
CHST15	111.01	-1.14668	2.69325e-06	2.88798e-05	62.2806	64.2271	80.7121	165.636	158.109	135.094	76.0922	-1.23078	2.42908e-05	0.000288896	48.1636	33.4629	54.5325	100.921	114.595	104.878
AC097478.1	31.281	-1.94087	0.000101341	0.000730443	8.16795	19.7622	10.8272	64.1481	36.0248	48.7557	66.2655	-1.3542	1.19887e-05	0.000152899	40.3002	38.8602	32.7195	94.9255	79.4122	111.375
AFF3	157.799	0.991327	6.74683e-06	6.56002e-05	192.968	183.788	252.964	86.1691	113.078	117.826	120.907	0.910788	7.93432e-05	0.000818639	147.44	146.805	179.462	73.942	79.4122	98.3816
TCN1	245.465	-2.31325	7.14706e-31	1.03822e-28	54.1127	90.9061	101.382	415.527	385.266	425.597	971.763	-1.43525	1.6817e-45	6.13209e-43	600.571	505.183	467.988	1418.89	1352.02	1485.93
AKR1B1	26084.1	-0.622082	4.08172e-58	1.98208e-55	20479.1	20323.4	20835.5	31505.3	32793.6	30567.8	11479.4	-0.922137	5.71092e-89	1.30894e-85	7658.02	8045.14	8089.65	14376.7	15544.7	15161.9
RPL12P4	63.9661	0.835689	0.00786723	0.0304651	68.4066	84.9774	92.5237	44.042	41.0283	52.8187	77.9123	0.918617	0.000965619	0.00686111	99.2761	111.183	95.1841	54.9569	62.3235	44.5501
TFAP4	380.739	0.650771	2.50762e-06	2.70944e-05	485.993	492.079	417.341	267.124	320.221	301.676	386.407	0.712563	2.80276e-08	6.42392e-07	455.097	473.879	510.623	311.755	290.508	276.582
RNF152	152.841	-0.774841	0.000290645	0.00184475	116.393	106.716	115.162	198.189	156.108	224.479	141.638	-0.718126	0.000642067	0.00489272	122.866	98.2299	100.142	162.872	169.882	195.835
ITGA10	311.398	-0.999879	3.08828e-11	8.11257e-10	222.577	216.396	184.063	452.866	391.27	401.219	938.883	-0.679111	7.6988e-13	3.10351e-11	740.147	687.61	737.677	1244.02	1041.41	1182.44
ANXA8	22.036	-1.65279	0.00348761	0.0154807	9.18894	13.8335	8.85865	31.5953	22.0152	46.7242	25.9787	-2.28212	6.37666e-05	0.000673516	3.93173	10.7945	11.898	58.9537	45.2348	25.0595
DIAPH3	124.868	0.870145	0.000576512	0.00333052	167.443	164.026	152.566	59.3609	93.0641	112.748	115.607	0.649959	0.00352763	0.0200331	131.713	151.123	140.793	93.9263	93.4852	82.6034
NRG1	219.654	1.15841	1.01894e-09	2.13801e-08	309.361	326.076	274.618	115.85	169.117	122.905	143.396	0.589799	0.00633582	0.0320871	168.081	206.175	142.776	116.908	120.626	105.807
ITIH6	170.242	-1.03101	1.40244e-06	1.60945e-05	123.54	124.502	87.6022	213.508	204.141	268.156	508.093	-1.19957	4.62083e-14	2.0467e-12	406.934	249.353	267.705	762.402	673.496	688.671
FAM162A	926.48	-0.621949	6.35607e-10	1.3832e-08	776.976	721.32	690.975	985.2	1184.82	1199.59	1363.68	-0.943632	5.86182e-37	1.32461e-34	945.58	915.374	937.96	1739.63	1763.15	1880.39
SCIN	20.1801	-1.67444	0.00443381	0.0189846	7.14696	15.8098	5.90577	28.723	33.0228	30.4723	28.9842	-1.56539	0.0012031	0.00822432	10.8122	17.2712	15.864	43.9655	56.2922	29.7001
LINC02334	131.442	-1.56254	3.5541e-11	9.29314e-10	68.4066	65.2152	65.9477	239.359	182.126	167.598	252.45	-1.52094	2.42234e-15	1.22214e-13	161.201	90.6738	138.81	396.689	358.863	368.467
TMEM255B	1384.57	0.601631	2.86658e-16	1.33116e-14	1724.46	1625.44	1657.55	1073.28	1134.78	1091.92	822.828	0.648468	2.33416e-12	8.95917e-11	985.88	955.313	1072.8	647.492	620.219	655.258
RPL12	25159.8	0.759857	1.64312e-67	1.07409e-64	30911.6	32063.2	31933.5	17662.8	19659.5	18728.3	30612.5	0.682466	1.78734e-42	5.62275e-40	36385.2	39572.6	37205.1	24909.5	23445.7	22157.2
PPDPF	2629.72	0.819358	1.16849e-29	1.58877e-27	3315.17	3534.47	3220.61	1703.28	2044.41	1960.39	2349.63	0.818301	2.06059e-17	1.26667e-15	2779.73	3254.54	2962.6	1398.9	1883.78	1818.2
OSMR	2921.68	-0.604671	2.33845e-29	3.10503e-27	2314.59	2325.02	2315.06	3548.25	3495.41	3531.74	4057.69	-0.686525	1.88686e-21	1.61026e-19	3464.83	2814.13	3049.86	5210.91	4717.49	5088.93
RTL1	132.65	1.41794	1.1318e-08	1.95159e-07	240.955	184.776	153.55	81.3819	58.04	77.1966	91.716	1.53561	3.59517e-08	8.10124e-07	133.679	116.581	158.64	57.9545	47.2452	36.197
MAP1A	384.985	-0.712899	2.81822e-06	3.00869e-05	280.773	300.385	294.304	558.184	494.341	381.92	359.157	-0.79787	1.75978e-07	3.46428e-06	231.972	247.194	307.365	467.633	502.609	398.167
C6orf48	2030.29	0.896478	4.47831e-34	7.68822e-32	2781.19	2533.51	2609.36	1290.62	1482.02	1485.02	2171.56	0.830875	5.59104e-35	1.13548e-32	2616.56	2952.3	2772.24	1607.74	1525.92	1554.61
TTLL7	244.143	-0.719457	8.09431e-05	0.000598134	143.96	207.503	201.78	290.103	278.192	343.322	395.736	-0.70508	6.85754e-08	1.45725e-06	339.111	281.736	281.586	504.604	475.468	491.908
APOBEC3G	2075.99	-0.604589	6.66203e-21	4.51107e-19	1638.69	1629.39	1673.3	2379.22	2582.78	2552.57	1894.32	-0.726425	9.27046e-31	1.43015e-28	1454.74	1424.87	1401.98	2400.12	2335.12	2349.09
SERTAD4-AS1	730.079	0.691158	6.96954e-11	1.73687e-09	849.467	852.739	1003	594.567	543.374	537.329	220.393	0.662263	0.000631853	0.00483594	217.228	334.629	258.782	189.851	154.804	167.063
AC002401.4	42.5282	-1.10703	0.00443563	0.0189846	30.6298	28.6552	21.6545	63.1907	46.0317	65.0076	97.8766	-0.701161	0.00385957	0.021434	75.6857	75.5615	72.3796	111.912	135.704	116.016
SORCS1	1456.89	-0.814354	5.48465e-25	5.2665e-23	1126.16	982.181	1061.07	1958.91	1820.25	1792.79	1156.2	-0.754706	3.17147e-13	1.32164e-11	1011.44	736.185	832.861	1421.88	1441.48	1493.36
LAPTM5	226.416	-1.71339	2.89892e-23	2.36875e-21	116.393	98.811	102.367	351.378	347.239	342.306	439.272	-1.93473	1.43792e-49	5.7675e-47	192.655	196.46	157.649	706.446	707.673	674.749
SNCG	107.641	-0.761955	0.00397822	0.0174038	81.6795	76.0844	81.6964	98.6157	135.093	172.677	226.779	-0.660775	0.000181089	0.00165643	167.098	200.778	159.632	243.809	314.633	274.726
LINC00565	776.883	0.754315	1.66686e-15	7.24552e-14	993.427	931.787	1001.03	551.482	592.408	591.163	469.282	0.844638	1.15547e-09	3.21288e-08	526.851	591.539	690.085	298.766	378.967	329.485
PRSS33	207.505	-0.685897	0.000154569	0.00106921	176.632	131.419	169.299	259.465	247.17	261.046	86.6795	-0.927887	0.00038627	0.00316998	58.9759	64.767	55.524	100.921	126.657	113.232
ACTBL2	49.693	-1.04939	0.00589055	0.0240382	43.9027	27.6671	25.5917	53.6163	61.0421	86.3383	97.1368	-0.866983	0.000779833	0.00574455	81.5833	72.3231	52.5495	116.908	127.663	131.794
TMEM132D-AS1	70.7596	0.820832	0.0132334	0.0465855	115.372	69.1677	86.6179	49.7866	67.0462	36.5668	138.323	0.985494	9.55347e-06	0.000126049	161.201	199.698	190.368	93.9263	109.569	75.1784
FRY	149.801	-0.708261	0.00051675	0.00302442	118.435	105.728	117.131	194.359	167.115	196.039	135.986	-1.26983	9.62438e-09	2.37925e-07	80.6004	69.0848	89.2351	174.863	221.148	180.985
GAS5	10457.1	0.690142	1.42997e-49	5.65206e-47	13158.6	13143.8	12431.6	7590.54	8210.66	8207.21	9389.59	0.929186	1.41277e-80	2.26665e-77	11677.2	13023.6	12239.1	6427.96	6535.93	6433.78
PRSS35	28.4368	-1.76295	0.000291831	0.00185004	10.2099	10.8692	17.7173	44.042	39.0269	48.7557	54.8078	-1.81787	1.47695e-06	2.35783e-05	25.5562	33.4629	13.881	67.9467	91.4748	96.5253
GJB1	1042.73	-0.760538	7.36382e-17	3.67025e-15	780.039	694.641	847.478	1294.45	1292.89	1346.88	787.195	-0.591685	9.95315e-10	2.80647e-08	645.786	640.114	597.875	944.259	1015.27	879.865
SRPX2	279.666	-0.767813	3.07895e-07	4.09466e-06	221.556	194.658	204.733	355.208	340.234	361.605	647.7	-0.68764	2.53077e-10	7.82345e-09	491.466	449.051	547.308	816.359	829.305	752.712
OSBPL5	627.223	0.757375	5.19603e-12	1.50446e-10	747.367	823.095	794.326	513.185	429.296	456.069	484.162	0.708478	1.50866e-09	4.14467e-08	590.742	593.697	617.705	332.739	396.056	374.036
HMGB2	540.472	0.819489	1.22055e-11	3.35672e-10	709.591	702.546	657.509	341.804	439.303	392.077	538.322	0.680349	3.66631e-09	9.58018e-08	595.657	709.199	684.136	434.659	408.118	398.167
RASD1	211.95	-1.20775	7.95189e-08	1.17932e-06	141.918	89.918	152.566	378.187	255.176	253.936	75.1742	-1.28982	2.5508e-05	0.000301807	31.4538	39.9396	59.49	113.911	99.5166	106.735
DKK3	175.613	-0.932128	7.93348e-06	7.5922e-05	98.0154	111.656	152.566	248.933	226.156	216.354	269.982	-0.791055	3.14783e-06	4.64189e-05	234.921	169.474	188.385	384.698	328.706	313.707
ALPK2	103.845	-1.75272	6.72449e-12	1.91761e-10	45.9447	51.3817	45.2775	176.168	163.112	141.188	251.592	-1.61619	6.44415e-23	6.15416e-21	111.071	130.613	129.887	377.704	352.831	407.448
TGFB1I1	733.635	0.602044	4.75588e-10	1.05995e-08	890.307	838.905	924.252	569.673	580.4	598.273	582.472	0.602553	1.25049e-08	3.01698e-07	717.54	675.736	713.881	430.662	473.458	483.555
KCNJ12	132.433	-1.04141	6.09357e-06	5.99343e-05	104.141	75.0963	80.7121	178.083	200.138	156.425	268.86	-0.851961	8.63998e-07	1.44848e-05	186.757	234.241	154.674	319.749	366.904	350.832
FZD8	8389.3	0.693237	4.15191e-43	1.09419e-40	9834.21	10169.6	11096.9	6492.36	6404.41	6338.24	5056.01	0.751326	1.83272e-23	1.88489e-21	6375.29	6046	6610.34	3281.43	3803.74	4219.27
PI15	461.84	-0.731055	1.65245e-08	2.78069e-07	327.739	368.565	345.487	619.46	500.345	609.446	308.464	-0.773031	2.63915e-07	4.9967e-06	233.938	206.175	242.918	416.673	341.774	409.304
NKD2	72.192	1.37327	1.20342e-05	0.00011122	117.414	77.0725	118.115	45.9569	38.0262	36.5668	29.1701	1.33843	0.00333036	0.0191103	46.1978	35.6218	43.626	11.9906	18.0939	19.4907
TM4SF18	37.3398	-1.06171	0.0115028	0.0415166	15.3149	25.6908	31.4974	50.744	52.0359	48.7557	107.359	-1.12768	2.63854e-06	3.98613e-05	65.8564	68.0053	68.4136	165.87	125.652	150.357
PLCD4	247.242	-0.606713	0.00025674	0.00166231	183.779	198.61	205.718	337.017	292.201	266.125	279.035	-0.668556	8.07062e-06	0.000108265	198.552	234.241	214.164	324.745	337.753	364.754
MINDY1	1015.29	-0.727545	1.74201e-14	6.79066e-13	751.451	789.5	752.985	1336.58	1345.93	1115.29	1671.3	-0.628678	4.63071e-14	2.0467e-12	1485.21	1208.98	1243.34	2072.37	1973.24	2044.67
AL450405.1	143.448	1.23342	2.20644e-05	0.000189589	228.703	255.92	119.1	57.4461	106.073	93.4485	132.134	0.637915	0.00693653	0.0345835	149.406	195.38	137.819	110.913	117.61	81.6753
CYB5R2	2108.62	0.666179	3.72995e-24	3.28468e-22	2434.05	2676.79	2649.72	1600.83	1666.15	1624.17	849.196	0.636828	4.24623e-12	1.56613e-10	973.102	1102.12	1026.2	681.465	640.324	671.965
LYZ	342.414	-1.31186	5.81514e-20	3.78675e-18	208.283	211.455	170.283	482.547	493.34	488.573	756.807	-0.856206	3.14259e-14	1.41232e-12	450.183	587.221	579.036	1021.2	926.811	976.391
OSBP2	229.453	-0.67691	4.53288e-05	0.000356011	181.737	179.836	168.314	300.634	288.199	257.999	192.609	-0.784898	1.99683e-05	0.000241608	136.627	148.964	138.81	228.82	282.466	219.966
TMTC1	138.728	-0.602983	0.00839278	0.0320682	86.7845	116.597	126.974	178.083	141.097	182.834	296.754	-0.852375	6.76863e-08	1.44026e-06	237.869	205.095	191.36	409.679	406.108	330.414
CA9	171.261	-3.42128	1.12936e-44	3.25332e-42	27.5668	27.6671	32.4817	346.591	333.23	260.031	439.993	-4.77532	1.52063e-27	1.9835e-25	51.1124	25.9068	15.864	797.374	813.221	936.481
AKR1C1	144.801	-0.705834	0.00309006	0.0140087	107.204	99.7991	123.037	126.381	203.14	209.243	118.997	-0.739086	0.000684814	0.00516556	91.4126	92.8327	83.2861	150.882	150.783	144.788
C19orf48	1783.06	0.909106	4.63999e-37	8.96151e-35	2286	2207.44	2487.31	1234.13	1215.84	1267.65	1887.98	0.611906	9.39229e-17	5.40107e-15	2139.84	2355.36	2352.83	1383.91	1557.08	1538.84
MYH15	378.116	-1.30289	4.03782e-16	1.84481e-14	185.821	198.61	269.697	524.674	607.419	482.478	554.639	-1.2583	6.83388e-30	9.87773e-28	342.06	318.438	320.255	834.345	760.95	751.784
ABCA1	931.991	-0.880753	3.45582e-20	2.29434e-18	629.953	652.152	686.053	1318.39	1102.76	1202.64	858.502	-0.661581	3.53067e-10	1.0688e-08	595.657	732.947	667.28	1142.1	954.957	1058.07
GAS1	956.047	1.25636	2.50184e-37	4.94433e-35	1289.52	1390.27	1363.25	518.929	532.367	641.95	281.45	0.788346	2.65232e-07	5.01223e-06	326.333	356.218	386.685	223.824	209.085	186.554
CNTN1	118.464	-1.41622	2.93042e-07	3.92788e-06	37.7768	75.0963	80.7121	193.402	150.103	173.692	96.0278	-0.928452	0.000309865	0.00263738	82.5662	57.2108	58.4985	132.896	120.626	124.369
PTGES	346.834	-1.10954	4.88742e-14	1.78254e-12	204.199	228.253	226.388	460.526	423.292	538.344	677.04	-1.03528	3.02466e-14	1.36313e-12	447.234	526.772	358.923	788.381	995.166	945.762
TRHDE-AS1	183.463	0.59727	0.00382093	0.0168022	238.913	183.788	240.168	169.466	116.08	152.362	151.667	0.757446	0.000432565	0.0035104	178.894	199.698	193.343	132.896	85.4435	119.729
NEFL	2547.17	-1.04637	7.21522e-74	6.45421e-71	1633.59	1654.1	1697.91	3430.49	3409.35	3457.59	2773.19	-1.15931	1.79232e-68	1.4378e-65	1630.68	1761.66	1753.96	4105.78	3631.85	3755.21
SERPINB2	1357.7	1.82679	7.35365e-107	1.56228e-103	2200.24	2196.57	1957.76	566.801	617.426	607.415	151.318	1.51404	3.51323e-12	1.3139e-10	231.972	186.745	253.824	69.9451	75.3913	90.0284
E2F2	124.486	0.949169	1.86156e-05	0.000162836	171.527	154.145	166.346	80.4245	83.0572	91.417	76.7158	1.31009	3.808e-06	5.52401e-05	110.088	104.707	113.031	50.96	46.24	35.2689
DSC2	149.572	-1.02725	2.66468e-06	2.86095e-05	99.0364	118.573	77.7593	189.572	196.135	216.354	133.754	-0.891547	6.77136e-05	0.000711459	83.5492	103.627	94.1926	177.86	143.746	199.548
ITGA11	353.715	-0.966259	5.05855e-11	1.29092e-09	255.248	211.455	251.979	517.015	415.286	471.305	280.571	-1.68437	2.83196e-26	3.49507e-24	141.542	138.17	119.972	430.662	389.019	464.064
SNAP25	48.7416	-2.28207	4.03505e-09	7.50325e-08	15.3149	18.7741	15.7487	65.1055	84.0579	93.4485	44.3306	-2.65346	2.62027e-09	6.93724e-08	6.88052	9.71505	19.83	83.9341	59.3078	86.3159
NOP53	14395.6	0.871197	6.27404e-64	3.55445e-61	18155.3	17660.5	20027.4	9812.75	10649.3	10068.1	11861	0.639333	8.03545e-31	1.26393e-28	14194.5	14833.8	14313.3	8458.36	9872.24	9493.82
B3GAT1	697.764	0.751012	6.48014e-14	2.3334e-12	888.265	878.429	859.289	504.568	495.341	560.691	261.667	0.790993	5.75551e-07	1.00153e-05	365.651	300.087	329.178	197.845	174.908	202.332
DHCR7	1493.04	-0.722621	3.08013e-18	1.77457e-16	1159.85	1021.71	1198.87	1936.89	1724.19	1916.71	1485.37	-0.735093	6.34793e-24	6.83532e-22	1160.84	1042.75	1140.23	1846.55	1876.74	1845.12
FRAS1	106.283	-0.812807	0.000713595	0.00401465	75.5535	80.0369	75.7907	151.275	129.089	125.952	193.164	-0.655527	0.000220862	0.0019719	144.491	148.964	156.657	209.835	250.299	248.738
PLEKHA7	81.2615	-0.715353	0.0105422	0.0386821	60.2386	56.3222	67.9163	85.2117	101.07	116.811	122.036	-0.924976	0.0008448	0.00614135	91.4126	65.8464	95.1841	101.92	195.012	182.841
SUSD2	281.442	-0.869866	2.38538e-08	3.90577e-07	219.514	196.634	181.11	332.23	378.261	380.904	1076.51	-0.916581	5.88945e-26	7.10454e-24	765.704	736.185	734.702	1304.98	1517.88	1399.62
NOV	786.387	-0.859881	8.49311e-16	3.75909e-14	567.673	527.65	580.734	970.839	923.637	1147.79	551.539	-0.93586	5.68774e-17	3.405e-15	343.043	403.714	389.66	751.41	707.673	713.73
TMEM178B	238.809	-1.17022	4.4478e-13	1.47935e-11	144.981	145.252	150.597	341.804	328.226	321.991	252.901	-1.10708	6.60917e-12	2.40994e-10	143.508	165.156	172.521	375.705	322.675	337.839
SLC12A7	2185.22	0.750027	6.18909e-26	6.37514e-24	2668.88	2776.59	2777.68	1780.83	1607.11	1500.25	1301.35	0.624536	4.02611e-17	2.43754e-15	1530.42	1560.88	1644.9	1010.21	1020.3	1041.36
SAA1	40.4705	-2.02515	1.43302e-06	1.6357e-05	16.3359	18.7741	12.7958	72.765	50.0345	72.1178	68.873	-1.23976	0.000128404	0.00124104	27.5221	53.9725	41.643	109.914	98.5113	81.6753
PRKG1	119.985	0.861875	0.000363566	0.00223883	164.38	162.05	137.801	65.1055	93.0641	97.5114	95.7876	0.918456	0.00031726	0.00268466	137.61	123.057	115.014	64.949	78.407	55.6877
