# Supplementary material for: Multi-omics characterization of autophagy-related molecular features for therapeutic targeting of autophagy
Source: Nat Commun. 2022 Oct 26;13:6345. doi: 10.1038/s41467-022-33946-x (PMC9606020; doi:10.1038/s41467-022-33946-x)
Supplement: Supplementary file 10 — Data 7 [file 41467_2022_33946_MOESM10_ESM.xlsx]

## Sheet:  Supplementary Data 7
Supplementary Data 7: The enriched cancer pathways of overlapping differentially expressed genes in A375 and SK-MEL-28
ID	Description	GeneRatio	BgRatio	pvalue	p.adjust	qvalue	geneID	Count	GeneName
hsa04151	PI3K-Akt signaling pathway	11/128	354/8102	0.0240386	0.462089	0.443742	8503/5521/1286/2246/1950/374/54541/6696/8515/9180/22801	11	DDIT4, PPP2R2B, COL4A4, FGF1, EGF, AREG, SPP1, ITGA10, PIK3R3, OSMR, ITGA11
hsa04152	AMPK signaling pathway	4/128	120/8102	0.121647	0.694772	0.667186	8503/5521/1938/6319	4	EEF2, PPP2R2B, PIK3R3, SCD
hsa04110	Cell cycle	4/128	124/8102	0.132638	0.703864	0.675917	4174/2810/4176/1870	4	MCM5, SFN, MCM7, E2F2
hsa04150	mTOR signaling pathway	4/128	155/8102	0.229419	0.773166	0.742468	8503/54541/220441/8325	4	DDIT4, RNF152, PIK3R3, FZD8
hsa04014	Ras signaling pathway	4/128	232/8102	0.501685	0.873163	0.838494	8503/2246/1950/2904	4	EGF, PIK3R3, FGF1, GRIN2B
hsa04140	Autophagy	3/128	137/8102	0.368414	0.810471	0.778292	8503/664/54541	3	PIK3R3, BNIP3, DDIT4
