# Supplementary material for: Multi-omics characterization of autophagy-related molecular features for therapeutic targeting of autophagy
Source: Nat Commun. 2022 Oct 26;13:6345. doi: 10.1038/s41467-022-33946-x (PMC9606020; doi:10.1038/s41467-022-33946-x)
Supplement: Supplementary file 12 — Source Data [file 41467_2022_33946_MOESM12_ESM.xlsx]

## Sheet: Fig. 1a
Fig. 1a Autophagy status was evaluated by autophagy scores based on gene lists from 6 databases in the 6 public datasets.
GEO ID	THANATOS	Autophagy	HAMDB	ncDeathDB	HADB	MSigDB
GSE107600	Yes	Yes	Yes	Yes	Yes	Yes
GSE117189	No	No	Yes	Yes	Yes	Yes
GSE129204	No	No	Yes	Yes	Yes	Yes
GSE106175	No	Yes	No	No	Yes	Yes
GSE90444	No	No	Yes	No	Yes	Yes
GSE31397	No	No	No	Yes	No	No

## Sheet: Fig. 1b
Fig. 1b Autophagy-related gene lists from the 4 better-performing databases.
ATG-gene	Database
AKT1	ncDeathDB
ANTXR2	ncDeathDB
ATG10	ncDeathDB
ATG12	ncDeathDB
ATG13	ncDeathDB
ATG14	ncDeathDB
ATG16L1	ncDeathDB
ATG16L2	ncDeathDB
ATG2A	ncDeathDB
ATG2B	ncDeathDB
ATG3	ncDeathDB
ATG4A	ncDeathDB
ATG4B	ncDeathDB
ATG4C	ncDeathDB
ATG4D	ncDeathDB
ATG5	ncDeathDB
ATG7	ncDeathDB
ATG9A	ncDeathDB
ATM	ncDeathDB
BAG5	ncDeathDB
BCL2	ncDeathDB
BCL2L2	ncDeathDB
BECN1	ncDeathDB
BNIP3L	ncDeathDB
BTG1	ncDeathDB
C12orf5	ncDeathDB
CALCOCO2	ncDeathDB
CAV1	ncDeathDB
CDC20B	ncDeathDB
CDK2	ncDeathDB
CDKN1A	ncDeathDB
CDKN1B	ncDeathDB
COPZ2	ncDeathDB
DICER1	ncDeathDB
DRAM1	ncDeathDB
EGFR	ncDeathDB
ERN1	ncDeathDB
EZH2	ncDeathDB
FOXO3	ncDeathDB
FYCO1	ncDeathDB
GABARAP	ncDeathDB
GABARAPL1	ncDeathDB
GABARAPL2	ncDeathDB
GSK3B	ncDeathDB
HDAC4	ncDeathDB
HDAC5	ncDeathDB
HIF1A	ncDeathDB
HIST2H3C	ncDeathDB
HIST2H4A	ncDeathDB
HMGB1	ncDeathDB
HMOX1	ncDeathDB
HNRNPA1	ncDeathDB
HSPA5	ncDeathDB
IGF1R	ncDeathDB
LAMP1	ncDeathDB
LAMP3	ncDeathDB
LDLR	ncDeathDB
MAP1LC3A	ncDeathDB
MAP1LC3B	ncDeathDB
MAP1LC3B2	ncDeathDB
MAP1LC3C	ncDeathDB
MAPK1	ncDeathDB
MAPK3	ncDeathDB
MDM4	ncDeathDB
MTOR	ncDeathDB
MYC	ncDeathDB
OLR1	ncDeathDB
PIK3C3	ncDeathDB
PIK3R4	ncDeathDB
PPP2R4	ncDeathDB
PSME4	ncDeathDB
PTEN	ncDeathDB
RAB1B	ncDeathDB
RAB27A	ncDeathDB
RAB5A	ncDeathDB
RB1CC1	ncDeathDB
RHEB	ncDeathDB
RICTOR	ncDeathDB
ROS1	ncDeathDB
RPS6KB2	ncDeathDB
RUNX3	ncDeathDB
SMAD4	ncDeathDB
SNCA	ncDeathDB
SP1	ncDeathDB
SQSTM1	ncDeathDB
STMN1	ncDeathDB
SUMF1	ncDeathDB
TECPR1	ncDeathDB
TGFB2-OT1	ncDeathDB
TP63	ncDeathDB
TRPM3	ncDeathDB
TSC1	ncDeathDB
UBQLN1	ncDeathDB
ULK1	ncDeathDB
ULK2	ncDeathDB
UVRAG	ncDeathDB
VHL	ncDeathDB
YWHAZ	ncDeathDB
ABHD5	HAMDB
ABL1	HAMDB
ABL2	HAMDB
ACBD5	HAMDB
ACLY	HAMDB
ACP2	HAMDB
ACSL1	HAMDB
ADIPOQ	HAMDB
AGER	HAMDB
AGT	HAMDB
AGTR1	HAMDB
AGTR2	HAMDB
AKT1	HAMDB
AKT2	HAMDB
AKT3	HAMDB
ALB	HAMDB
AMBRA1	HAMDB
AMFR	HAMDB
ANXA7	HAMDB
APAF1	HAMDB
APOL1	HAMDB
APOL6	HAMDB
APP	HAMDB
ARF6	HAMDB
ARSA	HAMDB
ARSB	HAMDB
ATF4	HAMDB
ATG10	HAMDB
ATG12	HAMDB
ATG13	HAMDB
ATG14	HAMDB
ATG16L1	HAMDB
ATG2A	HAMDB
ATG2B	HAMDB
ATG3	HAMDB
ATG4A	HAMDB
ATG4B	HAMDB
ATG4C	HAMDB
ATG4D	HAMDB
ATG5	HAMDB
ATG7	HAMDB
ATG9	HAMDB
ATG9A	HAMDB
ATG9B	HAMDB
ATM	HAMDB
ATP13A2	HAMDB
AURKA	HAMDB
BAD	HAMDB
BAG3	HAMDB
BAG6	HAMDB
BAIAP2	HAMDB
BAX	HAMDB
BBC3	HAMDB
BCKDHA	HAMDB
BCL2	HAMDB
BCL2L1	HAMDB
BCL2L11	HAMDB
BECN1	HAMDB
Becn2	HAMDB
BIRC2	HAMDB
BIRC5	HAMDB
BIRC6	HAMDB
BMF	HAMDB
BNIP3	HAMDB
BNIP3L	HAMDB
BOK	HAMDB
BRCA1	HAMDB
BST2	HAMDB
C19orf12	HAMDB
C9orf72	HAMDB
CALCOCO2	HAMDB
CAMK1	HAMDB
CAMK4	HAMDB
CAMP	HAMDB
CAPN1	HAMDB
CAPN10	HAMDB
CAPNS1	HAMDB
CASP1	HAMDB
CASP2	HAMDB
CASP8	HAMDB
CASP9	HAMDB
CAST	HAMDB
CAT	HAMDB
CATSPER4	HAMDB
CCL2	HAMDB
CCND1	HAMDB
CD38	HAMDB
CD4	HAMDB
CDKN1A	HAMDB
CDKN1B	HAMDB
CDKN2A	HAMDB
CDKN2D	HAMDB
CEBPB	HAMDB
CFLAR	HAMDB
CHEK1	HAMDB
CHMP2A	HAMDB
CHMP2B	HAMDB
CHMP3	HAMDB
CHMP4A	HAMDB
CHMP4B	HAMDB
CHMP4C	HAMDB
CHMP6	HAMDB
CHRND	HAMDB
CHUK	HAMDB
CISD1	HAMDB
CISD2	HAMDB
CLEC11A	HAMDB
CLEC12A	HAMDB
CLN3	HAMDB
CLTC	HAMDB
COPZ1	HAMDB
COX5A	HAMDB
CSF2	HAMDB
CSHL1	HAMDB
CTNNB1	HAMDB
CTSD	HAMDB
CTSL	HAMDB
CXCL12	HAMDB
CXCR3	HAMDB
CXCR4	HAMDB
CYB5A	HAMDB
CYBB	HAMDB
DACT1	HAMDB
DAP	HAMDB
DAP3	HAMDB
DAPK1	HAMDB
DAPK2	HAMDB
DAPK3	HAMDB
DCN	HAMDB
DDIT3	HAMDB
DDIT4	HAMDB
DENND3	HAMDB
DEPTOR	HAMDB
DICER1	HAMDB
DNAJA3	HAMDB
DNM1L	HAMDB
DRAM1	HAMDB
DRAM2	HAMDB
DUSP4	HAMDB
DVL2	HAMDB
E2F1	HAMDB
EEF2	HAMDB
EEF2K	HAMDB
EGFR	HAMDB
EI24	HAMDB
EIF2AK2	HAMDB
EIF2AK3	HAMDB
EIF2B1	HAMDB
EIF2S1	HAMDB
EIF4EBP1	HAMDB
EIF4G1	HAMDB
EIF4G2	HAMDB
ENG	HAMDB
EP300	HAMDB
EPG5	HAMDB
EPHB2	HAMDB
EPM2A	HAMDB
EPO	HAMDB
ERBIN	HAMDB
ERFE	HAMDB
ERN1	HAMDB
ERN2	HAMDB
EXOC2	HAMDB
FADD	HAMDB
FAS	HAMDB
FBXL2	HAMDB
FBXL20	HAMDB
FBXO7	HAMDB
Fbxw7as1	HAMDB
FIS1	HAMDB
FKBP1A	HAMDB
FLCN	HAMDB
FLT3LG	HAMDB
FN1	HAMDB
FOXO1	HAMDB
FOXO3	HAMDB
FUNDC1	HAMDB
GAA	HAMDB
GAB1	HAMDB
GABARAPL1	HAMDB
GABARAPL2	HAMDB
GABBR2	HAMDB
GATA4	HAMDB
GFER	HAMDB
GHRL	HAMDB
GJA4	HAMDB
Gm21596	HAMDB
Hmgb1	HAMDB
GNAI3	HAMDB
GNRH2	HAMDB
GOLGA2	HAMDB
GOPC	HAMDB
GPR18	HAMDB
GPR182	HAMDB
GPR37	HAMDB
GRID2	HAMDB
GRP	HAMDB
GSK3B	HAMDB
GTF2IRD2	HAMDB
GTF2IRD2B	HAMDB
HDAC1	HAMDB
HDAC10	HAMDB
HDAC2	HAMDB
HDAC6	HAMDB
HERC1	HAMDB
HGS	HAMDB
HIF1A	HAMDB
HIVEP2	HAMDB
Hmgb1	HAMDB
HMGB1	HAMDB
HMOX1	HAMDB
HRAS	HAMDB
HSF1	HAMDB
HSP90AA1	HAMDB
HSPA5	HAMDB
HSPA8	HAMDB
HSPB8	HAMDB
HSPG2	HAMDB
HTR2B	HAMDB
HTT	HAMDB
ICMT	HAMDB
IDO1	HAMDB
IFNG	HAMDB
IFNGR1	HAMDB
IGF1	HAMDB
IGF1R	HAMDB
IKBKB	HAMDB
IKBKG	HAMDB
IL11	HAMDB
IL17A	HAMDB
IL1B	HAMDB
IL2	HAMDB
IL24	HAMDB
IL3	HAMDB
IL33	HAMDB
IL6	HAMDB
INS	HAMDB
Ins1	HAMDB
IRGM	HAMDB
Irgm1	HAMDB
ITGB4	HAMDB
ITPR1	HAMDB
KAT8	HAMDB
KDM4A	HAMDB
KDR	HAMDB
KIAA1524	HAMDB
KIF25	HAMDB
KIF5C	HAMDB
KRAS	HAMDB
KRT18	HAMDB
LACRT	HAMDB
LAMP1	HAMDB
LAMP2	HAMDB
LAMP3	HAMDB
LAPTM4B	HAMDB
LARP1	HAMDB
LEP	HAMDB
LEPR	HAMDB
LETM1	HAMDB
LMX1B	HAMDB
LOC102724788	HAMDB
PRODH	HAMDB
LRRK2	HAMDB
LZTS1	HAMDB
MAF1	HAMDB
MAP1LC3A	HAMDB
MAP1LC3B	HAMDB
MAP1S	HAMDB
MAP2K1	HAMDB
MAP2K2	HAMDB
MAP2K4	HAMDB
MAP2K7	HAMDB
Map3k7	HAMDB
MAPK14	HAMDB
MAPK8	HAMDB
MAPT	HAMDB
MBOAT4	HAMDB
MCL1	HAMDB
MCOLN1	HAMDB
MCOLN3	HAMDB
MDM2	HAMDB
MEFV	HAMDB
MEGF10	HAMDB
MET	HAMDB
MFN1	HAMDB
MFN2	HAMDB
MFSD8	HAMDB
MID2	HAMDB
MITF	HAMDB
MMP10	HAMDB
Mt3	HAMDB
MTDH	HAMDB
MTMR3	HAMDB
MTOR	HAMDB
MVB12A	HAMDB
MYC	HAMDB
MYD88	HAMDB
MYL3	HAMDB
MYOCD	HAMDB
NACC1	HAMDB
NAF1	HAMDB
NAMPT	HAMDB
NBR1	HAMDB
NCF1	HAMDB
NCR3	HAMDB
NDRG1	HAMDB
NEU3	HAMDB
NFE2L2	HAMDB
NGF	HAMDB
NHLRC1	HAMDB
NLRC4	HAMDB
NLRP4	HAMDB
NLRP6	HAMDB
NLRX1	HAMDB
NOD2	HAMDB
NOS1	HAMDB
NOS2	HAMDB
NOS3	HAMDB
NPC1	HAMDB
NQO1	HAMDB
NR1D1	HAMDB
NRBF2	HAMDB
NRBP2	HAMDB
NUPR1	HAMDB
OCRL	HAMDB
OPTN	HAMDB
OSTM1	HAMDB
PAFAH1B2	HAMDB
PARK2	HAMDB
PCGF1	HAMDB
PDK1	HAMDB
PDK2	HAMDB
PDK4	HAMDB
PGAM5	HAMDB
PIK3C2A	HAMDB
PIK3C2B	HAMDB
PIK3C3	HAMDB
PIK3CA	HAMDB
PIK3CB	HAMDB
PIK3R1	HAMDB
PIK3R2	HAMDB
PIM2	HAMDB
PINK1	HAMDB
PIP4K2A	HAMDB
PIP4K2B	HAMDB
PIP4K2C	HAMDB
PKM	HAMDB
PLA2G4A	HAMDB
PLCE1	HAMDB
PLD1	HAMDB
PLD2	HAMDB
PLEKHF1	HAMDB
PLG	HAMDB
PLK2	HAMDB
POLDIP2	HAMDB
POLG	HAMDB
PPARG	HAMDB
PPFIA4	HAMDB
PRKAA1	HAMDB
PRKAA2	HAMDB
PRKCD	HAMDB
PRKCQ	HAMDB
PRKD1	HAMDB
PRKDC	HAMDB
PRNP	HAMDB
PSAP	HAMDB
PSEN1	HAMDB
PTEN	HAMDB
PTGER2	HAMDB
PTPN22	HAMDB
PYCARD	HAMDB
QSOX1	HAMDB
RAB11A	HAMDB
RAB12	HAMDB
RAB1A	HAMDB
RAB7A	HAMDB
RAC3	HAMDB
RALGAPB	HAMDB
RAPGEF3	HAMDB
RASD2	HAMDB
RASIP1	HAMDB
RB1	HAMDB
RB1CC1	HAMDB
RELA	HAMDB
RGS19	HAMDB
RHEB	HAMDB
RIPK1	HAMDB
RNASEL	HAMDB
RNF152	HAMDB
RNF5	HAMDB
RNF7	HAMDB
ROCK1	HAMDB
ROCK2	HAMDB
RPS6KB1	HAMDB
RPTOR	HAMDB
RRAGA	HAMDB
RUBCN	HAMDB
RYR2	HAMDB
S100A8	HAMDB
S100A9	HAMDB
S1PR3	HAMDB
SCD	HAMDB
SCOC	HAMDB
SDHB	HAMDB
SERPINA1	HAMDB
SERPINH1	HAMDB
SESN2	HAMDB
SGSM2	HAMDB
SH3BP4	HAMDB
SH3GLB1	HAMDB
SHC1	HAMDB
SIK2	HAMDB
SIRT1	HAMDB
SIRT2	HAMDB
SIRT6	HAMDB
SLC33A1	HAMDB
SMAD2	HAMDB
SMAD4	HAMDB
SMPD1	HAMDB
SMYD3	HAMDB
SNAI1	HAMDB
SNCA	HAMDB
SNF8	HAMDB
SNRPE	HAMDB
SOAT1	HAMDB
SOD1	HAMDB
SOD2	HAMDB
SOGA1	HAMDB
SORCS2	HAMDB
SOX2	HAMDB
SPHK1	HAMDB
SPP1	HAMDB
SPTLC1	HAMDB
SPTLC2	HAMDB
SPTSSA	HAMDB
SQSTM1	HAMDB
SREBF2	HAMDB
SRPX	HAMDB
STAM	HAMDB
STAM2	HAMDB
STAT1	HAMDB
STIM1	HAMDB
STK11	HAMDB
STK38	HAMDB
STUB1	HAMDB
STX17	HAMDB
SUPT20H	HAMDB
SUPT5H	HAMDB
SVIP	HAMDB
SYNPO2	HAMDB
TAB2	HAMDB
TAB3	HAMDB
TACR2	HAMDB
TAS1R3	HAMDB
TBC1D10A	HAMDB
TBC1D10B	HAMDB
TBC1D10C	HAMDB
TBC1D14	HAMDB
TBC1D16	HAMDB
TBC1D17	HAMDB
TBC1D4	HAMDB
TBC1D5	HAMDB
TBC1D7	HAMDB
TBC1D9	HAMDB
TBC1D9B	HAMDB
TBK1	HAMDB
TCHP	HAMDB
TCIRG1	HAMDB
TECPR1	HAMDB
TFE3	HAMDB
TFEB	HAMDB
TGFB1	HAMDB
THBS2	HAMDB
THPO	HAMDB
TICAM1	HAMDB
TICAM2	HAMDB
TIGAR	HAMDB
TLR1	HAMDB
TLR3	HAMDB
TLR4	HAMDB
TLR5	HAMDB
TLR6	HAMDB
TLR7	HAMDB
TLR9	HAMDB
TMBIM6	HAMDB
TMEM173	HAMDB
TMEM59	HAMDB
TMEM74	HAMDB
TNF	HAMDB
TNFRSF10B	HAMDB
TNFSF10	HAMDB
TOP1MT	HAMDB
TP53	HAMDB
TP53INP1	HAMDB
TP53INP2	HAMDB
TP63	HAMDB
TP73	HAMDB
TPCN1	HAMDB
TPCN2	HAMDB
TRAF2	HAMDB
TRIB3	HAMDB
TRIM13	HAMDB
TRIM17	HAMDB
TRIM21	HAMDB
TRIM22	HAMDB
TRIM5	HAMDB
TRIM65	HAMDB
TRIM8	HAMDB
TSC1	HAMDB
TSC2	HAMDB
TSG101	HAMDB
TUFM	HAMDB
UBASH3B	HAMDB
UBB	HAMDB
UBQLN1	HAMDB
UBR4	HAMDB
UCP2	HAMDB
ULK1	HAMDB
ULK2	HAMDB
ULK3	HAMDB
USP10	HAMDB
USP13	HAMDB
USP19	HAMDB
USP30	HAMDB
USP33	HAMDB
UVRAG	HAMDB
VCP	HAMDB
VMP1	HAMDB
VPS13A	HAMDB
VPS18	HAMDB
VPS25	HAMDB
VPS28	HAMDB
VPS36	HAMDB
VPS37A	HAMDB
VPS37B	HAMDB
VPS37C	HAMDB
VPS37D	HAMDB
VPS39	HAMDB
VPS51	HAMDB
VTI1A	HAMDB
VTI1B	HAMDB
WAC	HAMDB
WASHC1	HAMDB
WDFY3	HAMDB
WDR24	HAMDB
WDR45	HAMDB
WDR6	HAMDB
XBP1	HAMDB
XPO1	HAMDB
YWHAQ	HAMDB
ZBTB24	HAMDB
ZC3H12A	HAMDB
ZFYVE1	HAMDB
ZKSCAN3	HAMDB
AMBRA1	HADB
APOL1	HADB
ARNT	HADB
ARSA	HADB
ARSB	HADB
ATF4	HADB
ATF6	HADB
ATG10	HADB
ATG12	HADB
ATG16L1	HADB
ATG16L2	HADB
ATG2A	HADB
ATG2B	HADB
ATG3	HADB
ATG4A	HADB
ATG4B	HADB
ATG4C	HADB
ATG4D	HADB
ATG5	HADB
ATG7	HADB
ATG9A	HADB
ATG9B	HADB
ATIC	HADB
BAG1	HADB
BAG3	HADB
BAK1	HADB
BAX	HADB
BCL2	HADB
BCL2L1	HADB
BECN1	HADB
BID	HADB
BIRC5	HADB
BIRC6	HADB
BNIP1	HADB
BNIP3	HADB
BNIP3L	HADB
C12orf44	HADB
C17orf88	HADB
CALCOCO2	HADB
CAMKK2	HADB
CANX	HADB
CAPN1	HADB
CAPN10	HADB
CAPN2	HADB
CAPNS1	HADB
CASP1	HADB
CASP3	HADB
CASP4	HADB
CASP8	HADB
CCL2	HADB
CCR2	HADB
CD46	HADB
CDKN1A	HADB
CDKN1B	HADB
CDKN2A	HADB
CFLAR	HADB
CHMP2B	HADB
CHMP4B	HADB
CLN3	HADB
CTSB	HADB
CTSD	HADB
CTSL1	HADB
CX3CL1	HADB
CXCR4	HADB
DAPK1	HADB
DAPK2	HADB
DDIT3	HADB
DIRAS3	HADB
DLC1	HADB
DNAJB1	HADB
DNAJB9	HADB
DRAM1	HADB
EDEM1	HADB
EEF2	HADB
EEF2K	HADB
EGFR	HADB
EIF2AK2	HADB
EIF2AK3	HADB
EIF2S1	HADB
EIF4EBP1	HADB
EIF4G1	HADB
ERBB2	HADB
ERN1	HADB
ERO1L	HADB
FADD	HADB
FAM48A	HADB
FAS	HADB
FKBP1A	HADB
FKBP1B	HADB
FOS	HADB
FOXO1	HADB
FOXO3	HADB
GAA	HADB
GABARAP	HADB
GABARAPL1	HADB
GABARAPL2	HADB
GAPDH	HADB
GNAI3	HADB
GNB2L1	HADB
GOPC	HADB
GRID1	HADB
GRID2	HADB
HDAC1	HADB
HDAC6	HADB
HGS	HADB
HIF1A	HADB
HSP90AB1	HADB
HSPA5	HADB
HSPA8	HADB
HSPB8	HADB
IFNG	HADB
IKBKB	HADB
IKBKE	HADB
IL24	HADB
IRGM	HADB
ITGA3	HADB
ITGA6	HADB
ITGB1	HADB
ITGB4	HADB
ITPR1	HADB
KIAA0226	HADB
KIAA0652	HADB
KIAA0831	HADB
KIF5B	HADB
KLHL24	HADB
LAMP1	HADB
LAMP2	HADB
MAP1LC3A	HADB
MAP1LC3B	HADB
MAP1LC3C	HADB
MAP2K7	HADB
MAPK1	HADB
MAPK3	HADB
MAPK8	HADB
MAPK8IP1	HADB
MAPK9	HADB
MBTPS2	HADB
MLST8	HADB
MTMR14	HADB
MTOR	HADB
MYC	HADB
NAF1	HADB
NAMPT	HADB
NBR1	HADB
NCKAP1	HADB
NFE2L2	HADB
NFKB1	HADB
NKX2-3	HADB
NLRC4	HADB
NPC1	HADB
NRG1	HADB
NRG2	HADB
NRG3	HADB
P4HB	HADB
PARK2	HADB
PARP1	HADB
PEA15	HADB
PELP1	HADB
PEX14	HADB
PEX3	HADB
PIK3C3	HADB
PIK3R4	HADB
PINK1	HADB
PPP1R15A	HADB
PRKAB1	HADB
PRKAR1A	HADB
PRKCD	HADB
PRKCQ	HADB
PTEN	HADB
PTK6	HADB
RAB11A	HADB
RAB1A	HADB
RAB24	HADB
RAB33B	HADB
RAB5A	HADB
RAB7A	HADB
RAC1	HADB
RAF1	HADB
RB1	HADB
RB1CC1	HADB
RELA	HADB
RGS19	HADB
RHEB	HADB
RPS6KB1	HADB
RPTOR	HADB
SAR1A	HADB
SERPINA1	HADB
SESN2	HADB
SH3GLB1	HADB
SIRT1	HADB
SIRT2	HADB
SPHK1	HADB
SPNS1	HADB
SQSTM1	HADB
ST13	HADB
STK11	HADB
TBK1	HADB
TM9SF1	HADB
TMEM49	HADB
TMEM74	HADB
TNFSF10	HADB
TP53	HADB
TP53INP2	HADB
TP63	HADB
TP73	HADB
TSC1	HADB
TSC2	HADB
TUSC1	HADB
ULK1	HADB
ULK2	HADB
ULK3	HADB
USP10	HADB
UVRAG	HADB
VAMP3	HADB
VAMP7	HADB
VEGFA	HADB
WDFY3	HADB
WDR45	HADB
WDR45L	HADB
WIPI1	HADB
WIPI2	HADB
ZFYVE1	HADB
FIP200	HADB
ATG13	HADB
ATG101	HADB
STX17	HADB
MPP7	HADB
MDH1	HADB
YAP1	HADB
ATG14	HADB
RUBCN	HADB
ATG4	HADB
BRCA1	HADB
ABL1	MSigDB
ABL2	MSigDB
ABTB2	MSigDB
AC003665.1	MSigDB
AC022966.1	MSigDB
ACAT2	MSigDB
ACBD5	MSigDB
ACER2	MSigDB
ACTL6B	MSigDB
ADRA1A	MSigDB
ADRB2	MSigDB
AKT1	MSigDB
AMBRA1	MSigDB
ANXA7	MSigDB
ARPP19	MSigDB
ARSB	MSigDB
ATG10	MSigDB
ATG101	MSigDB
ATG12	MSigDB
ATG13	MSigDB
ATG14	MSigDB
ATG16L1	MSigDB
ATG16L2	MSigDB
ATG2A	MSigDB
ATG2B	MSigDB
ATG3	MSigDB
ATG4A	MSigDB
ATG4B	MSigDB
ATG4C	MSigDB
ATG4D	MSigDB
ATG5	MSigDB
ATG7	MSigDB
ATG9A	MSigDB
ATG9B	MSigDB
ATM	MSigDB
ATP13A2	MSigDB
ATP5IF1	MSigDB
ATP6V0A1	MSigDB
ATP6V0A2	MSigDB
ATP6V0B	MSigDB
ATP6V0C	MSigDB
ATP6V0D1	MSigDB
ATP6V0D2	MSigDB
ATP6V0E1	MSigDB
ATP6V0E2	MSigDB
ATP6V1A	MSigDB
ATP6V1B1	MSigDB
ATP6V1B2	MSigDB
ATP6V1C1	MSigDB
ATP6V1C2	MSigDB
ATP6V1D	MSigDB
ATP6V1E1	MSigDB
ATP6V1E2	MSigDB
ATP6V1G1	MSigDB
ATP6V1G2	MSigDB
ATP6V1H	MSigDB
BAD	MSigDB
BAG3	MSigDB
BCL2	MSigDB
BCL2L11	MSigDB
BECN1	MSigDB
BECN2	MSigDB
BMF	MSigDB
BMP1	MSigDB
BNIP3	MSigDB
BNIP3L	MSigDB
BOK	MSigDB
C10orf91	MSigDB
C19orf12	MSigDB
C9orf72	MSigDB
CALCOCO2	MSigDB
CAMKK2	MSigDB
CAPN1	MSigDB
CAPNS1	MSigDB
CARD17	MSigDB
CASP3	MSigDB
CD84	MSigDB
CDAN1	MSigDB
CDC37	MSigDB
CDH6	MSigDB
CDK5	MSigDB
CDK5R1	MSigDB
CDKN1B	MSigDB
CDKN2D	MSigDB
CENPK	MSigDB
CHMP2A	MSigDB
CHMP2B	MSigDB
CHMP3	MSigDB
CHMP4A	MSigDB
CHMP4B	MSigDB
CHMP4C	MSigDB
CHMP6	MSigDB
CHMP7	MSigDB
CISD2	MSigDB
CLEC16A	MSigDB
CLN3	MSigDB
CLTC	MSigDB
CLU	MSigDB
CNN1	MSigDB
CPS1	MSigDB
CPTP	MSigDB
CPZ	MSigDB
CRX	MSigDB
CSNK2A1	MSigDB
CSNK2A2	MSigDB
CSNK2B	MSigDB
CTSA	MSigDB
CTSK	MSigDB
CTSV	MSigDB
CTTN	MSigDB
DAP	MSigDB
DAPK1	MSigDB
DAPK2	MSigDB
DAPK3	MSigDB
DAPL1	MSigDB
DCN	MSigDB
DEPP1	MSigDB
DHRSX	MSigDB
DIRAS1	MSigDB
DNAJC19	MSigDB
DNM1L	MSigDB
DNM1P34	MSigDB
DPY30	MSigDB
DRAM1	MSigDB
DRAM2	MSigDB
DRD2	MSigDB
DRD3	MSigDB
DYNLL1	MSigDB
DYNLL2	MSigDB
EEF1A1	MSigDB
EEF1A2	MSigDB
EI24	MSigDB
EIF2AK4	MSigDB
EIF4G1	MSigDB
EIF4G2	MSigDB
EMC6	MSigDB
EMP2	MSigDB
ENTPD4	MSigDB
EP300	MSigDB
EPG5	MSigDB
EPM2A	MSigDB
ERCC4	MSigDB
ERN1	MSigDB
EVA1A	MSigDB
EXOC1	MSigDB
EXOC4	MSigDB
EXOC7	MSigDB
EXOC8	MSigDB
FAM189B	MSigDB
FBXL2	MSigDB
FBXO7	MSigDB
FBXW7	MSigDB
FEZ1	MSigDB
FEZ2	MSigDB
FGF23	MSigDB
FIS1	MSigDB
FLCN	MSigDB
FNBP1L	MSigDB
FOXO1	MSigDB
FRMD5	MSigDB
FTH1	MSigDB
FTL	MSigDB
FUCA2	MSigDB
FUNDC1	MSigDB
FUNDC2	MSigDB
FYCO1	MSigDB
FZD5	MSigDB
GABARAP	MSigDB
GABARAPL1	MSigDB
GABARAPL2	MSigDB
GABARAPL3	MSigDB
GAL3ST3	MSigDB
GALNT2	MSigDB
GAPDH	MSigDB
GATA4	MSigDB
GATD3A	MSigDB
GBA	MSigDB
GFAP	MSigDB
GNAI3	MSigDB
GOLGA2	MSigDB
GPSM1	MSigDB
GSK3A	MSigDB
GUK1	MSigDB
HAP1	MSigDB
HAX1	MSigDB
HBB	MSigDB
HCAR2	MSigDB
HCP5	MSigDB
HDAC10	MSigDB
HDAC6	MSigDB
HERC1	MSigDB
HGF	MSigDB
HGS	MSigDB
HIF1A	MSigDB
HK2	MSigDB
HMGB1	MSigDB
HMGB4	MSigDB
HMOX1	MSigDB
HNRNPC	MSigDB
HS1BP3	MSigDB
HSP90AA1	MSigDB
HSP90AB1	MSigDB
HSPA8	MSigDB
HSPB1	MSigDB
HSPB8	MSigDB
HTR2B	MSigDB
HTRA2	MSigDB
HTT	MSigDB
IFI16	MSigDB
IFNA1	MSigDB
IFNA10	MSigDB
IFNA13	MSigDB
IFNA14	MSigDB
IFNA16	MSigDB
IFNA17	MSigDB
IFNA2	MSigDB
IFNA21	MSigDB
IFNA4	MSigDB
IFNA5	MSigDB
IFNA6	MSigDB
IFNA7	MSigDB
IFNA8	MSigDB
IFNG	MSigDB
IFT20	MSigDB
IFT88	MSigDB
IKBKG	MSigDB
IL10	MSigDB
IL10RA	MSigDB
IL4	MSigDB
ILRUN	MSigDB
INS	MSigDB
IRF8	MSigDB
IRGM	MSigDB
ITGB4	MSigDB
ITPR1	MSigDB
KAT8	MSigDB
KDM4A	MSigDB
KDR	MSigDB
KERA	MSigDB
KIAA1324	MSigDB
KIF25	MSigDB
KLHL11	MSigDB
KLHL22	MSigDB
KLHL3	MSigDB
KLRF1	MSigDB
KRBA1	MSigDB
LACRT	MSigDB
LAMB1	MSigDB
LAMP1	MSigDB
LAMP2	MSigDB
LAMP3	MSigDB
LAMTOR1	MSigDB
LAMTOR2	MSigDB
LAMTOR3	MSigDB
LAMTOR4	MSigDB
LAMTOR5	MSigDB
LARP1	MSigDB
LARS	MSigDB
LCOR	MSigDB
LEP	MSigDB
LEPR	MSigDB
LETM2	MSigDB
LGALS8	MSigDB
LGALS9	MSigDB
LIX1	MSigDB
LIX1L	MSigDB
LRRK2	MSigDB
LRSAM1	MSigDB
LST1	MSigDB
LTBP4	MSigDB
LZTS1	MSigDB
MAP1LC3A	MSigDB
MAP1LC3B	MSigDB
MAP1LC3B2	MSigDB
MAP1LC3C	MSigDB
MAP1S	MSigDB
MAP3K7	MSigDB
MAPK10	MSigDB
MAPK15	MSigDB
MAPK3	MSigDB
MAPK8	MSigDB
MAPT	MSigDB
MARK2	MSigDB
MCL1	MSigDB
MCOLN1	MSigDB
MCOLN3	MSigDB
MEFV	MSigDB
MET	MSigDB
MFN1	MSigDB
MFN2	MSigDB
MFSD8	MSigDB
MID2	MSigDB
MIR199A1	MSigDB
MIR199A2	MSigDB
MIRLET7B	MSigDB
MLST8	MSigDB
MOCS2	MSigDB
MRPL20	MSigDB
MRPL3	MSigDB
MSMP	MSigDB
MT3	MSigDB
MTCL1	MSigDB
MTDH	MSigDB
MTERF3	MSigDB
MTM1	MSigDB
MTMR14	MSigDB
MTMR3	MSigDB
MTMR8	MSigDB
MTMR9	MSigDB
MTOR	MSigDB
MUL1	MSigDB
MVB12A	MSigDB
MVB12B	MSigDB
NAMPT	MSigDB
NAT16	MSigDB
NBR1	MSigDB
NCOA4	MSigDB
NEDD4	MSigDB
NEK7	MSigDB
NHLRC1	MSigDB
NLRP6	MSigDB
NOD1	MSigDB
NPC1	MSigDB
NPRL2	MSigDB
NPRL3	MSigDB
NRBF2	MSigDB
NRBP2	MSigDB
NSFL1C	MSigDB
OPTN	MSigDB
P2RY13	MSigDB
PACS2	MSigDB
PAFAH1B2	MSigDB
PARK7	MSigDB
PDK1	MSigDB
PDZD11	MSigDB
PEG3	MSigDB
PGAM5	MSigDB
PGK1	MSigDB
PGM1	MSigDB
PHF23	MSigDB
PIK3C2B	MSigDB
PIK3C3	MSigDB
PIK3CA	MSigDB
PIK3CB	MSigDB
PIK3R2	MSigDB
PIK3R4	MSigDB
PIKFYVE	MSigDB
PIM2	MSigDB
PINK1	MSigDB
PIP4K2A	MSigDB
PIP4K2B	MSigDB
PIP4K2C	MSigDB
PLAA	MSigDB
PLEKHF1	MSigDB
PLEKHG2	MSigDB
PLEKHM1	MSigDB
PLIN2	MSigDB
PLIN3	MSigDB
PLK2	MSigDB
PLK3	MSigDB
POLDIP2	MSigDB
PPARGC1A	MSigDB
PPM1D	MSigDB
PRKAA1	MSigDB
PRKAA2	MSigDB
PRKAB1	MSigDB
PRKAB2	MSigDB
PRKACA	MSigDB
PRKAG1	MSigDB
PRKAG2	MSigDB
PRKAG3	MSigDB
PRKD1	MSigDB
PRKN	MSigDB
PROK2	MSigDB
PRXL2C	MSigDB
PSAP	MSigDB
PSEN1	MSigDB
PTK2	MSigDB
PTPN22	MSigDB
PWWP3A	MSigDB
PXK	MSigDB
PYCARD	MSigDB
QSOX1	MSigDB
RAB12	MSigDB
RAB1A	MSigDB
RAB1B	MSigDB
RAB23	MSigDB
RAB24	MSigDB
RAB33B	MSigDB
RAB39A	MSigDB
RAB39B	MSigDB
RAB3GAP1	MSigDB
RAB3GAP2	MSigDB
RAB5A	MSigDB
RAB7A	MSigDB
RAB8A	MSigDB
RALB	MSigDB
RASIP1	MSigDB
RB1CC1	MSigDB
RELL1	MSigDB
RETREG1	MSigDB
REV3L	MSigDB
RGS19	MSigDB
RHEB	MSigDB
RIMS2	MSigDB
RIPK2	MSigDB
RMC1	MSigDB
RNASE1	MSigDB
RNF152	MSigDB
RNF185	MSigDB
RNF41	MSigDB
RNF5	MSigDB
ROCK1	MSigDB
RPN2	MSigDB
RPS27A	MSigDB
RPTOR	MSigDB
RRAGA	MSigDB
RRAGB	MSigDB
RRAGC	MSigDB
RRAGD	MSigDB
RTF2	MSigDB
RUBCN	MSigDB
RUFY4	MSigDB
S100A8	MSigDB
S100A9	MSigDB
SCFD1	MSigDB
SCOC	MSigDB
SEC22B	MSigDB
SESN1	MSigDB
SESN2	MSigDB
SESN3	MSigDB
SH3BP4	MSigDB
SH3GLB1	MSigDB
SIRT1	MSigDB
SIRT2	MSigDB
SLC26A11	MSigDB
SLC38A9	MSigDB
SMCR8	MSigDB
SMURF1	MSigDB
SNAP29	MSigDB
SNAPIN	MSigDB
SNCA	MSigDB
SNF8	MSigDB
SNRNP70	MSigDB
SNX14	MSigDB
SNX32	MSigDB
SNX5	MSigDB
SNX6	MSigDB
SOGA1	MSigDB
SOGA3	MSigDB
SPATA18	MSigDB
SPTLC1	MSigDB
SPTLC2	MSigDB
SQSTM1	MSigDB
SRC	MSigDB
SREBF1	MSigDB
SREBF2	MSigDB
SRPX	MSigDB
ST8SIA4	MSigDB
STAM	MSigDB
STAM2	MSigDB
STAT3	MSigDB
STBD1	MSigDB
STK11	MSigDB
STUB1	MSigDB
STX12	MSigDB
STX17	MSigDB
SUPT20H	MSigDB
SUPT5H	MSigDB
SVIP	MSigDB
SYNPO2	MSigDB
TAB2	MSigDB
TAB3	MSigDB
TBC1D14	MSigDB
TBC1D17	MSigDB
TBC1D25	MSigDB
TBC1D5	MSigDB
TBK1	MSigDB
TCIRG1	MSigDB
TECPR1	MSigDB
TECPR2	MSigDB
TFAP2C	MSigDB
TFEB	MSigDB
TICAM1	MSigDB
TIGAR	MSigDB
TLK2	MSigDB
TLR8	MSigDB
TM9SF1	MSigDB
TMBIM6	MSigDB
TMEM150A	MSigDB
TMEM150B	MSigDB
TMEM150C	MSigDB
TMEM208	MSigDB
TMEM230	MSigDB
TMEM41B	MSigDB
TMEM56	MSigDB
TMEM59	MSigDB
TMEM74	MSigDB
TOLLIP	MSigDB
TOMM20	MSigDB
TOMM22	MSigDB
TOMM40	MSigDB
TOMM5	MSigDB
TOMM6	MSigDB
TOMM7	MSigDB
TOMM70	MSigDB
TOP2A	MSigDB
TP53	MSigDB
TP53INP1	MSigDB
TP53INP2	MSigDB
TPCN1	MSigDB
TPCN2	MSigDB
TRAPPC8	MSigDB
TREM2	MSigDB
TRIM13	MSigDB
TRIM17	MSigDB
TRIM21	MSigDB
TRIM22	MSigDB
TRIM5	MSigDB
TRIM65	MSigDB
TRIM8	MSigDB
TSC1	MSigDB
TSC2	MSigDB
TSG101	MSigDB
TSPO	MSigDB
UBA52	MSigDB
UBAP1	MSigDB
UBB	MSigDB
UBC	MSigDB
UBQLN1	MSigDB
UBQLN2	MSigDB
UBQLN4	MSigDB
UBXN2A	MSigDB
UBXN2B	MSigDB
UBXN6	MSigDB
UCHL1	MSigDB
ULK1	MSigDB
ULK2	MSigDB
ULK3	MSigDB
USP10	MSigDB
USP13	MSigDB
USP30	MSigDB
USP33	MSigDB
USP9Y	MSigDB
UVRAG	MSigDB
VAMP8	MSigDB
VCP	MSigDB
VDAC1	MSigDB
VMP1	MSigDB
VPS11	MSigDB
VPS13A	MSigDB
VPS13C	MSigDB
VPS13D	MSigDB
VPS16	MSigDB
VPS18	MSigDB
VPS25	MSigDB
VPS26A	MSigDB
VPS26B	MSigDB
VPS28	MSigDB
VPS33A	MSigDB
VPS35	MSigDB
VPS36	MSigDB
VPS37A	MSigDB
VPS37B	MSigDB
VPS37C	MSigDB
VPS37D	MSigDB
VPS39	MSigDB
VPS41	MSigDB
VPS4A	MSigDB
VPS4B	MSigDB
VPS51	MSigDB
VTA1	MSigDB
VTI1A	MSigDB
WAC	MSigDB
WASH3P	MSigDB
WASHC1	MSigDB
WDFY3	MSigDB
WDR24	MSigDB
WDR41	MSigDB
WDR45	MSigDB
WDR45B	MSigDB
WDR6	MSigDB
WDR81	MSigDB
WIPI1	MSigDB
WIPI2	MSigDB
XBP1	MSigDB
XPA	MSigDB
YOD1	MSigDB
ZC3H12A	MSigDB
ZFYVE1	MSigDB
ZKSCAN3	MSigDB
ZMPSTE24	MSigDB
ZNF416	MSigDB
ZNF554	MSigDB
ZNF599	MSigDB
ZNF831	MSigDB

## Sheet: Fig. 1c
Fig. 1c Autophagy scores of 6 datasets based on 37-gene set signature in the autophagy score-high group and autophagy score-low group.
Dataset	Label	ATG-Score
GSE107600	low	-0.93838
GSE107600	low	-0.910212
GSE107600	low	-0.876837
GSE107600	high	1.02638
GSE107600	high	0.961936
GSE107600	high	0.737111
GSE117189	high	1.06259
GSE117189	high	0.697006
GSE117189	high	0.957219
GSE117189	low	-0.834733
GSE117189	low	-0.919406
GSE117189	low	-0.962672
GSE129204	low	-0.492466
GSE129204	high	0.185671
GSE129204	low	-0.807755
GSE129204	high	0.907763
GSE129204	low	0.35802
GSE129204	low	0.182022
GSE129204	high	0.141974
GSE129204	high	-0.590662
GSE129204	low	-0.879104
GSE129204	low	-1.8763
GSE129204	high	1.82398
GSE129204	high	1.04686
GSE90444	low	-1.32278
GSE90444	high	-0.160826
GSE90444	high	1.11486
GSE90444	low	-0.545971
GSE90444	high	-0.064742
GSE90444	high	1.08842
GSE90444	low	-1.10347
GSE90444	high	-0.446781
GSE90444	high	1.44128
GSE106175	low	-1.40011
GSE106175	low	-0.644591
GSE106175	low	-0.534011
GSE106175	high	0.576348
GSE106175	high	0.968752
GSE106175	high	1.03362
GSE31397	low	-1.1979
GSE31397	low	-0.710694
GSE31397	low	-0.69137
GSE31397	high	0.860785
GSE31397	high	1.27495
GSE31397	high	0.46423

## Sheet: Fig. 1d
Fig. 1d Correlations between autophagy scores based on the 37-gene set and gene sets from MSigDB, HADB, HAMDB, and ncRDeathDB among TCGA tumor samples.
Cancertypes	Database	Rs	FDR	FDRlog10
PCPG	MSigDB	0.53	0	10
PCPG	HADB	0.26	0.00048	3.3
PCPG	HAMDB	0.2	0.0061	2.2
PCPG	ncRDeathDB	0.68	0	10
THCA	MSigDB	0.41	0	10
THCA	HADB	0.24	3.3e-08	7.5
THCA	HAMDB	0.1	0.022	1.6
THCA	ncRDeathDB	0.56	0	10
KIRP	MSigDB	0.43	0	10
KIRP	HADB	0.51	0	10
KIRP	HAMDB	0.31	1e-07	7
KIRP	ncRDeathDB	0.7	0	10
BLCA	MSigDB	0.62	0	10
BLCA	HADB	0.58	0	10
BLCA	HAMDB	0.49	0	10
BLCA	ncRDeathDB	0.63	0	10
PAAD	MSigDB	0.68	0	10
PAAD	HADB	0.47	7.3e-11	9.8
PAAD	HAMDB	0.53	0	10
PAAD	ncRDeathDB	0.68	0	10
LIHC	MSigDB	0.59	0	10
LIHC	HADB	0.62	0	10
LIHC	HAMDB	0.42	0	10
LIHC	ncRDeathDB	0.68	0	10
HNSC	MSigDB	0.43	0	10
HNSC	HADB	0.46	0	10
HNSC	HAMDB	0.31	7.1e-13	10
HNSC	ncRDeathDB	0.59	0	10
BRCA	MSigDB	0.61	0	10
BRCA	HADB	0.47	0	10
BRCA	HAMDB	0.32	0	10
BRCA	ncRDeathDB	0.68	0	10
GBM	MSigDB	0.49	1.3e-11	9.9
GBM	HADB	0.32	2.6e-05	4.6
GBM	HAMDB	0.29	0.0002	3.7
GBM	ncRDeathDB	0.55	0	10
LUAD	MSigDB	0.38	0	10
LUAD	HADB	0.3	1.1e-11	10
LUAD	HAMDB	0.27	7.8e-10	9.1
LUAD	ncRDeathDB	0.53	0	10
UCS	MSigDB	0.54	2.1e-05	4.7
UCS	HADB	0.52	5.9e-05	4.2
UCS	HAMDB	0.41	0.0017	2.8
UCS	ncRDeathDB	0.64	1.8e-07	6.7
ACC	MSigDB	0.48	9e-06	5
ACC	HADB	0.48	1e-05	5
ACC	HAMDB	0.22	0.053	1.3
ACC	ncRDeathDB	0.57	9.7e-08	7
CESC	MSigDB	0.51	0	10
CESC	HADB	0.45	0	10
CESC	HAMDB	0.4	4e-13	10
CESC	ncRDeathDB	0.52	0	10
UVM	MSigDB	0.72	0	10
UVM	HADB	0.8	0	10
UVM	HAMDB	0.65	0	10
UVM	ncRDeathDB	0.95	0	10
PRAD	MSigDB	0.6	0	10
PRAD	HADB	0.55	0	10
PRAD	HAMDB	0.52	0	10
PRAD	ncRDeathDB	0.76	0	10
ESCA	MSigDB	0.44	6.2e-10	9.1
ESCA	HADB	0.47	1.6e-11	9.9
ESCA	HAMDB	0.39	9.4e-08	7
ESCA	ncRDeathDB	0.6	0	10
THYM	MSigDB	0.65	0	10
THYM	HADB	0.59	0	10
THYM	HAMDB	0.61	0	10
THYM	ncRDeathDB	0.82	0	10
SKCM	MSigDB	0.62	0	10
SKCM	HADB	0.62	0	10
SKCM	HAMDB	0.47	0	10
SKCM	ncRDeathDB	0.78	0	10
KICH	MSigDB	0.34	0.0057	2.2
KICH	HADB	0.4	0.00099	3
KICH	HAMDB	0.3	0.015	1.8
KICH	ncRDeathDB	0.67	0	10
LUSC	MSigDB	0.43	0	10
LUSC	HADB	0.34	3.2e-15	10
LUSC	HAMDB	0.29	8.3e-11	9.7
LUSC	ncRDeathDB	0.51	0	10
SARC	MSigDB	0.57	0	10
SARC	HADB	0.46	0	10
SARC	HAMDB	0.37	7.4e-10	9.1
SARC	ncRDeathDB	0.66	0	10
KIRC	MSigDB	0.48	0	10
KIRC	HADB	0.29	9.2e-12	10
KIRC	HAMDB	0.21	1e-06	6
KIRC	ncRDeathDB	0.67	0	10
OV	MSigDB	0.48	0	10
OV	HADB	0.49	0	10
OV	HAMDB	0.33	3.4e-09	8.5
OV	ncRDeathDB	0.57	0	10
UCEC	MSigDB	0.61	0	10
UCEC	HADB	0.56	0	10
UCEC	HAMDB	0.47	5.9e-11	9.8
UCEC	ncRDeathDB	0.69	0	10
LGG	MSigDB	0.33	1.5e-14	10
LGG	HADB	0.059	0.17	0.76
LGG	HAMDB	0.059	0.18	0.75
LGG	ncRDeathDB	0.41	0	10
MESO	MSigDB	0.7	0	10
MESO	HADB	0.57	2.7e-08	7.6
MESO	HAMDB	0.43	3.6e-05	4.4
MESO	ncRDeathDB	0.59	3.6e-09	8.4
CHOL	MSigDB	0.72	2.5e-06	5.6
CHOL	HADB	0.56	0.00048	3.3
CHOL	HAMDB	0.47	0.0044	2.4
CHOL	ncRDeathDB	0.63	6.3e-05	4.2
STAD	MSigDB	0.57	0	10
STAD	HADB	0.47	0	10
STAD	HAMDB	0.49	0	10
STAD	ncRDeathDB	0.78	0	10
COAD	MSigDB	0.66	0	10
COAD	HADB	0.7	0	10
COAD	HAMDB	0.53	0	10
COAD	ncRDeathDB	0.69	0	10
LAML	MSigDB	0.51	0	10
LAML	HADB	0.53	0	10
LAML	HAMDB	0.44	1.8e-09	8.7
LAML	ncRDeathDB	0.77	0	10
TGCT	MSigDB	0.43	3.9e-08	7.4
TGCT	HADB	0.094	0.24	0.62
TGCT	HAMDB	0.11	0.16	0.8
TGCT	ncRDeathDB	0.29	0.00029	3.5
DLBC	MSigDB	0.75	5.6e-09	8.2
DLBC	HADB	0.68	3e-07	6.5
DLBC	HAMDB	0.65	1.4e-06	5.9
DLBC	ncRDeathDB	0.74	2e-08	7.7
READ	MSigDB	0.72	0	10
READ	HADB	0.72	0	10
READ	HAMDB	0.62	0	10
READ	ncRDeathDB	0.78	0	10

## Sheet: Fig. 2b
Fig. 2b Number and ratio of each altered molecular feature (mRNA, miRNA, mutation, protein and SCNA) and total altered molecular features in autophagy score-high and autophagy score-low groups from TCGA tumor samples.
Cancertypes	Data_type	Tag	Count	Ratio
BLCA	miRNA	Down	18	0.0224159
BRCA	miRNA	Down	24	0.0373599
CESC	miRNA	Down	3	0.00373599
COAD	miRNA	Down	15	0.01868
ESCA	miRNA	Down	1	0.00124533
GBM	miRNA	Down	0	0
HNSC	miRNA	Down	14	0.01868
KIRC	miRNA	Down	0	0
KIRP	miRNA	Down	1	0.00373599
LGG	miRNA	Down	7	0.0435866
LIHC	miRNA	Down	48	0.0622665
LUAD	miRNA	Down	12	0.014944
LUSC	miRNA	Down	7	0.011208
OV	miRNA	Down	0	0
PAAD	miRNA	Down	5	0.00622665
PCPG	miRNA	Down	0	0
PRAD	miRNA	Down	0	0
SARC	miRNA	Down	114	0.143213
SKCM	miRNA	Down	0	0
STAD	miRNA	Down	137	0.179328
TGCT	miRNA	Down	205	0.328767
THCA	miRNA	Down	18	0.0311333
THYM	miRNA	Down	19	0.0249066
UCEC	miRNA	Down	38	0.0485679
BLCA	mRNA	Down	217	0.0154684
BRCA	mRNA	Down	340	0.0452921
CESC	mRNA	Down	60	0.00615222
COAD	mRNA	Down	68	0.0141208
ESCA	mRNA	Down	16	0.00339837
GBM	mRNA	Down	105	0.0165231
HNSC	mRNA	Down	107	0.00978497
KIRC	mRNA	Down	113	0.00937482
KIRP	mRNA	Down	326	0.03955
LGG	mRNA	Down	146	0.0312885
LIHC	mRNA	Down	458	0.0367962
LUAD	mRNA	Down	77	0.009492
LUSC	mRNA	Down	171	0.0179879
OV	mRNA	Down	60	0.00416007
PAAD	mRNA	Down	323	0.0245503
PCPG	mRNA	Down	210	0.0364446
PRAD	mRNA	Down	40	0.0138864
SARC	mRNA	Down	383	0.044003
SKCM	mRNA	Down	543	0.0881233
STAD	mRNA	Down	231	0.0586512
TGCT	mRNA	Down	1171	0.150876
THCA	mRNA	Down	773	0.0665612
THYM	mRNA	Down	1392	0.212808
UCEC	mRNA	Down	302	0.0447062
BLCA	Mutation	Down	0	0
BRCA	Mutation	Down	1	0.0384615
CESC	Mutation	Down	0	0
COAD	Mutation	Down	0	0
ESCA	Mutation	Down	0	0
GBM	Mutation	Down	0	0
HNSC	Mutation	Down	2	0.0384615
KIRC	Mutation	Down	0	0
KIRP	Mutation	Down	0	0
LGG	Mutation	Down	0	0
LIHC	Mutation	Down	0	0.0961538
LUAD	Mutation	Down	0	0
LUSC	Mutation	Down	0	0.0192308
OV	Mutation	Down	0	0
PAAD	Mutation	Down	0	0.0192308
PCPG	Mutation	Down	0	0
PRAD	Mutation	Down	0	0
SARC	Mutation	Down	0	0
SKCM	Mutation	Down	0	0
STAD	Mutation	Down	29	0.615385
TGCT	Mutation	Down	7	0.153846
THCA	Mutation	Down	0	0.0192308
THYM	Mutation	Down	0	0
UCEC	Mutation	Down	0	0
BLCA	Protein	Down	3	0.0109489
BRCA	Protein	Down	11	0.0985401
CESC	Protein	Down	4	0.0255474
COAD	Protein	Down	2	0.00729927
ESCA	Protein	Down	0	0
GBM	Protein	Down	0	0.00364964
HNSC	Protein	Down	3	0.0109489
KIRC	Protein	Down	1	0.00729927
KIRP	Protein	Down	4	0.0255474
LGG	Protein	Down	17	0.113139
LIHC	Protein	Down	15	0.0693431
LUAD	Protein	Down	2	0.0109489
LUSC	Protein	Down	3	0.0328467
OV	Protein	Down	0	0.0109489
PAAD	Protein	Down	3	0.0145985
PCPG	Protein	Down	0	0
PRAD	Protein	Down	0	0
SARC	Protein	Down	16	0.0912409
SKCM	Protein	Down	1	0.00729927
STAD	Protein	Down	22	0.109489
TGCT	Protein	Down	25	0.19708
THCA	Protein	Down	16	0.0948905
THYM	Protein	Down	0	0
UCEC	Protein	Down	11	0.0583942
BLCA	SCNV	Down	0	0
BRCA	SCNV	Down	172	0.235967
CESC	SCNV	Down	0	0.0010395
COAD	SCNV	Down	0	0
ESCA	SCNV	Down	0	0
GBM	SCNV	Down	2	0.004158
HNSC	SCNV	Down	21	0.0218295
KIRC	SCNV	Down	332	0.35447
KIRP	SCNV	Down	0	0.00519751
LGG	SCNV	Down	5	0.0239085
LIHC	SCNV	Down	6	0.012474
LUAD	SCNV	Down	0	0.00727651
LUSC	SCNV	Down	22	0.037422
OV	SCNV	Down	7	0.0239085
PAAD	SCNV	Down	0	0
PCPG	SCNV	Down	0	0
PRAD	SCNV	Down	0	0.0010395
SARC	SCNV	Down	0	0
SKCM	SCNV	Down	0	0
STAD	SCNV	Down	9	0.014553
TGCT	SCNV	Down	239	0.256757
THCA	SCNV	Down	0	0
THYM	SCNV	Down	0	0
UCEC	SCNV	Down	0	0
BLCA	miRNA	Up	0	0.0224159
BRCA	miRNA	Up	6	0.0373599
CESC	miRNA	Up	0	0.00373599
COAD	miRNA	Up	0	0.01868
ESCA	miRNA	Up	0	0.00124533
GBM	miRNA	Up	0	0
HNSC	miRNA	Up	1	0.01868
KIRC	miRNA	Up	0	0
KIRP	miRNA	Up	2	0.00373599
LGG	miRNA	Up	28	0.0435866
LIHC	miRNA	Up	2	0.0622665
LUAD	miRNA	Up	0	0.014944
LUSC	miRNA	Up	2	0.011208
OV	miRNA	Up	0	0
PAAD	miRNA	Up	0	0.00622665
PCPG	miRNA	Up	0	0
PRAD	miRNA	Up	0	0
SARC	miRNA	Up	1	0.143213
SKCM	miRNA	Up	0	0
STAD	miRNA	Up	7	0.179328
TGCT	miRNA	Up	59	0.328767
THCA	miRNA	Up	7	0.0311333
THYM	miRNA	Up	1	0.0249066
UCEC	miRNA	Up	1	0.0485679
BLCA	mRNA	Up	47	0.0154684
BRCA	mRNA	Up	433	0.0452921
CESC	mRNA	Up	45	0.00615222
COAD	mRNA	Up	173	0.0141208
ESCA	mRNA	Up	42	0.00339837
GBM	mRNA	Up	177	0.0165231
HNSC	mRNA	Up	60	0.00978497
KIRC	mRNA	Up	47	0.00937482
KIRP	mRNA	Up	349	0.03955
LGG	mRNA	Up	388	0.0312885
LIHC	mRNA	Up	170	0.0367962
LUAD	mRNA	Up	85	0.009492
LUSC	mRNA	Up	136	0.0179879
OV	mRNA	Up	11	0.00416007
PAAD	mRNA	Up	96	0.0245503
PCPG	mRNA	Up	412	0.0364446
PRAD	mRNA	Up	197	0.0138864
SARC	mRNA	Up	368	0.044003
SKCM	mRNA	Up	961	0.0881233
STAD	mRNA	Up	770	0.0586512
TGCT	mRNA	Up	1404	0.150876
THCA	mRNA	Up	363	0.0665612
THYM	mRNA	Up	2240	0.212808
UCEC	mRNA	Up	461	0.0447062
BLCA	Mutation	Up	0	0
BRCA	Mutation	Up	1	0.0384615
CESC	Mutation	Up	0	0
COAD	Mutation	Up	0	0
ESCA	Mutation	Up	0	0
GBM	Mutation	Up	0	0
HNSC	Mutation	Up	0	0.0384615
KIRC	Mutation	Up	0	0
KIRP	Mutation	Up	0	0
LGG	Mutation	Up	0	0
LIHC	Mutation	Up	5	0.0961538
LUAD	Mutation	Up	0	0
LUSC	Mutation	Up	1	0.0192308
OV	Mutation	Up	0	0
PAAD	Mutation	Up	1	0.0192308
PCPG	Mutation	Up	0	0
PRAD	Mutation	Up	0	0
SARC	Mutation	Up	0	0
SKCM	Mutation	Up	0	0
STAD	Mutation	Up	3	0.615385
TGCT	Mutation	Up	1	0.153846
THCA	Mutation	Up	1	0.0192308
THYM	Mutation	Up	0	0
UCEC	Mutation	Up	0	0
BLCA	Protein	Up	0	0.0109489
BRCA	Protein	Up	16	0.0985401
CESC	Protein	Up	3	0.0255474
COAD	Protein	Up	0	0.00729927
ESCA	Protein	Up	0	0
GBM	Protein	Up	1	0.00364964
HNSC	Protein	Up	0	0.0109489
KIRC	Protein	Up	1	0.00729927
KIRP	Protein	Up	3	0.0255474
LGG	Protein	Up	14	0.113139
LIHC	Protein	Up	4	0.0693431
LUAD	Protein	Up	1	0.0109489
LUSC	Protein	Up	6	0.0328467
OV	Protein	Up	3	0.0109489
PAAD	Protein	Up	1	0.0145985
PCPG	Protein	Up	0	0
PRAD	Protein	Up	0	0
SARC	Protein	Up	9	0.0912409
SKCM	Protein	Up	1	0.00729927
STAD	Protein	Up	8	0.109489
TGCT	Protein	Up	29	0.19708
THCA	Protein	Up	10	0.0948905
THYM	Protein	Up	0	0
UCEC	Protein	Up	5	0.0583942
BLCA	SCNV	Up	0	0
BRCA	SCNV	Up	55	0.235967
CESC	SCNV	Up	1	0.0010395
COAD	SCNV	Up	0	0
ESCA	SCNV	Up	0	0
GBM	SCNV	Up	2	0.004158
HNSC	SCNV	Up	0	0.0218295
KIRC	SCNV	Up	9	0.35447
KIRP	SCNV	Up	5	0.00519751
LGG	SCNV	Up	18	0.0239085
LIHC	SCNV	Up	6	0.012474
LUAD	SCNV	Up	7	0.00727651
LUSC	SCNV	Up	14	0.037422
OV	SCNV	Up	16	0.0239085
PAAD	SCNV	Up	0	0
PCPG	SCNV	Up	0	0
PRAD	SCNV	Up	1	0.0010395
SARC	SCNV	Up	0	0
SKCM	SCNV	Up	0	0
STAD	SCNV	Up	5	0.014553
TGCT	SCNV	Up	8	0.256757
THCA	SCNV	Up	0	0
THYM	SCNV	Up	0	0
UCEC	SCNV	Up	0	0
BLCA	Total	Down	238	0.0148763
BRCA	Total	Down	548	0.0552772
CESC	Total	Down	67	0.00605491
COAD	Total	Down	85	0.013467
ESCA	Total	Down	17	0.00307965
GBM	Total	Down	107	0.0149807
HNSC	Total	Down	147	0.0108571
KIRC	Total	Down	446	0.0262554
KIRP	Total	Down	331	0.0360163
LGG	Total	Down	175	0.0325191
LIHC	Total	Down	527	0.037269
LUAD	Total	Down	91	0.00960434
LUSC	Total	Down	203	0.0188955
OV	Total	Down	67	0.00506316
PAAD	Total	Down	331	0.0223927
PCPG	Total	Down	210	0.0324669
PRAD	Total	Down	40	0.012423
SARC	Total	Down	513	0.046508
SKCM	Total	Down	544	0.0786095
STAD	Total	Down	428	0.0637332
TGCT	Total	Down	1647	0.164318
THCA	Total	Down	807	0.0620106
THYM	Total	Down	1411	0.190625
UCEC	Total	Down	351	0.0426976
BLCA	Total	Up	47	0.0148763
BRCA	Total	Up	511	0.0552772
CESC	Total	Up	49	0.00605491
COAD	Total	Up	173	0.013467
ESCA	Total	Up	42	0.00307965
GBM	Total	Up	180	0.0149807
HNSC	Total	Up	61	0.0108571
KIRC	Total	Up	57	0.0262554
KIRP	Total	Up	359	0.0360163
LGG	Total	Up	448	0.0325191
LIHC	Total	Up	187	0.037269
LUAD	Total	Up	93	0.00960434
LUSC	Total	Up	159	0.0188955
OV	Total	Up	30	0.00506316
PAAD	Total	Up	98	0.0223927
PCPG	Total	Up	412	0.0324669
PRAD	Total	Up	198	0.012423
SARC	Total	Up	378	0.046508
SKCM	Total	Up	962	0.0786095
STAD	Total	Up	793	0.0637332
TGCT	Total	Up	1501	0.164318
THCA	Total	Up	381	0.0620106
THYM	Total	Up	2241	0.190625
UCEC	Total	Up	467	0.0426976

## Sheet: Fig. 3a
Fig. 3a Enriched pathways with gene counts >10 in at least 2 cancers by significantly altered mRNAs in the comparison of the autophagy score-high group vs. the autophagy score-low group.
ID	Description	class	pvalue	p.adjust	Count	GeneRatio
hsa04024	cAMP	BRCA	0.000288865	0.0111882	18	18/268
hsa04151	PI3K-Akt	BRCA	0.00695526	0.0791427	21	21/268
hsa04010	MAPK	BRCA	0.00888797	0.0849082	18	18/268
hsa04022	cGMP-PKG	BRCA	0.00951233	0.084955	12	12/268
hsa04390	Hippo	BRCA	0.0152116	0.106481	11	11/268
hsa04015	Rap1	BRCA	0.0466764	0.205373	12	12/268
hsa04145	Phagosome	COAD	1.33009e-10	2.99271e-08	17	17/125
hsa04022	cGMP-PKG	KIRP	0.00687699	0.421016	11	11/225
hsa04110	Cell cycle	LGG	1.42138e-08	1.05182e-06	17	17/207
hsa04024	cAMP	LGG	0.00362455	0.0670541	13	13/207
hsa04151	PI3K-Akt	LUSC	0.0233094	0.226434	11	11/127
hsa04014	Ras	PAAD	0.00408828	0.0580025	12	12/173
hsa04022	cGMP-PKG	PCPG	0.00509174	0.140259	11	11/216
hsa04010	MAPK	PCPG	0.0122394	0.200727	15	15/216
hsa04512	ECM-receptor interaction	SARC	6.31967e-05	0.00799438	12	12/289
hsa04510	Focal adhesion	SARC	0.000299633	0.0151614	18	18/289
hsa04022	cGMP-PKG	SARC	0.000918017	0.0290323	15	15/289
hsa04151	PI3K-Akt	SARC	0.00400332	0.0603315	23	23/289
hsa04390	Hippo	SARC	0.00405389	0.0603315	13	13/289
hsa04310	Wnt	SARC	0.0283151	0.223866	11	11/289
hsa04015	Rap1	SARC	0.0381459	0.268081	13	13/289
hsa04668	TNF	SKCM	0.0116656	0.345301	15	15/569
hsa04514	Cell adhesion molecules	SKCM	0.0168962	0.357235	18	18/569
hsa04151	PI3K-Akt	SKCM	0.0251516	0.404875	35	35/569
hsa04068	FoxO	SKCM	0.0418058	0.486589	15	15/569
hsa04022	cGMP-PKG	STAD	1.93065e-05	0.000884277	22	22/395
hsa04512	ECM-receptor interaction	STAD	2.00924e-05	0.000884277	15	15/395
hsa04514	Cell adhesion molecules	STAD	3.50798e-05	0.00107188	20	20/395
hsa04510	Focal adhesion	STAD	0.000118546	0.00296364	23	23/395
hsa04024	cAMP	STAD	0.000134312	0.00307798	24	24/395
hsa04151	PI3K-Akt	STAD	0.00788751	0.0891933	28	28/395
hsa04514	Cell adhesion molecules	TGCT	2.1543e-16	2.21175e-14	58	58/1019
hsa04145	Phagosome	TGCT	1.72949e-08	4.43903e-07	45	45/1019
hsa04512	ECM-receptor interaction	TGCT	0.0057908	0.0445892	20	20/1019
hsa04024	cAMP	TGCT	0.00748887	0.0528216	40	40/1019
hsa04151	PI3K-Akt	TGCT	0.0093987	0.0573725	60	60/1019
hsa04064	NF-kappa B	TGCT	0.00949999	0.0573725	22	22/1019
hsa04064	NF-kappa B	THCA	0.00135542	0.0319654	14	14/437
hsa04310	Wnt	THCA	0.0262752	0.285706	15	15/437
hsa04145	Phagosome	THCA	0.035462	0.323734	14	14/437
hsa04668	TNF	THCA	0.0394136	0.348564	11	11/437
hsa04110	Cell cycle	THYM	0.000210755	0.0168077	38	38/1411
hsa04512	ECM-receptor interaction	THYM	0.00352097	0.0837863	26	26/1411
hsa04510	Focal adhesion	THYM	0.00461658	0.088974	50	50/1411
hsa04151	PI3K-Akt	THYM	0.00474156	0.088974	81	81/1411
hsa04015	Rap1	THYM	0.0260693	0.22476	48	48/1411
hsa04068	FoxO	THYM	0.0424953	0.315255	31	31/1411
hsa04010	MAPK	UCEC	0.000552895	0.0914459	21	21/262
hsa04510	Focal adhesion	UCEC	0.0136568	0.228524	13	13/262
hsa04014	Ras	UCEC	0.0186403	0.275219	14	14/262
hsa04151	PI3K-Akt	UCEC	0.038951	0.407362	18	18/262

## Sheet: Fig. 3b
Fig. 3b Altered signaling pathways based on functional proteomics data of reverse-phase protein arrays in the autophagy score-high group vs. the autophagy score-low group for multiple cancers.
Cancertype	Pathway	FDR	Difference
ACC	CellCycle	0.011404	-2.65142
BRCA	Apoptosis	4.47033e-08	-0.77753
BRCA	CellCycle	2.58145e-08	-0.954199
BRCA	DNADamage	0.00607158	-0.486926
BRCA	Hormone AR	5.4766e-15	2.19159
BRCA	Hormone ER	5.64051e-18	3.17765
BRCA	PI3KAKT	0.000190589	-0.847407
CHOL	DNADamage	0.0367424	-2.62701
GBM	Apoptosis	0.0173528	-1.01423
GBM	CellCycle	0.0184345	-1.43009
GBM	DNADamage	0.0184345	-1.02127
GBM	PI3KAKT	0.0382581	1.58737
GBM	RASMAPK	0.0173528	1.8497
GBM	RTK	0.0470968	1.41634
HNSC	PI3KAKT	0.0197445	1.09051
KICH	Apoptosis	0.0499116	-0.491726
KICH	Hormone ER	0.0499116	0.553427
KICH	RTK	0.00891057	1.29193
KIRC	RTK	0.0133125	0.687567
LGG	DNADamage	6.3205e-09	-1.06821
LUAD	PI3KAKT	0.0145816	0.859455
LUSC	DNADamage	0.0205057	0.496984
LUSC	Hormone AR	0.00151311	0.681928
LUSC	Hormone ER	0.00155086	0.295584
LUSC	TSCmTOR	0.0321179	-0.63499
PRAD	RASMAPK	0.0407864	0.800925
PRAD	RTK	0.0232458	0.614283
SARC	TSCmTOR	0.00439061	-0.969807
STAD	CellCycle	5.45935e-05	-1.15083
STAD	EMT	2.879e-05	1.43264
TGCT	CellCycle	0.0384435	-0.88944
TGCT	EMT	0.0289249	0.950896
TGCT	PI3KAKT	0.0495839	0.591909
THCA	CellCycle	0.0330246	0.56969
THCA	Hormone AR	0.0173241	0.774342
THCA	PI3KAKT	0.0345359	-0.628893
THCA	TSCmTOR	0.00897115	-0.704655
THYM	RTK	0.0406213	0.662646
UCEC	CellCycle	0.00560751	-1.29235
UCEC	Hormone AR	0.00193477	0.767243

## Sheet: Fig. 3c
Fig. 3c Spearman correlation between mRNA expression levels of autophagy-associated genes in different signaling pathways and area under the curve across 1,074 cancer cell lines.
Drug	PATHWAY	Gene	Drug_response	Genex	Geney	Radius.Freq	Pathway_x	Pathway_y	Drugx	Drugy	Drug_num
AP-24534	ABL signaling	LST1	Sensitive	-0.877551	-1.5	6	-0.999942	0.0964022	-1.09994	0.096243	12
AP-24534	ABL signaling	PRKCB	Sensitive	-0.918367	-1.5	6	-0.999942	0.0964022	-1.09994	0.096243	12
AP-24534	ABL signaling	APOL4	Sensitive	-0.469388	-1.5	6	-0.999942	0.0964022	-1.09994	0.096243	12
AP-24534	ABL signaling	RGS18	Sensitive	-0.642857	-1.8	6	-0.999942	0.0964022	-1.09994	0.096243	12
AP-24534	ABL signaling	PTPRCAP	Sensitive	-0.959184	-1.5	6	-0.999942	0.0964022	-1.09994	0.096243	12
AP-24534	ABL signaling	PXK	Sensitive	-0.795918	-1.5	6	-0.999942	0.0964022	-1.09994	0.096243	12
AP-24534	ABL signaling	CD84	Sensitive	-0.765306	-1.8	6	-0.999942	0.0964022	-1.09994	0.096243	12
AP-24534	ABL signaling	PTPN7	Sensitive	-1	-1.5	6	-0.999942	0.0964022	-1.09994	0.096243	12
AP-24534	ABL signaling	PTPRC	Sensitive	-0.969388	-1.8	6	-0.999942	0.0964022	-1.09994	0.096243	12
AP-24534	ABL signaling	CLEC11A	Sensitive	-0.489796	-1.5	6	-0.999942	0.0964022	-1.09994	0.096243	12
AP-24534	ABL signaling	MYB	Sensitive	-0.979592	-1.5	6	-0.999942	0.0964022	-1.09994	0.096243	12
AP-24534	ABL signaling	TNFAIP8L2	Sensitive	-0.989796	-1.8	6	-0.999942	0.0964022	-1.09994	0.096243	12
Dasatinib	ABL signaling	CRIM1	Resistant	0.77551	-1.5	6	-0.999942	0.0964022	-1.04985	0.183058	9
Dasatinib	ABL signaling	ADAM9	Resistant	0.979592	-1.5	6	-0.999942	0.0964022	-1.04985	0.183058	9
Dasatinib	ABL signaling	KIF1A	Resistant	0.663265	-1.8	6	-0.999942	0.0964022	-1.04985	0.183058	9
Dasatinib	ABL signaling	PEA15	Resistant	0.612245	-1.5	6	-0.999942	0.0964022	-1.04985	0.183058	9
Dasatinib	ABL signaling	BICC1	Sensitive	0.0816327	-1.5	6	-0.999942	0.0964022	-1.04985	0.183058	9
Dasatinib	ABL signaling	TGFBR2	Sensitive	0.316327	-1.8	6	-0.999942	0.0964022	-1.04985	0.183058	9
Dasatinib	ABL signaling	IGFBP6	Resistant	0.72449	-1.8	6	-0.999942	0.0964022	-1.04985	0.183058	9
Dasatinib	ABL signaling	EPHA2	Resistant	0.969388	-1.8	6	-0.999942	0.0964022	-1.04985	0.183058	9
Dasatinib	ABL signaling	NNMT	Resistant	0.602041	-1.8	6	-0.999942	0.0964022	-1.04985	0.183058	9
GNF-2	ABL signaling	APOL4	Sensitive	-0.469388	-1.5	6	-0.999942	0.0964022	-0.949896	0.182978	1
Imatinib	ABL signaling	APOL4	Sensitive	-0.469388	-1.5	6	-0.999942	0.0964022	-0.899942	0.0964022	1
Nilotinib	ABL signaling	PTPN7	Sensitive	-1	-1.5	6	-0.999942	0.0964022	-1.04985	0.00974664	4
Nilotinib	ABL signaling	APOL4	Sensitive	-0.469388	-1.5	6	-0.999942	0.0964022	-1.04985	0.00974664	4
Nilotinib	ABL signaling	MYB	Sensitive	-0.979592	-1.5	6	-0.999942	0.0964022	-1.04985	0.00974664	4
Nilotinib	ABL signaling	TNFAIP8L2	Sensitive	-0.989796	-1.8	6	-0.999942	0.0964022	-1.04985	0.00974664	4
WH-4-023	ABL signaling	CRIM1	Resistant	0.77551	-1.5	6	-0.999942	0.0964022	-0.949896	0.00982623	2
WH-4-023	ABL signaling	NNMT	Resistant	0.602041	-1.8	6	-0.999942	0.0964022	-0.949896	0.00982623	2
Navitoclax	apoptosis regulation	CDT1	Sensitive	-0.357143	-1.8	3	-0.928369	0.367326	-0.878323	0.28075	50
Navitoclax	apoptosis regulation	MDN1	Sensitive	-0.673469	-1.5	3	-0.928369	0.367326	-0.878323	0.28075	50
Navitoclax	apoptosis regulation	CDC25A	Sensitive	-0.622449	-1.8	3	-0.928369	0.367326	-0.878323	0.28075	50
Navitoclax	apoptosis regulation	IGFBP6	Resistant	0.72449	-1.8	3	-0.928369	0.367326	-0.878323	0.28075	50
Navitoclax	apoptosis regulation	PHLDA2	Resistant	0.908163	-1.8	3	-0.928369	0.367326	-0.878323	0.28075	50
Navitoclax	apoptosis regulation	MCM10	Sensitive	0.428571	-1.5	3	-0.928369	0.367326	-0.878323	0.28075	50
Navitoclax	apoptosis regulation	PTPRCAP	Sensitive	-0.959184	-1.5	3	-0.928369	0.367326	-0.878323	0.28075	50
Navitoclax	apoptosis regulation	IL6ST	Resistant	0.744898	-1.8	3	-0.928369	0.367326	-0.878323	0.28075	50
Navitoclax	apoptosis regulation	RLTPR	Sensitive	-0.826531	-1.8	3	-0.928369	0.367326	-0.878323	0.28075	50
Navitoclax	apoptosis regulation	P2RX1	Sensitive	-0.867347	-1.8	3	-0.928369	0.367326	-0.878323	0.28075	50
Navitoclax	apoptosis regulation	DKK1	Resistant	0.836735	-1.5	3	-0.928369	0.367326	-0.878323	0.28075	50
Navitoclax	apoptosis regulation	ADAM9	Resistant	0.979592	-1.5	3	-0.928369	0.367326	-0.878323	0.28075	50
Navitoclax	apoptosis regulation	PPAP2C	Resistant	0.94898	-1.8	3	-0.928369	0.367326	-0.878323	0.28075	50
Navitoclax	apoptosis regulation	EPHA2	Resistant	0.969388	-1.8	3	-0.928369	0.367326	-0.878323	0.28075	50
Navitoclax	apoptosis regulation	C19orf33	Resistant	0.846939	-1.8	3	-0.928369	0.367326	-0.878323	0.28075	50
Navitoclax	apoptosis regulation	C19orf77	Sensitive	-0.183673	-1.5	3	-0.928369	0.367326	-0.878323	0.28075	50
Navitoclax	apoptosis regulation	PTPRC	Sensitive	-0.969388	-1.8	3	-0.928369	0.367326	-0.878323	0.28075	50
Navitoclax	apoptosis regulation	GULP1	Resistant	0.938776	-1.5	3	-0.928369	0.367326	-0.878323	0.28075	50
Navitoclax	apoptosis regulation	FRMD6	Resistant	0.755102	-1.5	3	-0.928369	0.367326	-0.878323	0.28075	50
Navitoclax	apoptosis regulation	GNA11	Resistant	1	-1.5	3	-0.928369	0.367326	-0.878323	0.28075	50
Navitoclax	apoptosis regulation	SDC1	Resistant	0.897959	-1.5	3	-0.928369	0.367326	-0.878323	0.28075	50
Navitoclax	apoptosis regulation	UEVLD	Resistant	0.826531	-1.8	3	-0.928369	0.367326	-0.878323	0.28075	50
Navitoclax	apoptosis regulation	PEA15	Resistant	0.612245	-1.5	3	-0.928369	0.367326	-0.878323	0.28075	50
Navitoclax	apoptosis regulation	LST1	Sensitive	-0.877551	-1.5	3	-0.928369	0.367326	-0.878323	0.28075	50
Navitoclax	apoptosis regulation	SHPRH	Sensitive	-0.816327	-1.5	3	-0.928369	0.367326	-0.878323	0.28075	50
Navitoclax	apoptosis regulation	N4BP2	Sensitive	-0.744898	-1.8	3	-0.928369	0.367326	-0.878323	0.28075	50
Navitoclax	apoptosis regulation	CPXM1	Sensitive	0.397959	-1.8	3	-0.928369	0.367326	-0.878323	0.28075	50
Navitoclax	apoptosis regulation	PRKCB	Sensitive	-0.918367	-1.5	3	-0.928369	0.367326	-0.878323	0.28075	50
Navitoclax	apoptosis regulation	BCL2	Sensitive	-0.806122	-1.8	3	-0.928369	0.367326	-0.878323	0.28075	50
Navitoclax	apoptosis regulation	ZNF430	Sensitive	-0.734694	-1.5	3	-0.928369	0.367326	-0.878323	0.28075	50
Navitoclax	apoptosis regulation	LIMD2	Sensitive	-0.928571	-1.8	3	-0.928369	0.367326	-0.878323	0.28075	50
Navitoclax	apoptosis regulation	IGF2BP2	Sensitive	-0.102041	-1.5	3	-0.928369	0.367326	-0.878323	0.28075	50
Navitoclax	apoptosis regulation	HFE	Resistant	0.653061	-1.5	3	-0.928369	0.367326	-0.878323	0.28075	50
Navitoclax	apoptosis regulation	PHLDA1	Resistant	0.989796	-1.8	3	-0.928369	0.367326	-0.878323	0.28075	50
Navitoclax	apoptosis regulation	PIK3CG	Sensitive	-0.94898	-1.8	3	-0.928369	0.367326	-0.878323	0.28075	50
Navitoclax	apoptosis regulation	TRAF3IP3	Sensitive	-0.938776	-1.5	3	-0.928369	0.367326	-0.878323	0.28075	50
Navitoclax	apoptosis regulation	RHPN2	Resistant	0.959184	-1.5	3	-0.928369	0.367326	-0.878323	0.28075	50
Navitoclax	apoptosis regulation	IL2RG	Sensitive	-0.887755	-1.8	3	-0.928369	0.367326	-0.878323	0.28075	50
Navitoclax	apoptosis regulation	SEMA3C	Resistant	0.785714	-1.8	3	-0.928369	0.367326	-0.878323	0.28075	50
Navitoclax	apoptosis regulation	FKBP10	Resistant	0.816327	-1.5	3	-0.928369	0.367326	-0.878323	0.28075	50
Navitoclax	apoptosis regulation	E2F2	Sensitive	-0.755102	-1.5	3	-0.928369	0.367326	-0.878323	0.28075	50
Navitoclax	apoptosis regulation	IER5L	Resistant	0.867347	-1.8	3	-0.928369	0.367326	-0.878323	0.28075	50
Navitoclax	apoptosis regulation	MYB	Sensitive	-0.979592	-1.5	3	-0.928369	0.367326	-0.878323	0.28075	50
Navitoclax	apoptosis regulation	CRIM1	Resistant	0.77551	-1.5	3	-0.928369	0.367326	-0.878323	0.28075	50
Navitoclax	apoptosis regulation	RAD54L2	Sensitive	-0.683673	-1.8	3	-0.928369	0.367326	-0.878323	0.28075	50
Navitoclax	apoptosis regulation	CD247	Sensitive	-0.612245	-1.5	3	-0.928369	0.367326	-0.878323	0.28075	50
Navitoclax	apoptosis regulation	PTPN7	Sensitive	-1	-1.5	3	-0.928369	0.367326	-0.878323	0.28075	50
Navitoclax	apoptosis regulation	ZNF689	Sensitive	0.510204	-1.5	3	-0.928369	0.367326	-0.878323	0.28075	50
Navitoclax	apoptosis regulation	CLIP4	Resistant	0.734694	-1.5	3	-0.928369	0.367326	-0.878323	0.28075	50
Navitoclax	apoptosis regulation	TNFAIP8L2	Sensitive	-0.989796	-1.8	3	-0.928369	0.367326	-0.878323	0.28075	50
PAC-1	apoptosis regulation	CD52	Sensitive	-0.897959	-1.5	3	-0.928369	0.367326	-1.02837	0.367167	5
PAC-1	apoptosis regulation	SEPT1	Sensitive	-0.857143	-1.5	3	-0.928369	0.367326	-1.02837	0.367167	5
PAC-1	apoptosis regulation	IL2RG	Sensitive	-0.887755	-1.8	3	-0.928369	0.367326	-1.02837	0.367167	5
PAC-1	apoptosis regulation	SIT1	Sensitive	-0.785714	-1.8	3	-0.928369	0.367326	-1.02837	0.367167	5
PAC-1	apoptosis regulation	PTPRCAP	Sensitive	-0.959184	-1.5	3	-0.928369	0.367326	-1.02837	0.367167	5
TW 37	apoptosis regulation	PRR15L	Resistant	0.673469	-1.5	3	-0.928369	0.367326	-0.878323	0.453902	2
TW 37	apoptosis regulation	CLDN3	Resistant	0.704082	-1.8	3	-0.928369	0.367326	-0.878323	0.453902	2
AT-7519	cell cycle	PTPRC	Sensitive	-0.969388	-1.8	6	-0.731146	0.592122	-0.6811	0.678698	48
AT-7519	cell cycle	FKBP10	Resistant	0.816327	-1.5	6	-0.731146	0.592122	-0.6811	0.678698	48
AT-7519	cell cycle	CD52	Sensitive	-0.897959	-1.5	6	-0.731146	0.592122	-0.6811	0.678698	48
AT-7519	cell cycle	MYB	Sensitive	-0.979592	-1.5	6	-0.731146	0.592122	-0.6811	0.678698	48
AT-7519	cell cycle	CHI3L2	Sensitive	0.0918367	-1.8	6	-0.731146	0.592122	-0.6811	0.678698	48
AT-7519	cell cycle	BLK	Sensitive	-0.653061	-1.5	6	-0.731146	0.592122	-0.6811	0.678698	48
AT-7519	cell cycle	GAS2L3	Resistant	0.928571	-1.8	6	-0.731146	0.592122	-0.6811	0.678698	48
AT-7519	cell cycle	HLA-DOA	Sensitive	-0.44898	-1.5	6	-0.731146	0.592122	-0.6811	0.678698	48
AT-7519	cell cycle	SIT1	Sensitive	-0.785714	-1.8	6	-0.731146	0.592122	-0.6811	0.678698	48
AT-7519	cell cycle	TNFAIP8L2	Sensitive	-0.989796	-1.8	6	-0.731146	0.592122	-0.6811	0.678698	48
AT-7519	cell cycle	TRAF3IP3	Sensitive	-0.938776	-1.5	6	-0.731146	0.592122	-0.6811	0.678698	48
AT-7519	cell cycle	ADAM9	Resistant	0.979592	-1.5	6	-0.731146	0.592122	-0.6811	0.678698	48
AT-7519	cell cycle	PTPRCAP	Sensitive	-0.959184	-1.5	6	-0.731146	0.592122	-0.6811	0.678698	48
AT-7519	cell cycle	IL6ST	Resistant	0.744898	-1.8	6	-0.731146	0.592122	-0.6811	0.678698	48
AT-7519	cell cycle	NNMT	Resistant	0.602041	-1.8	6	-0.731146	0.592122	-0.6811	0.678698	48
AT-7519	cell cycle	SYK	Sensitive	0.306122	-1.5	6	-0.731146	0.592122	-0.6811	0.678698	48
AT-7519	cell cycle	CD79A	Sensitive	-0.836735	-1.5	6	-0.731146	0.592122	-0.6811	0.678698	48
AT-7519	cell cycle	IL2RG	Sensitive	-0.887755	-1.8	6	-0.731146	0.592122	-0.6811	0.678698	48
AT-7519	cell cycle	SEPT1	Sensitive	-0.857143	-1.5	6	-0.731146	0.592122	-0.6811	0.678698	48
AT-7519	cell cycle	PYHIN1	Sensitive	-0.561224	-1.8	6	-0.731146	0.592122	-0.6811	0.678698	48
AT-7519	cell cycle	E2F2	Sensitive	-0.755102	-1.5	6	-0.731146	0.592122	-0.6811	0.678698	48
AT-7519	cell cycle	RBM15	Sensitive	-0.663265	-1.8	6	-0.731146	0.592122	-0.6811	0.678698	48
AT-7519	cell cycle	PTPN7	Sensitive	-1	-1.5	6	-0.731146	0.592122	-0.6811	0.678698	48
AT-7519	cell cycle	CRIM1	Resistant	0.77551	-1.5	6	-0.731146	0.592122	-0.6811	0.678698	48
AT-7519	cell cycle	LTB	Sensitive	-0.0408163	-1.5	6	-0.731146	0.592122	-0.6811	0.678698	48
AT-7519	cell cycle	CD247	Sensitive	-0.612245	-1.5	6	-0.731146	0.592122	-0.6811	0.678698	48
AT-7519	cell cycle	PHLDA1	Resistant	0.989796	-1.8	6	-0.731146	0.592122	-0.6811	0.678698	48
AT-7519	cell cycle	GNA11	Resistant	1	-1.5	6	-0.731146	0.592122	-0.6811	0.678698	48
AT-7519	cell cycle	TCL1A	Sensitive	-0.72449	-1.8	6	-0.731146	0.592122	-0.6811	0.678698	48
AT-7519	cell cycle	GULP1	Resistant	0.938776	-1.5	6	-0.731146	0.592122	-0.6811	0.678698	48
AT-7519	cell cycle	FAM65B	Sensitive	-0.704082	-1.8	6	-0.731146	0.592122	-0.6811	0.678698	48
AT-7519	cell cycle	SEMA3C	Resistant	0.785714	-1.8	6	-0.731146	0.592122	-0.6811	0.678698	48
AT-7519	cell cycle	CD38	Sensitive	-0.908163	-1.8	6	-0.731146	0.592122	-0.6811	0.678698	48
AT-7519	cell cycle	ELF1	Sensitive	-0.693878	-1.5	6	-0.731146	0.592122	-0.6811	0.678698	48
AT-7519	cell cycle	ZNF430	Sensitive	-0.734694	-1.5	6	-0.731146	0.592122	-0.6811	0.678698	48
AT-7519	cell cycle	N4BP2	Sensitive	-0.744898	-1.8	6	-0.731146	0.592122	-0.6811	0.678698	48
AT-7519	cell cycle	LST1	Sensitive	-0.877551	-1.5	6	-0.731146	0.592122	-0.6811	0.678698	48
AT-7519	cell cycle	LIMD2	Sensitive	-0.928571	-1.8	6	-0.731146	0.592122	-0.6811	0.678698	48
AT-7519	cell cycle	PRKCB	Sensitive	-0.918367	-1.5	6	-0.731146	0.592122	-0.6811	0.678698	48
AT-7519	cell cycle	LAX1	Sensitive	-0.714286	-1.5	6	-0.731146	0.592122	-0.6811	0.678698	48
AT-7519	cell cycle	RLTPR	Sensitive	-0.826531	-1.8	6	-0.731146	0.592122	-0.6811	0.678698	48
AT-7519	cell cycle	SHPRH	Sensitive	-0.816327	-1.5	6	-0.731146	0.592122	-0.6811	0.678698	48
AT-7519	cell cycle	PIK3CG	Sensitive	-0.94898	-1.8	6	-0.731146	0.592122	-0.6811	0.678698	48
AT-7519	cell cycle	P2RX1	Sensitive	-0.867347	-1.8	6	-0.731146	0.592122	-0.6811	0.678698	48
AT-7519	cell cycle	CAP2	Resistant	0.887755	-1.8	6	-0.731146	0.592122	-0.6811	0.678698	48
AT-7519	cell cycle	BCL2	Sensitive	-0.806122	-1.8	6	-0.731146	0.592122	-0.6811	0.678698	48
AT-7519	cell cycle	NFATC1	Sensitive	-0.77551	-1.5	6	-0.731146	0.592122	-0.6811	0.678698	48
AT-7519	cell cycle	POU2AF1	Sensitive	-0.846939	-1.8	6	-0.731146	0.592122	-0.6811	0.678698	48
CGP-60474	cell cycle	KIF1A	Resistant	0.663265	-1.8	6	-0.731146	0.592122	-0.781054	0.505466	1
KIN001-270	cell cycle	PIK3CG	Sensitive	-0.94898	-1.8	6	-0.731146	0.592122	-0.631146	0.592122	1
PHA-793887	cell cycle	CLIP4	Resistant	0.734694	-1.5	6	-0.731146	0.592122	-0.6811	0.505546	83
PHA-793887	cell cycle	ZNF430	Sensitive	-0.734694	-1.5	6	-0.731146	0.592122	-0.6811	0.505546	83
PHA-793887	cell cycle	SFMBT2	Sensitive	0.469388	-1.5	6	-0.731146	0.592122	-0.6811	0.505546	83
PHA-793887	cell cycle	BLK	Sensitive	-0.653061	-1.5	6	-0.731146	0.592122	-0.6811	0.505546	83
PHA-793887	cell cycle	IER5L	Resistant	0.867347	-1.8	6	-0.731146	0.592122	-0.6811	0.505546	83
PHA-793887	cell cycle	IKZF3	Sensitive	-0.244898	-1.5	6	-0.731146	0.592122	-0.6811	0.505546	83
PHA-793887	cell cycle	P2RX1	Sensitive	-0.867347	-1.8	6	-0.731146	0.592122	-0.6811	0.505546	83
PHA-793887	cell cycle	PTPN7	Sensitive	-1	-1.5	6	-0.731146	0.592122	-0.6811	0.505546	83
PHA-793887	cell cycle	IL2RG	Sensitive	-0.887755	-1.8	6	-0.731146	0.592122	-0.6811	0.505546	83
PHA-793887	cell cycle	PRKCB	Sensitive	-0.918367	-1.5	6	-0.731146	0.592122	-0.6811	0.505546	83
PHA-793887	cell cycle	IGJ	Sensitive	-0.387755	-1.5	6	-0.731146	0.592122	-0.6811	0.505546	83
PHA-793887	cell cycle	PPAP2C	Resistant	0.94898	-1.8	6	-0.731146	0.592122	-0.6811	0.505546	83
PHA-793887	cell cycle	NNMT	Resistant	0.602041	-1.8	6	-0.731146	0.592122	-0.6811	0.505546	83
PHA-793887	cell cycle	TLR7	Sensitive	0.479592	-1.8	6	-0.731146	0.592122	-0.6811	0.505546	83
PHA-793887	cell cycle	POU2AF1	Sensitive	-0.846939	-1.8	6	-0.731146	0.592122	-0.6811	0.505546	83
PHA-793887	cell cycle	PTPRC	Sensitive	-0.969388	-1.8	6	-0.731146	0.592122	-0.6811	0.505546	83
PHA-793887	cell cycle	YIPF6	Resistant	0.918367	-1.5	6	-0.731146	0.592122	-0.6811	0.505546	83
PHA-793887	cell cycle	CRIM1	Resistant	0.77551	-1.5	6	-0.731146	0.592122	-0.6811	0.505546	83
PHA-793887	cell cycle	FAM65B	Sensitive	-0.704082	-1.8	6	-0.731146	0.592122	-0.6811	0.505546	83
PHA-793887	cell cycle	RGS18	Sensitive	-0.642857	-1.8	6	-0.731146	0.592122	-0.6811	0.505546	83
PHA-793887	cell cycle	E2F2	Sensitive	-0.755102	-1.5	6	-0.731146	0.592122	-0.6811	0.505546	83
PHA-793887	cell cycle	GAS2L3	Resistant	0.928571	-1.8	6	-0.731146	0.592122	-0.6811	0.505546	83
PHA-793887	cell cycle	SDC1	Resistant	0.897959	-1.5	6	-0.731146	0.592122	-0.6811	0.505546	83
PHA-793887	cell cycle	SIT1	Sensitive	-0.785714	-1.8	6	-0.731146	0.592122	-0.6811	0.505546	83
PHA-793887	cell cycle	SEPT1	Sensitive	-0.857143	-1.5	6	-0.731146	0.592122	-0.6811	0.505546	83
PHA-793887	cell cycle	CD52	Sensitive	-0.897959	-1.5	6	-0.731146	0.592122	-0.6811	0.505546	83
PHA-793887	cell cycle	PHLDA2	Resistant	0.908163	-1.8	6	-0.731146	0.592122	-0.6811	0.505546	83
PHA-793887	cell cycle	PTPRCAP	Sensitive	-0.959184	-1.5	6	-0.731146	0.592122	-0.6811	0.505546	83
PHA-793887	cell cycle	BCL2	Sensitive	-0.806122	-1.8	6	-0.731146	0.592122	-0.6811	0.505546	83
PHA-793887	cell cycle	TRAF3IP3	Sensitive	-0.938776	-1.5	6	-0.731146	0.592122	-0.6811	0.505546	83
PHA-793887	cell cycle	CDT1	Sensitive	-0.357143	-1.8	6	-0.731146	0.592122	-0.6811	0.505546	83
PHA-793887	cell cycle	SYK	Sensitive	0.306122	-1.5	6	-0.731146	0.592122	-0.6811	0.505546	83
PHA-793887	cell cycle	TNFAIP8L2	Sensitive	-0.989796	-1.8	6	-0.731146	0.592122	-0.6811	0.505546	83
PHA-793887	cell cycle	RLTPR	Sensitive	-0.826531	-1.8	6	-0.731146	0.592122	-0.6811	0.505546	83
PHA-793887	cell cycle	P2RY10	Sensitive	-0.234694	-1.8	6	-0.731146	0.592122	-0.6811	0.505546	83
PHA-793887	cell cycle	TNFRSF17	Sensitive	0.0510204	-1.8	6	-0.731146	0.592122	-0.6811	0.505546	83
PHA-793887	cell cycle	SHPRH	Sensitive	-0.816327	-1.5	6	-0.731146	0.592122	-0.6811	0.505546	83
PHA-793887	cell cycle	LTB	Sensitive	-0.0408163	-1.5	6	-0.731146	0.592122	-0.6811	0.505546	83
PHA-793887	cell cycle	CD79A	Sensitive	-0.836735	-1.5	6	-0.731146	0.592122	-0.6811	0.505546	83
PHA-793887	cell cycle	BACH2	Sensitive	-0.540816	-1.8	6	-0.731146	0.592122	-0.6811	0.505546	83
PHA-793887	cell cycle	FKBP10	Resistant	0.816327	-1.5	6	-0.731146	0.592122	-0.6811	0.505546	83
PHA-793887	cell cycle	CD84	Sensitive	-0.765306	-1.8	6	-0.731146	0.592122	-0.6811	0.505546	83
PHA-793887	cell cycle	MDN1	Sensitive	-0.673469	-1.5	6	-0.731146	0.592122	-0.6811	0.505546	83
PHA-793887	cell cycle	VPS13C	Sensitive	-0.602041	-1.8	6	-0.731146	0.592122	-0.6811	0.505546	83
PHA-793887	cell cycle	SLC38A5	Sensitive	-0.367347	-1.5	6	-0.731146	0.592122	-0.6811	0.505546	83
PHA-793887	cell cycle	SNX12	Resistant	0.632653	-1.5	6	-0.731146	0.592122	-0.6811	0.505546	83
PHA-793887	cell cycle	FRMD6	Resistant	0.755102	-1.5	6	-0.731146	0.592122	-0.6811	0.505546	83
PHA-793887	cell cycle	MS4A1	Sensitive	-0.438776	-1.8	6	-0.731146	0.592122	-0.6811	0.505546	83
PHA-793887	cell cycle	DDN	Sensitive	0.122449	-1.5	6	-0.731146	0.592122	-0.6811	0.505546	83
PHA-793887	cell cycle	ATP8B1	Resistant	0.806122	-1.8	6	-0.731146	0.592122	-0.6811	0.505546	83
PHA-793887	cell cycle	SEMA3C	Resistant	0.785714	-1.8	6	-0.731146	0.592122	-0.6811	0.505546	83
PHA-793887	cell cycle	LIMD2	Sensitive	-0.928571	-1.8	6	-0.731146	0.592122	-0.6811	0.505546	83
PHA-793887	cell cycle	RBM15	Sensitive	-0.663265	-1.8	6	-0.731146	0.592122	-0.6811	0.505546	83
PHA-793887	cell cycle	NFATC1	Sensitive	-0.77551	-1.5	6	-0.731146	0.592122	-0.6811	0.505546	83
PHA-793887	cell cycle	PXK	Sensitive	-0.795918	-1.5	6	-0.731146	0.592122	-0.6811	0.505546	83
PHA-793887	cell cycle	MYB	Sensitive	-0.979592	-1.5	6	-0.731146	0.592122	-0.6811	0.505546	83
PHA-793887	cell cycle	IL6ST	Resistant	0.744898	-1.8	6	-0.731146	0.592122	-0.6811	0.505546	83
PHA-793887	cell cycle	DUSP2	Sensitive	0.408163	-1.5	6	-0.731146	0.592122	-0.6811	0.505546	83
PHA-793887	cell cycle	CDC25A	Sensitive	-0.622449	-1.8	6	-0.731146	0.592122	-0.6811	0.505546	83
PHA-793887	cell cycle	CAP2	Resistant	0.887755	-1.8	6	-0.731146	0.592122	-0.6811	0.505546	83
PHA-793887	cell cycle	IGFBP6	Resistant	0.72449	-1.8	6	-0.731146	0.592122	-0.6811	0.505546	83
PHA-793887	cell cycle	PIK3CG	Sensitive	-0.94898	-1.8	6	-0.731146	0.592122	-0.6811	0.505546	83
PHA-793887	cell cycle	RAD54L2	Sensitive	-0.683673	-1.8	6	-0.731146	0.592122	-0.6811	0.505546	83
PHA-793887	cell cycle	TCL1A	Sensitive	-0.72449	-1.8	6	-0.731146	0.592122	-0.6811	0.505546	83
PHA-793887	cell cycle	GNA11	Resistant	1	-1.5	6	-0.731146	0.592122	-0.6811	0.505546	83
PHA-793887	cell cycle	UEVLD	Resistant	0.826531	-1.8	6	-0.731146	0.592122	-0.6811	0.505546	83
PHA-793887	cell cycle	HLA-DOA	Sensitive	-0.44898	-1.5	6	-0.731146	0.592122	-0.6811	0.505546	83
PHA-793887	cell cycle	ADAM9	Resistant	0.979592	-1.5	6	-0.731146	0.592122	-0.6811	0.505546	83
PHA-793887	cell cycle	ANKRD44	Sensitive	-0.418367	-1.8	6	-0.731146	0.592122	-0.6811	0.505546	83
PHA-793887	cell cycle	ZNF296	Sensitive	0.5	-1.8	6	-0.731146	0.592122	-0.6811	0.505546	83
PHA-793887	cell cycle	EPHA2	Resistant	0.969388	-1.8	6	-0.731146	0.592122	-0.6811	0.505546	83
PHA-793887	cell cycle	N4BP2	Sensitive	-0.744898	-1.8	6	-0.731146	0.592122	-0.6811	0.505546	83
PHA-793887	cell cycle	TLR10	Sensitive	0.0408163	-1.5	6	-0.731146	0.592122	-0.6811	0.505546	83
PHA-793887	cell cycle	PHLDA1	Resistant	0.989796	-1.8	6	-0.731146	0.592122	-0.6811	0.505546	83
PHA-793887	cell cycle	LAX1	Sensitive	-0.714286	-1.5	6	-0.731146	0.592122	-0.6811	0.505546	83
PHA-793887	cell cycle	ZNF462	Resistant	0.795918	-1.5	6	-0.731146	0.592122	-0.6811	0.505546	83
PHA-793887	cell cycle	LST1	Sensitive	-0.877551	-1.5	6	-0.731146	0.592122	-0.6811	0.505546	83
PHA-793887	cell cycle	CD38	Sensitive	-0.908163	-1.8	6	-0.731146	0.592122	-0.6811	0.505546	83
PHA-793887	cell cycle	P2RY11	Sensitive	-0.316327	-1.8	6	-0.731146	0.592122	-0.6811	0.505546	83
PHA-793887	cell cycle	DKK1	Resistant	0.836735	-1.5	6	-0.731146	0.592122	-0.6811	0.505546	83
PHA-793887	cell cycle	PYHIN1	Sensitive	-0.561224	-1.8	6	-0.731146	0.592122	-0.6811	0.505546	83
PHA-793887	cell cycle	GULP1	Resistant	0.938776	-1.5	6	-0.731146	0.592122	-0.6811	0.505546	83
PHA-793887	cell cycle	ELF1	Sensitive	-0.693878	-1.5	6	-0.731146	0.592122	-0.6811	0.505546	83
THZ-2-102-1	cell cycle	PRKCB	Sensitive	-0.918367	-1.5	6	-0.731146	0.592122	-0.781054	0.678777	49
THZ-2-102-1	cell cycle	IL2RG	Sensitive	-0.887755	-1.8	6	-0.731146	0.592122	-0.781054	0.678777	49
THZ-2-102-1	cell cycle	ANXA3	Resistant	0.571429	-1.5	6	-0.731146	0.592122	-0.781054	0.678777	49
THZ-2-102-1	cell cycle	MYB	Sensitive	-0.979592	-1.5	6	-0.731146	0.592122	-0.781054	0.678777	49
THZ-2-102-1	cell cycle	BCL2	Sensitive	-0.806122	-1.8	6	-0.731146	0.592122	-0.781054	0.678777	49
THZ-2-102-1	cell cycle	CAP2	Resistant	0.887755	-1.8	6	-0.731146	0.592122	-0.781054	0.678777	49
THZ-2-102-1	cell cycle	EPHA2	Resistant	0.969388	-1.8	6	-0.731146	0.592122	-0.781054	0.678777	49
THZ-2-102-1	cell cycle	GULP1	Resistant	0.938776	-1.5	6	-0.731146	0.592122	-0.781054	0.678777	49
THZ-2-102-1	cell cycle	LST1	Sensitive	-0.877551	-1.5	6	-0.731146	0.592122	-0.781054	0.678777	49
THZ-2-102-1	cell cycle	LIMD2	Sensitive	-0.928571	-1.8	6	-0.731146	0.592122	-0.781054	0.678777	49
THZ-2-102-1	cell cycle	RAD54L2	Sensitive	-0.683673	-1.8	6	-0.731146	0.592122	-0.781054	0.678777	49
THZ-2-102-1	cell cycle	CD38	Sensitive	-0.908163	-1.8	6	-0.731146	0.592122	-0.781054	0.678777	49
THZ-2-102-1	cell cycle	CD79A	Sensitive	-0.836735	-1.5	6	-0.731146	0.592122	-0.781054	0.678777	49
THZ-2-102-1	cell cycle	E2F2	Sensitive	-0.755102	-1.5	6	-0.731146	0.592122	-0.781054	0.678777	49
THZ-2-102-1	cell cycle	PTPRC	Sensitive	-0.969388	-1.8	6	-0.731146	0.592122	-0.781054	0.678777	49
THZ-2-102-1	cell cycle	C19orf33	Resistant	0.846939	-1.8	6	-0.731146	0.592122	-0.781054	0.678777	49
THZ-2-102-1	cell cycle	PHLDA1	Resistant	0.989796	-1.8	6	-0.731146	0.592122	-0.781054	0.678777	49
THZ-2-102-1	cell cycle	PHLDA2	Resistant	0.908163	-1.8	6	-0.731146	0.592122	-0.781054	0.678777	49
THZ-2-102-1	cell cycle	P2RX1	Sensitive	-0.867347	-1.8	6	-0.731146	0.592122	-0.781054	0.678777	49
THZ-2-102-1	cell cycle	NFATC1	Sensitive	-0.77551	-1.5	6	-0.731146	0.592122	-0.781054	0.678777	49
THZ-2-102-1	cell cycle	PTPRCAP	Sensitive	-0.959184	-1.5	6	-0.731146	0.592122	-0.781054	0.678777	49
THZ-2-102-1	cell cycle	IER5L	Resistant	0.867347	-1.8	6	-0.731146	0.592122	-0.781054	0.678777	49
THZ-2-102-1	cell cycle	ATP8B1	Resistant	0.806122	-1.8	6	-0.731146	0.592122	-0.781054	0.678777	49
THZ-2-102-1	cell cycle	SHPRH	Sensitive	-0.816327	-1.5	6	-0.731146	0.592122	-0.781054	0.678777	49
THZ-2-102-1	cell cycle	PPAP2C	Resistant	0.94898	-1.8	6	-0.731146	0.592122	-0.781054	0.678777	49
THZ-2-102-1	cell cycle	CDC25A	Sensitive	-0.622449	-1.8	6	-0.731146	0.592122	-0.781054	0.678777	49
THZ-2-102-1	cell cycle	RLTPR	Sensitive	-0.826531	-1.8	6	-0.731146	0.592122	-0.781054	0.678777	49
THZ-2-102-1	cell cycle	MDN1	Sensitive	-0.673469	-1.5	6	-0.731146	0.592122	-0.781054	0.678777	49
THZ-2-102-1	cell cycle	CRIM1	Resistant	0.77551	-1.5	6	-0.731146	0.592122	-0.781054	0.678777	49
THZ-2-102-1	cell cycle	TNFAIP8L2	Sensitive	-0.989796	-1.8	6	-0.731146	0.592122	-0.781054	0.678777	49
THZ-2-102-1	cell cycle	GNA11	Resistant	1	-1.5	6	-0.731146	0.592122	-0.781054	0.678777	49
THZ-2-102-1	cell cycle	PXK	Sensitive	-0.795918	-1.5	6	-0.731146	0.592122	-0.781054	0.678777	49
THZ-2-102-1	cell cycle	RBM15	Sensitive	-0.663265	-1.8	6	-0.731146	0.592122	-0.781054	0.678777	49
THZ-2-102-1	cell cycle	GAS2L3	Resistant	0.928571	-1.8	6	-0.731146	0.592122	-0.781054	0.678777	49
THZ-2-102-1	cell cycle	ADAM9	Resistant	0.979592	-1.5	6	-0.731146	0.592122	-0.781054	0.678777	49
THZ-2-102-1	cell cycle	LAX1	Sensitive	-0.714286	-1.5	6	-0.731146	0.592122	-0.781054	0.678777	49
THZ-2-102-1	cell cycle	PIK3CG	Sensitive	-0.94898	-1.8	6	-0.731146	0.592122	-0.781054	0.678777	49
THZ-2-102-1	cell cycle	PTPN7	Sensitive	-1	-1.5	6	-0.731146	0.592122	-0.781054	0.678777	49
THZ-2-102-1	cell cycle	TRAF3IP3	Sensitive	-0.938776	-1.5	6	-0.731146	0.592122	-0.781054	0.678777	49
THZ-2-102-1	cell cycle	IGFBP6	Resistant	0.72449	-1.8	6	-0.731146	0.592122	-0.781054	0.678777	49
THZ-2-102-1	cell cycle	DKK1	Resistant	0.836735	-1.5	6	-0.731146	0.592122	-0.781054	0.678777	49
THZ-2-102-1	cell cycle	IGJ	Sensitive	-0.387755	-1.5	6	-0.731146	0.592122	-0.781054	0.678777	49
THZ-2-102-1	cell cycle	POU2AF1	Sensitive	-0.846939	-1.8	6	-0.731146	0.592122	-0.781054	0.678777	49
THZ-2-102-1	cell cycle	N4BP2	Sensitive	-0.744898	-1.8	6	-0.731146	0.592122	-0.781054	0.678777	49
THZ-2-102-1	cell cycle	SEPT1	Sensitive	-0.857143	-1.5	6	-0.731146	0.592122	-0.781054	0.678777	49
THZ-2-102-1	cell cycle	SIT1	Sensitive	-0.785714	-1.8	6	-0.731146	0.592122	-0.781054	0.678777	49
THZ-2-102-1	cell cycle	CD52	Sensitive	-0.897959	-1.5	6	-0.731146	0.592122	-0.781054	0.678777	49
THZ-2-102-1	cell cycle	KRT19	Resistant	0.581633	-1.8	6	-0.731146	0.592122	-0.781054	0.678777	49
THZ-2-102-1	cell cycle	CD84	Sensitive	-0.765306	-1.8	6	-0.731146	0.592122	-0.781054	0.678777	49
THZ-2-49	cell cycle	CD38	Sensitive	-0.908163	-1.8	6	-0.731146	0.592122	-0.831146	0.591962	22
THZ-2-49	cell cycle	GNA11	Resistant	1	-1.5	6	-0.731146	0.592122	-0.831146	0.591962	22
THZ-2-49	cell cycle	POU2AF1	Sensitive	-0.846939	-1.8	6	-0.731146	0.592122	-0.831146	0.591962	22
THZ-2-49	cell cycle	LST1	Sensitive	-0.877551	-1.5	6	-0.731146	0.592122	-0.831146	0.591962	22
THZ-2-49	cell cycle	IL2RG	Sensitive	-0.887755	-1.8	6	-0.731146	0.592122	-0.831146	0.591962	22
THZ-2-49	cell cycle	CD79A	Sensitive	-0.836735	-1.5	6	-0.731146	0.592122	-0.831146	0.591962	22
THZ-2-49	cell cycle	PTPRCAP	Sensitive	-0.959184	-1.5	6	-0.731146	0.592122	-0.831146	0.591962	22
THZ-2-49	cell cycle	PXK	Sensitive	-0.795918	-1.5	6	-0.731146	0.592122	-0.831146	0.591962	22
THZ-2-49	cell cycle	ZNF462	Resistant	0.795918	-1.5	6	-0.731146	0.592122	-0.831146	0.591962	22
THZ-2-49	cell cycle	MYB	Sensitive	-0.979592	-1.5	6	-0.731146	0.592122	-0.831146	0.591962	22
THZ-2-49	cell cycle	P2RX1	Sensitive	-0.867347	-1.8	6	-0.731146	0.592122	-0.831146	0.591962	22
THZ-2-49	cell cycle	LIMD2	Sensitive	-0.928571	-1.8	6	-0.731146	0.592122	-0.831146	0.591962	22
THZ-2-49	cell cycle	PTPRC	Sensitive	-0.969388	-1.8	6	-0.731146	0.592122	-0.831146	0.591962	22
THZ-2-49	cell cycle	CD52	Sensitive	-0.897959	-1.5	6	-0.731146	0.592122	-0.831146	0.591962	22
THZ-2-49	cell cycle	SEPT1	Sensitive	-0.857143	-1.5	6	-0.731146	0.592122	-0.831146	0.591962	22
THZ-2-49	cell cycle	PIK3CG	Sensitive	-0.94898	-1.8	6	-0.731146	0.592122	-0.831146	0.591962	22
THZ-2-49	cell cycle	TRAF3IP3	Sensitive	-0.938776	-1.5	6	-0.731146	0.592122	-0.831146	0.591962	22
THZ-2-49	cell cycle	PTPN7	Sensitive	-1	-1.5	6	-0.731146	0.592122	-0.831146	0.591962	22
THZ-2-49	cell cycle	TNFAIP8L2	Sensitive	-0.989796	-1.8	6	-0.731146	0.592122	-0.831146	0.591962	22
THZ-2-49	cell cycle	PRKCB	Sensitive	-0.918367	-1.5	6	-0.731146	0.592122	-0.831146	0.591962	22
THZ-2-49	cell cycle	DSP	Resistant	0.877551	-1.5	6	-0.731146	0.592122	-0.831146	0.591962	22
THZ-2-49	cell cycle	SIT1	Sensitive	-0.785714	-1.8	6	-0.731146	0.592122	-0.831146	0.591962	22
AR-42	chromatin signature	POU2AF1	Sensitive	-0.846939	-1.8	10	-0.434966	0.74256	-0.334966	0.74256	50
AR-42	chromatin signature	RAD54L2	Sensitive	-0.683673	-1.8	10	-0.434966	0.74256	-0.334966	0.74256	50
AR-42	chromatin signature	CRIM1	Resistant	0.77551	-1.5	10	-0.434966	0.74256	-0.334966	0.74256	50
AR-42	chromatin signature	FAM65B	Sensitive	-0.704082	-1.8	10	-0.434966	0.74256	-0.334966	0.74256	50
AR-42	chromatin signature	MDN1	Sensitive	-0.673469	-1.5	10	-0.434966	0.74256	-0.334966	0.74256	50
AR-42	chromatin signature	ZNF430	Sensitive	-0.734694	-1.5	10	-0.434966	0.74256	-0.334966	0.74256	50
AR-42	chromatin signature	SDC1	Resistant	0.897959	-1.5	10	-0.434966	0.74256	-0.334966	0.74256	50
AR-42	chromatin signature	N4BP2	Sensitive	-0.744898	-1.8	10	-0.434966	0.74256	-0.334966	0.74256	50
AR-42	chromatin signature	TCL1A	Sensitive	-0.72449	-1.8	10	-0.434966	0.74256	-0.334966	0.74256	50
AR-42	chromatin signature	TNFAIP8L2	Sensitive	-0.989796	-1.8	10	-0.434966	0.74256	-0.334966	0.74256	50
AR-42	chromatin signature	PIK3CG	Sensitive	-0.94898	-1.8	10	-0.434966	0.74256	-0.334966	0.74256	50
AR-42	chromatin signature	IER5L	Resistant	0.867347	-1.8	10	-0.434966	0.74256	-0.334966	0.74256	50
AR-42	chromatin signature	UEVLD	Resistant	0.826531	-1.8	10	-0.434966	0.74256	-0.334966	0.74256	50
AR-42	chromatin signature	CD52	Sensitive	-0.897959	-1.5	10	-0.434966	0.74256	-0.334966	0.74256	50
AR-42	chromatin signature	SHPRH	Sensitive	-0.816327	-1.5	10	-0.434966	0.74256	-0.334966	0.74256	50
AR-42	chromatin signature	PTPN7	Sensitive	-1	-1.5	10	-0.434966	0.74256	-0.334966	0.74256	50
AR-42	chromatin signature	P2RX1	Sensitive	-0.867347	-1.8	10	-0.434966	0.74256	-0.334966	0.74256	50
AR-42	chromatin signature	TRAF3IP3	Sensitive	-0.938776	-1.5	10	-0.434966	0.74256	-0.334966	0.74256	50
AR-42	chromatin signature	CD79A	Sensitive	-0.836735	-1.5	10	-0.434966	0.74256	-0.334966	0.74256	50
AR-42	chromatin signature	CDC25A	Sensitive	-0.622449	-1.8	10	-0.434966	0.74256	-0.334966	0.74256	50
AR-42	chromatin signature	GNA11	Resistant	1	-1.5	10	-0.434966	0.74256	-0.334966	0.74256	50
AR-42	chromatin signature	PHLDA1	Resistant	0.989796	-1.8	10	-0.434966	0.74256	-0.334966	0.74256	50
AR-42	chromatin signature	ADAM9	Resistant	0.979592	-1.5	10	-0.434966	0.74256	-0.334966	0.74256	50
AR-42	chromatin signature	PRKCB	Sensitive	-0.918367	-1.5	10	-0.434966	0.74256	-0.334966	0.74256	50
AR-42	chromatin signature	CAP2	Resistant	0.887755	-1.8	10	-0.434966	0.74256	-0.334966	0.74256	50
AR-42	chromatin signature	MYB	Sensitive	-0.979592	-1.5	10	-0.434966	0.74256	-0.334966	0.74256	50
AR-42	chromatin signature	LST1	Sensitive	-0.877551	-1.5	10	-0.434966	0.74256	-0.334966	0.74256	50
AR-42	chromatin signature	CD38	Sensitive	-0.908163	-1.8	10	-0.434966	0.74256	-0.334966	0.74256	50
AR-42	chromatin signature	SEPT1	Sensitive	-0.857143	-1.5	10	-0.434966	0.74256	-0.334966	0.74256	50
AR-42	chromatin signature	CD84	Sensitive	-0.765306	-1.8	10	-0.434966	0.74256	-0.334966	0.74256	50
AR-42	chromatin signature	PPAP2C	Resistant	0.94898	-1.8	10	-0.434966	0.74256	-0.334966	0.74256	50
AR-42	chromatin signature	RHPN2	Resistant	0.959184	-1.5	10	-0.434966	0.74256	-0.334966	0.74256	50
AR-42	chromatin signature	PHLDA2	Resistant	0.908163	-1.8	10	-0.434966	0.74256	-0.334966	0.74256	50
AR-42	chromatin signature	IL2RG	Sensitive	-0.887755	-1.8	10	-0.434966	0.74256	-0.334966	0.74256	50
AR-42	chromatin signature	EPHA2	Resistant	0.969388	-1.8	10	-0.434966	0.74256	-0.334966	0.74256	50
AR-42	chromatin signature	FRMD6	Resistant	0.755102	-1.5	10	-0.434966	0.74256	-0.334966	0.74256	50
AR-42	chromatin signature	HFE	Resistant	0.653061	-1.5	10	-0.434966	0.74256	-0.334966	0.74256	50
AR-42	chromatin signature	PTPRC	Sensitive	-0.969388	-1.8	10	-0.434966	0.74256	-0.334966	0.74256	50
AR-42	chromatin signature	C19orf33	Resistant	0.846939	-1.8	10	-0.434966	0.74256	-0.334966	0.74256	50
AR-42	chromatin signature	EGFR	Resistant	0.591837	-1.5	10	-0.434966	0.74256	-0.334966	0.74256	50
AR-42	chromatin signature	LIMD2	Sensitive	-0.928571	-1.8	10	-0.434966	0.74256	-0.334966	0.74256	50
AR-42	chromatin signature	E2F2	Sensitive	-0.755102	-1.5	10	-0.434966	0.74256	-0.334966	0.74256	50
AR-42	chromatin signature	BCL2	Sensitive	-0.806122	-1.8	10	-0.434966	0.74256	-0.334966	0.74256	50
AR-42	chromatin signature	FCHO2	Resistant	0.857143	-1.5	10	-0.434966	0.74256	-0.334966	0.74256	50
AR-42	chromatin signature	CLIP4	Resistant	0.734694	-1.5	10	-0.434966	0.74256	-0.334966	0.74256	50
AR-42	chromatin signature	LAX1	Sensitive	-0.714286	-1.5	10	-0.434966	0.74256	-0.334966	0.74256	50
AR-42	chromatin signature	RLTPR	Sensitive	-0.826531	-1.8	10	-0.434966	0.74256	-0.334966	0.74256	50
AR-42	chromatin signature	SIT1	Sensitive	-0.785714	-1.8	10	-0.434966	0.74256	-0.334966	0.74256	50
AR-42	chromatin signature	PTPRCAP	Sensitive	-0.959184	-1.5	10	-0.434966	0.74256	-0.334966	0.74256	50
AR-42	chromatin signature	IGFBP6	Resistant	0.72449	-1.8	10	-0.434966	0.74256	-0.334966	0.74256	50
Belinostat	chromatin signature	SEPT1	Sensitive	-0.857143	-1.5	10	-0.434966	0.74256	-0.465776	0.647425	23
Belinostat	chromatin signature	PRKCB	Sensitive	-0.918367	-1.5	10	-0.434966	0.74256	-0.465776	0.647425	23
Belinostat	chromatin signature	SHPRH	Sensitive	-0.816327	-1.5	10	-0.434966	0.74256	-0.465776	0.647425	23
Belinostat	chromatin signature	CD52	Sensitive	-0.897959	-1.5	10	-0.434966	0.74256	-0.465776	0.647425	23
Belinostat	chromatin signature	CD79A	Sensitive	-0.836735	-1.5	10	-0.434966	0.74256	-0.465776	0.647425	23
Belinostat	chromatin signature	PTPRCAP	Sensitive	-0.959184	-1.5	10	-0.434966	0.74256	-0.465776	0.647425	23
Belinostat	chromatin signature	PTPRC	Sensitive	-0.969388	-1.8	10	-0.434966	0.74256	-0.465776	0.647425	23
Belinostat	chromatin signature	LIMD2	Sensitive	-0.928571	-1.8	10	-0.434966	0.74256	-0.465776	0.647425	23
Belinostat	chromatin signature	IL2RG	Sensitive	-0.887755	-1.8	10	-0.434966	0.74256	-0.465776	0.647425	23
Belinostat	chromatin signature	RLTPR	Sensitive	-0.826531	-1.8	10	-0.434966	0.74256	-0.465776	0.647425	23
Belinostat	chromatin signature	ADAM9	Resistant	0.979592	-1.5	10	-0.434966	0.74256	-0.465776	0.647425	23
Belinostat	chromatin signature	PTPN7	Sensitive	-1	-1.5	10	-0.434966	0.74256	-0.465776	0.647425	23
Belinostat	chromatin signature	IER5L	Resistant	0.867347	-1.8	10	-0.434966	0.74256	-0.465776	0.647425	23
Belinostat	chromatin signature	CD38	Sensitive	-0.908163	-1.8	10	-0.434966	0.74256	-0.465776	0.647425	23
Belinostat	chromatin signature	TRAF3IP3	Sensitive	-0.938776	-1.5	10	-0.434966	0.74256	-0.465776	0.647425	23
Belinostat	chromatin signature	SIT1	Sensitive	-0.785714	-1.8	10	-0.434966	0.74256	-0.465776	0.647425	23
Belinostat	chromatin signature	PIK3CG	Sensitive	-0.94898	-1.8	10	-0.434966	0.74256	-0.465776	0.647425	23
Belinostat	chromatin signature	FAM65B	Sensitive	-0.704082	-1.8	10	-0.434966	0.74256	-0.465776	0.647425	23
Belinostat	chromatin signature	E2F2	Sensitive	-0.755102	-1.5	10	-0.434966	0.74256	-0.465776	0.647425	23
Belinostat	chromatin signature	MYB	Sensitive	-0.979592	-1.5	10	-0.434966	0.74256	-0.465776	0.647425	23
Belinostat	chromatin signature	POU2AF1	Sensitive	-0.846939	-1.8	10	-0.434966	0.74256	-0.465776	0.647425	23
Belinostat	chromatin signature	TNFAIP8L2	Sensitive	-0.989796	-1.8	10	-0.434966	0.74256	-0.465776	0.647425	23
Belinostat	chromatin signature	GNA11	Resistant	1	-1.5	10	-0.434966	0.74256	-0.465776	0.647425	23
CAY10603	chromatin signature	TNFAIP8L2	Sensitive	-0.989796	-1.8	10	-0.434966	0.74256	-0.515792	0.801442	47
CAY10603	chromatin signature	LAX1	Sensitive	-0.714286	-1.5	10	-0.434966	0.74256	-0.515792	0.801442	47
CAY10603	chromatin signature	P2RX1	Sensitive	-0.867347	-1.8	10	-0.434966	0.74256	-0.515792	0.801442	47
CAY10603	chromatin signature	LIMD2	Sensitive	-0.928571	-1.8	10	-0.434966	0.74256	-0.515792	0.801442	47
CAY10603	chromatin signature	E2F2	Sensitive	-0.755102	-1.5	10	-0.434966	0.74256	-0.515792	0.801442	47
CAY10603	chromatin signature	PPAP2C	Resistant	0.94898	-1.8	10	-0.434966	0.74256	-0.515792	0.801442	47
CAY10603	chromatin signature	POU2AF1	Sensitive	-0.846939	-1.8	10	-0.434966	0.74256	-0.515792	0.801442	47
CAY10603	chromatin signature	GNA11	Resistant	1	-1.5	10	-0.434966	0.74256	-0.515792	0.801442	47
CAY10603	chromatin signature	UEVLD	Resistant	0.826531	-1.8	10	-0.434966	0.74256	-0.515792	0.801442	47
CAY10603	chromatin signature	MDN1	Sensitive	-0.673469	-1.5	10	-0.434966	0.74256	-0.515792	0.801442	47
CAY10603	chromatin signature	CDC25A	Sensitive	-0.622449	-1.8	10	-0.434966	0.74256	-0.515792	0.801442	47
CAY10603	chromatin signature	SDC1	Resistant	0.897959	-1.5	10	-0.434966	0.74256	-0.515792	0.801442	47
CAY10603	chromatin signature	LST1	Sensitive	-0.877551	-1.5	10	-0.434966	0.74256	-0.515792	0.801442	47
CAY10603	chromatin signature	CD84	Sensitive	-0.765306	-1.8	10	-0.434966	0.74256	-0.515792	0.801442	47
CAY10603	chromatin signature	IL2RG	Sensitive	-0.887755	-1.8	10	-0.434966	0.74256	-0.515792	0.801442	47
CAY10603	chromatin signature	CD52	Sensitive	-0.897959	-1.5	10	-0.434966	0.74256	-0.515792	0.801442	47
CAY10603	chromatin signature	SFN	Resistant	0.683673	-1.8	10	-0.434966	0.74256	-0.515792	0.801442	47
CAY10603	chromatin signature	IER5L	Resistant	0.867347	-1.8	10	-0.434966	0.74256	-0.515792	0.801442	47
CAY10603	chromatin signature	DSP	Resistant	0.877551	-1.5	10	-0.434966	0.74256	-0.515792	0.801442	47
CAY10603	chromatin signature	RLTPR	Sensitive	-0.826531	-1.8	10	-0.434966	0.74256	-0.515792	0.801442	47
CAY10603	chromatin signature	PHLDA1	Resistant	0.989796	-1.8	10	-0.434966	0.74256	-0.515792	0.801442	47
CAY10603	chromatin signature	ADAM9	Resistant	0.979592	-1.5	10	-0.434966	0.74256	-0.515792	0.801442	47
CAY10603	chromatin signature	CD79A	Sensitive	-0.836735	-1.5	10	-0.434966	0.74256	-0.515792	0.801442	47
CAY10603	chromatin signature	N4BP2	Sensitive	-0.744898	-1.8	10	-0.434966	0.74256	-0.515792	0.801442	47
CAY10603	chromatin signature	PTPRCAP	Sensitive	-0.959184	-1.5	10	-0.434966	0.74256	-0.515792	0.801442	47
CAY10603	chromatin signature	PXK	Sensitive	-0.795918	-1.5	10	-0.434966	0.74256	-0.515792	0.801442	47
CAY10603	chromatin signature	ZNF430	Sensitive	-0.734694	-1.5	10	-0.434966	0.74256	-0.515792	0.801442	47
CAY10603	chromatin signature	RHPN2	Resistant	0.959184	-1.5	10	-0.434966	0.74256	-0.515792	0.801442	47
CAY10603	chromatin signature	FAM65B	Sensitive	-0.704082	-1.8	10	-0.434966	0.74256	-0.515792	0.801442	47
CAY10603	chromatin signature	PTPN7	Sensitive	-1	-1.5	10	-0.434966	0.74256	-0.515792	0.801442	47
CAY10603	chromatin signature	BCL2	Sensitive	-0.806122	-1.8	10	-0.434966	0.74256	-0.515792	0.801442	47
CAY10603	chromatin signature	PHLDA2	Resistant	0.908163	-1.8	10	-0.434966	0.74256	-0.515792	0.801442	47
CAY10603	chromatin signature	TCL1A	Sensitive	-0.72449	-1.8	10	-0.434966	0.74256	-0.515792	0.801442	47
CAY10603	chromatin signature	PRKCB	Sensitive	-0.918367	-1.5	10	-0.434966	0.74256	-0.515792	0.801442	47
CAY10603	chromatin signature	C19orf33	Resistant	0.846939	-1.8	10	-0.434966	0.74256	-0.515792	0.801442	47
CAY10603	chromatin signature	RAD54L2	Sensitive	-0.683673	-1.8	10	-0.434966	0.74256	-0.515792	0.801442	47
CAY10603	chromatin signature	TRAF3IP3	Sensitive	-0.938776	-1.5	10	-0.434966	0.74256	-0.515792	0.801442	47
CAY10603	chromatin signature	EGFR	Resistant	0.591837	-1.5	10	-0.434966	0.74256	-0.515792	0.801442	47
CAY10603	chromatin signature	PTPRC	Sensitive	-0.969388	-1.8	10	-0.434966	0.74256	-0.515792	0.801442	47
CAY10603	chromatin signature	MYB	Sensitive	-0.979592	-1.5	10	-0.434966	0.74256	-0.515792	0.801442	47
CAY10603	chromatin signature	SHPRH	Sensitive	-0.816327	-1.5	10	-0.434966	0.74256	-0.515792	0.801442	47
CAY10603	chromatin signature	SIT1	Sensitive	-0.785714	-1.8	10	-0.434966	0.74256	-0.515792	0.801442	47
CAY10603	chromatin signature	PIK3CG	Sensitive	-0.94898	-1.8	10	-0.434966	0.74256	-0.515792	0.801442	47
CAY10603	chromatin signature	FCHO2	Resistant	0.857143	-1.5	10	-0.434966	0.74256	-0.515792	0.801442	47
CAY10603	chromatin signature	CD38	Sensitive	-0.908163	-1.8	10	-0.434966	0.74256	-0.515792	0.801442	47
CAY10603	chromatin signature	SEPT1	Sensitive	-0.857143	-1.5	10	-0.434966	0.74256	-0.515792	0.801442	47
CAY10603	chromatin signature	EPHA2	Resistant	0.969388	-1.8	10	-0.434966	0.74256	-0.515792	0.801442	47
CUDC-101	chromatin signature	PTPRC	Sensitive	-0.969388	-1.8	10	-0.434966	0.74256	-0.465776	0.837695	33
CUDC-101	chromatin signature	ZNF430	Sensitive	-0.734694	-1.5	10	-0.434966	0.74256	-0.465776	0.837695	33
CUDC-101	chromatin signature	SHPRH	Sensitive	-0.816327	-1.5	10	-0.434966	0.74256	-0.465776	0.837695	33
CUDC-101	chromatin signature	CD84	Sensitive	-0.765306	-1.8	10	-0.434966	0.74256	-0.465776	0.837695	33
CUDC-101	chromatin signature	PTPN7	Sensitive	-1	-1.5	10	-0.434966	0.74256	-0.465776	0.837695	33
CUDC-101	chromatin signature	GNA11	Resistant	1	-1.5	10	-0.434966	0.74256	-0.465776	0.837695	33
CUDC-101	chromatin signature	IER5L	Resistant	0.867347	-1.8	10	-0.434966	0.74256	-0.465776	0.837695	33
CUDC-101	chromatin signature	TCL1A	Sensitive	-0.72449	-1.8	10	-0.434966	0.74256	-0.465776	0.837695	33
CUDC-101	chromatin signature	SEPT1	Sensitive	-0.857143	-1.5	10	-0.434966	0.74256	-0.465776	0.837695	33
CUDC-101	chromatin signature	PTPRCAP	Sensitive	-0.959184	-1.5	10	-0.434966	0.74256	-0.465776	0.837695	33
CUDC-101	chromatin signature	PIK3CG	Sensitive	-0.94898	-1.8	10	-0.434966	0.74256	-0.465776	0.837695	33
CUDC-101	chromatin signature	TRAF3IP3	Sensitive	-0.938776	-1.5	10	-0.434966	0.74256	-0.465776	0.837695	33
CUDC-101	chromatin signature	MYB	Sensitive	-0.979592	-1.5	10	-0.434966	0.74256	-0.465776	0.837695	33
CUDC-101	chromatin signature	POU2AF1	Sensitive	-0.846939	-1.8	10	-0.434966	0.74256	-0.465776	0.837695	33
CUDC-101	chromatin signature	ADAM9	Resistant	0.979592	-1.5	10	-0.434966	0.74256	-0.465776	0.837695	33
CUDC-101	chromatin signature	GULP1	Resistant	0.938776	-1.5	10	-0.434966	0.74256	-0.465776	0.837695	33
CUDC-101	chromatin signature	CD38	Sensitive	-0.908163	-1.8	10	-0.434966	0.74256	-0.465776	0.837695	33
CUDC-101	chromatin signature	SIT1	Sensitive	-0.785714	-1.8	10	-0.434966	0.74256	-0.465776	0.837695	33
CUDC-101	chromatin signature	P2RX1	Sensitive	-0.867347	-1.8	10	-0.434966	0.74256	-0.465776	0.837695	33
CUDC-101	chromatin signature	GAS2L3	Resistant	0.928571	-1.8	10	-0.434966	0.74256	-0.465776	0.837695	33
CUDC-101	chromatin signature	CD79A	Sensitive	-0.836735	-1.5	10	-0.434966	0.74256	-0.465776	0.837695	33
CUDC-101	chromatin signature	LAX1	Sensitive	-0.714286	-1.5	10	-0.434966	0.74256	-0.465776	0.837695	33
CUDC-101	chromatin signature	PRKCB	Sensitive	-0.918367	-1.5	10	-0.434966	0.74256	-0.465776	0.837695	33
CUDC-101	chromatin signature	CD52	Sensitive	-0.897959	-1.5	10	-0.434966	0.74256	-0.465776	0.837695	33
CUDC-101	chromatin signature	CAP2	Resistant	0.887755	-1.8	10	-0.434966	0.74256	-0.465776	0.837695	33
CUDC-101	chromatin signature	RLTPR	Sensitive	-0.826531	-1.8	10	-0.434966	0.74256	-0.465776	0.837695	33
CUDC-101	chromatin signature	FAM65B	Sensitive	-0.704082	-1.8	10	-0.434966	0.74256	-0.465776	0.837695	33
CUDC-101	chromatin signature	FCHO2	Resistant	0.857143	-1.5	10	-0.434966	0.74256	-0.465776	0.837695	33
CUDC-101	chromatin signature	LIMD2	Sensitive	-0.928571	-1.8	10	-0.434966	0.74256	-0.465776	0.837695	33
CUDC-101	chromatin signature	TNFAIP8L2	Sensitive	-0.989796	-1.8	10	-0.434966	0.74256	-0.465776	0.837695	33
CUDC-101	chromatin signature	IL2RG	Sensitive	-0.887755	-1.8	10	-0.434966	0.74256	-0.465776	0.837695	33
CUDC-101	chromatin signature	PHLDA1	Resistant	0.989796	-1.8	10	-0.434966	0.74256	-0.465776	0.837695	33
CUDC-101	chromatin signature	E2F2	Sensitive	-0.755102	-1.5	10	-0.434966	0.74256	-0.465776	0.837695	33
I-BET-762	chromatin signature	TCL1A	Sensitive	-0.72449	-1.8	10	-0.434966	0.74256	-0.404003	0.837646	101
I-BET-762	chromatin signature	VPS13C	Sensitive	-0.602041	-1.8	10	-0.434966	0.74256	-0.404003	0.837646	101
I-BET-762	chromatin signature	IKZF3	Sensitive	-0.244898	-1.5	10	-0.434966	0.74256	-0.404003	0.837646	101
I-BET-762	chromatin signature	RHPN2	Resistant	0.959184	-1.5	10	-0.434966	0.74256	-0.404003	0.837646	101
I-BET-762	chromatin signature	SDC1	Resistant	0.897959	-1.5	10	-0.434966	0.74256	-0.404003	0.837646	101
I-BET-762	chromatin signature	HLA-DOA	Sensitive	-0.44898	-1.5	10	-0.434966	0.74256	-0.404003	0.837646	101
I-BET-762	chromatin signature	DOCK11	Sensitive	-0.27551	-1.8	10	-0.434966	0.74256	-0.404003	0.837646	101
I-BET-762	chromatin signature	IGJ	Sensitive	-0.387755	-1.5	10	-0.434966	0.74256	-0.404003	0.837646	101
I-BET-762	chromatin signature	RBM15	Sensitive	-0.663265	-1.8	10	-0.434966	0.74256	-0.404003	0.837646	101
I-BET-762	chromatin signature	BCL2	Sensitive	-0.806122	-1.8	10	-0.434966	0.74256	-0.404003	0.837646	101
I-BET-762	chromatin signature	TNFAIP8L2	Sensitive	-0.989796	-1.8	10	-0.434966	0.74256	-0.404003	0.837646	101
I-BET-762	chromatin signature	P2RX1	Sensitive	-0.867347	-1.8	10	-0.434966	0.74256	-0.404003	0.837646	101
I-BET-762	chromatin signature	PTPRC	Sensitive	-0.969388	-1.8	10	-0.434966	0.74256	-0.404003	0.837646	101
I-BET-762	chromatin signature	CDT1	Sensitive	-0.357143	-1.8	10	-0.434966	0.74256	-0.404003	0.837646	101
I-BET-762	chromatin signature	FRMD6	Resistant	0.755102	-1.5	10	-0.434966	0.74256	-0.404003	0.837646	101
I-BET-762	chromatin signature	SFN	Resistant	0.683673	-1.8	10	-0.434966	0.74256	-0.404003	0.837646	101
I-BET-762	chromatin signature	UEVLD	Resistant	0.826531	-1.8	10	-0.434966	0.74256	-0.404003	0.837646	101
I-BET-762	chromatin signature	PPAP2C	Resistant	0.94898	-1.8	10	-0.434966	0.74256	-0.404003	0.837646	101
I-BET-762	chromatin signature	PXK	Sensitive	-0.795918	-1.5	10	-0.434966	0.74256	-0.404003	0.837646	101
I-BET-762	chromatin signature	S100A2	Sensitive	-0.22449	-1.5	10	-0.434966	0.74256	-0.404003	0.837646	101
I-BET-762	chromatin signature	CD79A	Sensitive	-0.836735	-1.5	10	-0.434966	0.74256	-0.404003	0.837646	101
I-BET-762	chromatin signature	IQGAP2	Sensitive	-0.510204	-1.5	10	-0.434966	0.74256	-0.404003	0.837646	101
I-BET-762	chromatin signature	FKBP10	Resistant	0.816327	-1.5	10	-0.434966	0.74256	-0.404003	0.837646	101
I-BET-762	chromatin signature	ZNF430	Sensitive	-0.734694	-1.5	10	-0.434966	0.74256	-0.404003	0.837646	101
I-BET-762	chromatin signature	CCR2	Sensitive	-0.530612	-1.5	10	-0.434966	0.74256	-0.404003	0.837646	101
I-BET-762	chromatin signature	PRKCB	Sensitive	-0.918367	-1.5	10	-0.434966	0.74256	-0.404003	0.837646	101
I-BET-762	chromatin signature	ADAM9	Resistant	0.979592	-1.5	10	-0.434966	0.74256	-0.404003	0.837646	101
I-BET-762	chromatin signature	LAX1	Sensitive	-0.714286	-1.5	10	-0.434966	0.74256	-0.404003	0.837646	101
I-BET-762	chromatin signature	PIK3CG	Sensitive	-0.94898	-1.8	10	-0.434966	0.74256	-0.404003	0.837646	101
I-BET-762	chromatin signature	RAPGEF6	Sensitive	0.44898	-1.5	10	-0.434966	0.74256	-0.404003	0.837646	101
I-BET-762	chromatin signature	ZEB2	Sensitive	-0.285714	-1.5	10	-0.434966	0.74256	-0.404003	0.837646	101
I-BET-762	chromatin signature	EGFR	Resistant	0.591837	-1.5	10	-0.434966	0.74256	-0.404003	0.837646	101
I-BET-762	chromatin signature	CRIM1	Resistant	0.77551	-1.5	10	-0.434966	0.74256	-0.404003	0.837646	101
I-BET-762	chromatin signature	CDC25A	Sensitive	-0.622449	-1.8	10	-0.434966	0.74256	-0.404003	0.837646	101
I-BET-762	chromatin signature	CD84	Sensitive	-0.765306	-1.8	10	-0.434966	0.74256	-0.404003	0.837646	101
I-BET-762	chromatin signature	GNA11	Resistant	1	-1.5	10	-0.434966	0.74256	-0.404003	0.837646	101
I-BET-762	chromatin signature	BLK	Sensitive	-0.653061	-1.5	10	-0.434966	0.74256	-0.404003	0.837646	101
I-BET-762	chromatin signature	YIPF6	Resistant	0.918367	-1.5	10	-0.434966	0.74256	-0.404003	0.837646	101
I-BET-762	chromatin signature	RAD54L2	Sensitive	-0.683673	-1.8	10	-0.434966	0.74256	-0.404003	0.837646	101
I-BET-762	chromatin signature	PTPN7	Sensitive	-1	-1.5	10	-0.434966	0.74256	-0.404003	0.837646	101
I-BET-762	chromatin signature	DSP	Resistant	0.877551	-1.5	10	-0.434966	0.74256	-0.404003	0.837646	101
I-BET-762	chromatin signature	IGFBP6	Resistant	0.72449	-1.8	10	-0.434966	0.74256	-0.404003	0.837646	101
I-BET-762	chromatin signature	SIT1	Sensitive	-0.785714	-1.8	10	-0.434966	0.74256	-0.404003	0.837646	101
I-BET-762	chromatin signature	PHLDA1	Resistant	0.989796	-1.8	10	-0.434966	0.74256	-0.404003	0.837646	101
I-BET-762	chromatin signature	E2F2	Sensitive	-0.755102	-1.5	10	-0.434966	0.74256	-0.404003	0.837646	101
I-BET-762	chromatin signature	MEI1	Sensitive	0.438776	-1.8	10	-0.434966	0.74256	-0.404003	0.837646	101
I-BET-762	chromatin signature	FAM65B	Sensitive	-0.704082	-1.8	10	-0.434966	0.74256	-0.404003	0.837646	101
I-BET-762	chromatin signature	PYHIN1	Sensitive	-0.561224	-1.8	10	-0.434966	0.74256	-0.404003	0.837646	101
I-BET-762	chromatin signature	TRAF3IP3	Sensitive	-0.938776	-1.5	10	-0.434966	0.74256	-0.404003	0.837646	101
I-BET-762	chromatin signature	ATM	Sensitive	-0.193878	-1.8	10	-0.434966	0.74256	-0.404003	0.837646	101
I-BET-762	chromatin signature	IER5L	Resistant	0.867347	-1.8	10	-0.434966	0.74256	-0.404003	0.837646	101
I-BET-762	chromatin signature	GAS2L3	Resistant	0.928571	-1.8	10	-0.434966	0.74256	-0.404003	0.837646	101
I-BET-762	chromatin signature	MS4A1	Sensitive	-0.438776	-1.8	10	-0.434966	0.74256	-0.404003	0.837646	101
I-BET-762	chromatin signature	IGF2BP2	Sensitive	-0.102041	-1.5	10	-0.434966	0.74256	-0.404003	0.837646	101
I-BET-762	chromatin signature	SLC38A5	Sensitive	-0.367347	-1.5	10	-0.434966	0.74256	-0.404003	0.837646	101
I-BET-762	chromatin signature	CD38	Sensitive	-0.908163	-1.8	10	-0.434966	0.74256	-0.404003	0.837646	101
I-BET-762	chromatin signature	SYK	Sensitive	0.306122	-1.5	10	-0.434966	0.74256	-0.404003	0.837646	101
I-BET-762	chromatin signature	HFE	Resistant	0.653061	-1.5	10	-0.434966	0.74256	-0.404003	0.837646	101
I-BET-762	chromatin signature	EPHA2	Resistant	0.969388	-1.8	10	-0.434966	0.74256	-0.404003	0.837646	101
I-BET-762	chromatin signature	ANXA3	Resistant	0.571429	-1.5	10	-0.434966	0.74256	-0.404003	0.837646	101
I-BET-762	chromatin signature	DUSP2	Sensitive	0.408163	-1.5	10	-0.434966	0.74256	-0.404003	0.837646	101
I-BET-762	chromatin signature	SFMBT2	Sensitive	0.469388	-1.5	10	-0.434966	0.74256	-0.404003	0.837646	101
I-BET-762	chromatin signature	TNFRSF17	Sensitive	0.0510204	-1.8	10	-0.434966	0.74256	-0.404003	0.837646	101
I-BET-762	chromatin signature	NNMT	Resistant	0.602041	-1.8	10	-0.434966	0.74256	-0.404003	0.837646	101
I-BET-762	chromatin signature	POU2AF1	Sensitive	-0.846939	-1.8	10	-0.434966	0.74256	-0.404003	0.837646	101
I-BET-762	chromatin signature	DDN	Sensitive	0.122449	-1.5	10	-0.434966	0.74256	-0.404003	0.837646	101
I-BET-762	chromatin signature	P2RY11	Sensitive	-0.316327	-1.8	10	-0.434966	0.74256	-0.404003	0.837646	101
I-BET-762	chromatin signature	ELF1	Sensitive	-0.693878	-1.5	10	-0.434966	0.74256	-0.404003	0.837646	101
I-BET-762	chromatin signature	LIMD2	Sensitive	-0.928571	-1.8	10	-0.434966	0.74256	-0.404003	0.837646	101
I-BET-762	chromatin signature	CAP2	Resistant	0.887755	-1.8	10	-0.434966	0.74256	-0.404003	0.837646	101
I-BET-762	chromatin signature	CLEC11A	Sensitive	-0.489796	-1.5	10	-0.434966	0.74256	-0.404003	0.837646	101
I-BET-762	chromatin signature	TLR10	Sensitive	0.0408163	-1.5	10	-0.434966	0.74256	-0.404003	0.837646	101
I-BET-762	chromatin signature	SEPT1	Sensitive	-0.857143	-1.5	10	-0.434966	0.74256	-0.404003	0.837646	101
I-BET-762	chromatin signature	HES4	Resistant	0.765306	-1.8	10	-0.434966	0.74256	-0.404003	0.837646	101
I-BET-762	chromatin signature	ATP8B1	Resistant	0.806122	-1.8	10	-0.434966	0.74256	-0.404003	0.837646	101
I-BET-762	chromatin signature	MYB	Sensitive	-0.979592	-1.5	10	-0.434966	0.74256	-0.404003	0.837646	101
I-BET-762	chromatin signature	ANKRD44	Sensitive	-0.418367	-1.8	10	-0.434966	0.74256	-0.404003	0.837646	101
I-BET-762	chromatin signature	SEMA3C	Resistant	0.785714	-1.8	10	-0.434966	0.74256	-0.404003	0.837646	101
I-BET-762	chromatin signature	IL2RG	Sensitive	-0.887755	-1.8	10	-0.434966	0.74256	-0.404003	0.837646	101
I-BET-762	chromatin signature	UGCG	Resistant	0.693878	-1.5	10	-0.434966	0.74256	-0.404003	0.837646	101
I-BET-762	chromatin signature	FCHO2	Resistant	0.857143	-1.5	10	-0.434966	0.74256	-0.404003	0.837646	101
I-BET-762	chromatin signature	NFATC1	Sensitive	-0.77551	-1.5	10	-0.434966	0.74256	-0.404003	0.837646	101
I-BET-762	chromatin signature	DKK1	Resistant	0.836735	-1.5	10	-0.434966	0.74256	-0.404003	0.837646	101
I-BET-762	chromatin signature	SHPRH	Sensitive	-0.816327	-1.5	10	-0.434966	0.74256	-0.404003	0.837646	101
I-BET-762	chromatin signature	N4BP2	Sensitive	-0.744898	-1.8	10	-0.434966	0.74256	-0.404003	0.837646	101
I-BET-762	chromatin signature	C19orf33	Resistant	0.846939	-1.8	10	-0.434966	0.74256	-0.404003	0.837646	101
I-BET-762	chromatin signature	P2RY10	Sensitive	-0.234694	-1.8	10	-0.434966	0.74256	-0.404003	0.837646	101
I-BET-762	chromatin signature	MDN1	Sensitive	-0.673469	-1.5	10	-0.434966	0.74256	-0.404003	0.837646	101
I-BET-762	chromatin signature	GULP1	Resistant	0.938776	-1.5	10	-0.434966	0.74256	-0.404003	0.837646	101
I-BET-762	chromatin signature	SERTAD4	Resistant	0.622449	-1.8	10	-0.434966	0.74256	-0.404003	0.837646	101
I-BET-762	chromatin signature	PTPRCAP	Sensitive	-0.959184	-1.5	10	-0.434966	0.74256	-0.404003	0.837646	101
I-BET-762	chromatin signature	PHLDA2	Resistant	0.908163	-1.8	10	-0.434966	0.74256	-0.404003	0.837646	101
I-BET-762	chromatin signature	BACH2	Sensitive	-0.540816	-1.8	10	-0.434966	0.74256	-0.404003	0.837646	101
I-BET-762	chromatin signature	ZNF296	Sensitive	0.5	-1.8	10	-0.434966	0.74256	-0.404003	0.837646	101
I-BET-762	chromatin signature	CLIP4	Resistant	0.734694	-1.5	10	-0.434966	0.74256	-0.404003	0.837646	101
I-BET-762	chromatin signature	ZNF462	Resistant	0.795918	-1.5	10	-0.434966	0.74256	-0.404003	0.837646	101
I-BET-762	chromatin signature	RLTPR	Sensitive	-0.826531	-1.8	10	-0.434966	0.74256	-0.404003	0.837646	101
I-BET-762	chromatin signature	EVI2A	Sensitive	-0.520408	-1.8	10	-0.434966	0.74256	-0.404003	0.837646	101
I-BET-762	chromatin signature	RGS18	Sensitive	-0.642857	-1.8	10	-0.434966	0.74256	-0.404003	0.837646	101
I-BET-762	chromatin signature	LST1	Sensitive	-0.877551	-1.5	10	-0.434966	0.74256	-0.404003	0.837646	101
I-BET-762	chromatin signature	CD52	Sensitive	-0.897959	-1.5	10	-0.434966	0.74256	-0.404003	0.837646	101
LAQ824	chromatin signature	PIK3CG	Sensitive	-0.94898	-1.8	10	-0.434966	0.74256	-0.354045	0.683807	4
LAQ824	chromatin signature	MYB	Sensitive	-0.979592	-1.5	10	-0.434966	0.74256	-0.354045	0.683807	4
LAQ824	chromatin signature	GNA11	Resistant	1	-1.5	10	-0.434966	0.74256	-0.354045	0.683807	4
LAQ824	chromatin signature	TRAF3IP3	Sensitive	-0.938776	-1.5	10	-0.434966	0.74256	-0.354045	0.683807	4
Tubastatin A	chromatin signature	TRAF3IP3	Sensitive	-0.938776	-1.5	10	-0.434966	0.74256	-0.534965	0.742401	56
Tubastatin A	chromatin signature	PHLDA1	Resistant	0.989796	-1.8	10	-0.434966	0.74256	-0.534965	0.742401	56
Tubastatin A	chromatin signature	EGFR	Resistant	0.591837	-1.5	10	-0.434966	0.74256	-0.534965	0.742401	56
Tubastatin A	chromatin signature	TCL1A	Sensitive	-0.72449	-1.8	10	-0.434966	0.74256	-0.534965	0.742401	56
Tubastatin A	chromatin signature	GAS2L3	Resistant	0.928571	-1.8	10	-0.434966	0.74256	-0.534965	0.742401	56
Tubastatin A	chromatin signature	BCL2	Sensitive	-0.806122	-1.8	10	-0.434966	0.74256	-0.534965	0.742401	56
Tubastatin A	chromatin signature	SIT1	Sensitive	-0.785714	-1.8	10	-0.434966	0.74256	-0.534965	0.742401	56
Tubastatin A	chromatin signature	PHLDA2	Resistant	0.908163	-1.8	10	-0.434966	0.74256	-0.534965	0.742401	56
Tubastatin A	chromatin signature	DKK1	Resistant	0.836735	-1.5	10	-0.434966	0.74256	-0.534965	0.742401	56
Tubastatin A	chromatin signature	MDN1	Sensitive	-0.673469	-1.5	10	-0.434966	0.74256	-0.534965	0.742401	56
Tubastatin A	chromatin signature	VPS13C	Sensitive	-0.602041	-1.8	10	-0.434966	0.74256	-0.534965	0.742401	56
Tubastatin A	chromatin signature	IL2RG	Sensitive	-0.887755	-1.8	10	-0.434966	0.74256	-0.534965	0.742401	56
Tubastatin A	chromatin signature	UEVLD	Resistant	0.826531	-1.8	10	-0.434966	0.74256	-0.534965	0.742401	56
Tubastatin A	chromatin signature	E2F2	Sensitive	-0.755102	-1.5	10	-0.434966	0.74256	-0.534965	0.742401	56
Tubastatin A	chromatin signature	NFATC1	Sensitive	-0.77551	-1.5	10	-0.434966	0.74256	-0.534965	0.742401	56
Tubastatin A	chromatin signature	PTPRCAP	Sensitive	-0.959184	-1.5	10	-0.434966	0.74256	-0.534965	0.742401	56
Tubastatin A	chromatin signature	EPHA2	Resistant	0.969388	-1.8	10	-0.434966	0.74256	-0.534965	0.742401	56
Tubastatin A	chromatin signature	BACH2	Sensitive	-0.540816	-1.8	10	-0.434966	0.74256	-0.534965	0.742401	56
Tubastatin A	chromatin signature	ZNF430	Sensitive	-0.734694	-1.5	10	-0.434966	0.74256	-0.534965	0.742401	56
Tubastatin A	chromatin signature	FAM65B	Sensitive	-0.704082	-1.8	10	-0.434966	0.74256	-0.534965	0.742401	56
Tubastatin A	chromatin signature	SEPT1	Sensitive	-0.857143	-1.5	10	-0.434966	0.74256	-0.534965	0.742401	56
Tubastatin A	chromatin signature	PPAP2C	Resistant	0.94898	-1.8	10	-0.434966	0.74256	-0.534965	0.742401	56
Tubastatin A	chromatin signature	SHPRH	Sensitive	-0.816327	-1.5	10	-0.434966	0.74256	-0.534965	0.742401	56
Tubastatin A	chromatin signature	POU2AF1	Sensitive	-0.846939	-1.8	10	-0.434966	0.74256	-0.534965	0.742401	56
Tubastatin A	chromatin signature	LAX1	Sensitive	-0.714286	-1.5	10	-0.434966	0.74256	-0.534965	0.742401	56
Tubastatin A	chromatin signature	PXK	Sensitive	-0.795918	-1.5	10	-0.434966	0.74256	-0.534965	0.742401	56
Tubastatin A	chromatin signature	CD79A	Sensitive	-0.836735	-1.5	10	-0.434966	0.74256	-0.534965	0.742401	56
Tubastatin A	chromatin signature	RLTPR	Sensitive	-0.826531	-1.8	10	-0.434966	0.74256	-0.534965	0.742401	56
Tubastatin A	chromatin signature	IER5L	Resistant	0.867347	-1.8	10	-0.434966	0.74256	-0.534965	0.742401	56
Tubastatin A	chromatin signature	PYHIN1	Sensitive	-0.561224	-1.8	10	-0.434966	0.74256	-0.534965	0.742401	56
Tubastatin A	chromatin signature	ADAM9	Resistant	0.979592	-1.5	10	-0.434966	0.74256	-0.534965	0.742401	56
Tubastatin A	chromatin signature	PTPRC	Sensitive	-0.969388	-1.8	10	-0.434966	0.74256	-0.534965	0.742401	56
Tubastatin A	chromatin signature	MYB	Sensitive	-0.979592	-1.5	10	-0.434966	0.74256	-0.534965	0.742401	56
Tubastatin A	chromatin signature	ELF1	Sensitive	-0.693878	-1.5	10	-0.434966	0.74256	-0.534965	0.742401	56
Tubastatin A	chromatin signature	RBM15	Sensitive	-0.663265	-1.8	10	-0.434966	0.74256	-0.534965	0.742401	56
Tubastatin A	chromatin signature	YIPF6	Resistant	0.918367	-1.5	10	-0.434966	0.74256	-0.534965	0.742401	56
Tubastatin A	chromatin signature	TNFAIP8L2	Sensitive	-0.989796	-1.8	10	-0.434966	0.74256	-0.534965	0.742401	56
Tubastatin A	chromatin signature	RHPN2	Resistant	0.959184	-1.5	10	-0.434966	0.74256	-0.534965	0.742401	56
Tubastatin A	chromatin signature	RAD54L2	Sensitive	-0.683673	-1.8	10	-0.434966	0.74256	-0.534965	0.742401	56
Tubastatin A	chromatin signature	LST1	Sensitive	-0.877551	-1.5	10	-0.434966	0.74256	-0.534965	0.742401	56
Tubastatin A	chromatin signature	P2RX1	Sensitive	-0.867347	-1.8	10	-0.434966	0.74256	-0.534965	0.742401	56
Tubastatin A	chromatin signature	CD38	Sensitive	-0.908163	-1.8	10	-0.434966	0.74256	-0.534965	0.742401	56
Tubastatin A	chromatin signature	PRKCB	Sensitive	-0.918367	-1.5	10	-0.434966	0.74256	-0.534965	0.742401	56
Tubastatin A	chromatin signature	PIK3CG	Sensitive	-0.94898	-1.8	10	-0.434966	0.74256	-0.534965	0.742401	56
Tubastatin A	chromatin signature	CD84	Sensitive	-0.765306	-1.8	10	-0.434966	0.74256	-0.534965	0.742401	56
Tubastatin A	chromatin signature	BLK	Sensitive	-0.653061	-1.5	10	-0.434966	0.74256	-0.534965	0.742401	56
Tubastatin A	chromatin signature	CLIP4	Resistant	0.734694	-1.5	10	-0.434966	0.74256	-0.534965	0.742401	56
Tubastatin A	chromatin signature	IGFBP6	Resistant	0.72449	-1.8	10	-0.434966	0.74256	-0.534965	0.742401	56
Tubastatin A	chromatin signature	HES4	Resistant	0.765306	-1.8	10	-0.434966	0.74256	-0.534965	0.742401	56
Tubastatin A	chromatin signature	LIMD2	Sensitive	-0.928571	-1.8	10	-0.434966	0.74256	-0.534965	0.742401	56
Tubastatin A	chromatin signature	SDC1	Resistant	0.897959	-1.5	10	-0.434966	0.74256	-0.534965	0.742401	56
Tubastatin A	chromatin signature	FRMD6	Resistant	0.755102	-1.5	10	-0.434966	0.74256	-0.534965	0.742401	56
Tubastatin A	chromatin signature	CD52	Sensitive	-0.897959	-1.5	10	-0.434966	0.74256	-0.534965	0.742401	56
Tubastatin A	chromatin signature	PTPN7	Sensitive	-1	-1.5	10	-0.434966	0.74256	-0.534965	0.742401	56
Tubastatin A	chromatin signature	N4BP2	Sensitive	-0.744898	-1.8	10	-0.434966	0.74256	-0.534965	0.742401	56
Tubastatin A	chromatin signature	GNA11	Resistant	1	-1.5	10	-0.434966	0.74256	-0.534965	0.742401	56
UNC0638	chromatin signature	ATP8B1	Resistant	0.806122	-1.8	10	-0.434966	0.74256	-0.404003	0.647474	62
UNC0638	chromatin signature	TRAF3IP3	Sensitive	-0.938776	-1.5	10	-0.434966	0.74256	-0.404003	0.647474	62
UNC0638	chromatin signature	PIK3CG	Sensitive	-0.94898	-1.8	10	-0.434966	0.74256	-0.404003	0.647474	62
UNC0638	chromatin signature	LIMD2	Sensitive	-0.928571	-1.8	10	-0.434966	0.74256	-0.404003	0.647474	62
UNC0638	chromatin signature	TNFAIP8L2	Sensitive	-0.989796	-1.8	10	-0.434966	0.74256	-0.404003	0.647474	62
UNC0638	chromatin signature	DSP	Resistant	0.877551	-1.5	10	-0.434966	0.74256	-0.404003	0.647474	62
UNC0638	chromatin signature	PXK	Sensitive	-0.795918	-1.5	10	-0.434966	0.74256	-0.404003	0.647474	62
UNC0638	chromatin signature	E2F2	Sensitive	-0.755102	-1.5	10	-0.434966	0.74256	-0.404003	0.647474	62
UNC0638	chromatin signature	PTPRC	Sensitive	-0.969388	-1.8	10	-0.434966	0.74256	-0.404003	0.647474	62
UNC0638	chromatin signature	EGFR	Resistant	0.591837	-1.5	10	-0.434966	0.74256	-0.404003	0.647474	62
UNC0638	chromatin signature	SEPT1	Sensitive	-0.857143	-1.5	10	-0.434966	0.74256	-0.404003	0.647474	62
UNC0638	chromatin signature	TNFAIP8L2	Sensitive	-0.989796	-1.8	10	-0.434966	0.74256	-0.404003	0.647474	62
UNC0638	chromatin signature	ADAM9	Resistant	0.979592	-1.5	10	-0.434966	0.74256	-0.404003	0.647474	62
UNC0638	chromatin signature	CD38	Sensitive	-0.908163	-1.8	10	-0.434966	0.74256	-0.404003	0.647474	62
UNC0638	chromatin signature	FCHO2	Resistant	0.857143	-1.5	10	-0.434966	0.74256	-0.404003	0.647474	62
UNC0638	chromatin signature	CRIM1	Resistant	0.77551	-1.5	10	-0.434966	0.74256	-0.404003	0.647474	62
UNC0638	chromatin signature	RHPN2	Resistant	0.959184	-1.5	10	-0.434966	0.74256	-0.404003	0.647474	62
UNC0638	chromatin signature	PTPN7	Sensitive	-1	-1.5	10	-0.434966	0.74256	-0.404003	0.647474	62
UNC0638	chromatin signature	PRKCB	Sensitive	-0.918367	-1.5	10	-0.434966	0.74256	-0.404003	0.647474	62
UNC0638	chromatin signature	LIMD2	Sensitive	-0.928571	-1.8	10	-0.434966	0.74256	-0.404003	0.647474	62
UNC0638	chromatin signature	NFATC1	Sensitive	-0.77551	-1.5	10	-0.434966	0.74256	-0.404003	0.647474	62
UNC0638	chromatin signature	RLTPR	Sensitive	-0.826531	-1.8	10	-0.434966	0.74256	-0.404003	0.647474	62
UNC0638	chromatin signature	EPHA2	Resistant	0.969388	-1.8	10	-0.434966	0.74256	-0.404003	0.647474	62
UNC0638	chromatin signature	SEMA3C	Resistant	0.785714	-1.8	10	-0.434966	0.74256	-0.404003	0.647474	62
UNC0638	chromatin signature	PIK3CG	Sensitive	-0.94898	-1.8	10	-0.434966	0.74256	-0.404003	0.647474	62
UNC0638	chromatin signature	PRKCB	Sensitive	-0.918367	-1.5	10	-0.434966	0.74256	-0.404003	0.647474	62
UNC0638	chromatin signature	C19orf33	Resistant	0.846939	-1.8	10	-0.434966	0.74256	-0.404003	0.647474	62
UNC0638	chromatin signature	FAM65B	Sensitive	-0.704082	-1.8	10	-0.434966	0.74256	-0.404003	0.647474	62
UNC0638	chromatin signature	C19orf33	Resistant	0.846939	-1.8	10	-0.434966	0.74256	-0.404003	0.647474	62
UNC0638	chromatin signature	SEPT1	Sensitive	-0.857143	-1.5	10	-0.434966	0.74256	-0.404003	0.647474	62
UNC0638	chromatin signature	SDC1	Resistant	0.897959	-1.5	10	-0.434966	0.74256	-0.404003	0.647474	62
UNC0638	chromatin signature	MYB	Sensitive	-0.979592	-1.5	10	-0.434966	0.74256	-0.404003	0.647474	62
UNC0638	chromatin signature	DSP	Resistant	0.877551	-1.5	10	-0.434966	0.74256	-0.404003	0.647474	62
UNC0638	chromatin signature	FAM65B	Sensitive	-0.704082	-1.8	10	-0.434966	0.74256	-0.404003	0.647474	62
UNC0638	chromatin signature	PTPN7	Sensitive	-1	-1.5	10	-0.434966	0.74256	-0.404003	0.647474	62
UNC0638	chromatin signature	PTPRC	Sensitive	-0.969388	-1.8	10	-0.434966	0.74256	-0.404003	0.647474	62
UNC0638	chromatin signature	EPHA2	Resistant	0.969388	-1.8	10	-0.434966	0.74256	-0.404003	0.647474	62
UNC0638	chromatin signature	CRIM1	Resistant	0.77551	-1.5	10	-0.434966	0.74256	-0.404003	0.647474	62
UNC0638	chromatin signature	GNA11	Resistant	1	-1.5	10	-0.434966	0.74256	-0.404003	0.647474	62
UNC0638	chromatin signature	FCHO2	Resistant	0.857143	-1.5	10	-0.434966	0.74256	-0.404003	0.647474	62
UNC0638	chromatin signature	RHPN2	Resistant	0.959184	-1.5	10	-0.434966	0.74256	-0.404003	0.647474	62
UNC0638	chromatin signature	MYB	Sensitive	-0.979592	-1.5	10	-0.434966	0.74256	-0.404003	0.647474	62
UNC0638	chromatin signature	ATP8B1	Resistant	0.806122	-1.8	10	-0.434966	0.74256	-0.404003	0.647474	62
UNC0638	chromatin signature	ADAM9	Resistant	0.979592	-1.5	10	-0.434966	0.74256	-0.404003	0.647474	62
UNC0638	chromatin signature	PTPRCAP	Sensitive	-0.959184	-1.5	10	-0.434966	0.74256	-0.404003	0.647474	62
UNC0638	chromatin signature	PTPRCAP	Sensitive	-0.959184	-1.5	10	-0.434966	0.74256	-0.404003	0.647474	62
UNC0638	chromatin signature	E2F2	Sensitive	-0.755102	-1.5	10	-0.434966	0.74256	-0.404003	0.647474	62
UNC0638	chromatin signature	TRAF3IP3	Sensitive	-0.938776	-1.5	10	-0.434966	0.74256	-0.404003	0.647474	62
UNC0638	chromatin signature	POU2AF1	Sensitive	-0.846939	-1.8	10	-0.434966	0.74256	-0.404003	0.647474	62
UNC0638	chromatin signature	BCL2	Sensitive	-0.806122	-1.8	10	-0.434966	0.74256	-0.404003	0.647474	62
UNC0638	chromatin signature	POU2AF1	Sensitive	-0.846939	-1.8	10	-0.434966	0.74256	-0.404003	0.647474	62
UNC0638	chromatin signature	GNA11	Resistant	1	-1.5	10	-0.434966	0.74256	-0.404003	0.647474	62
UNC0638	chromatin signature	SEMA3C	Resistant	0.785714	-1.8	10	-0.434966	0.74256	-0.404003	0.647474	62
UNC0638	chromatin signature	SDC1	Resistant	0.897959	-1.5	10	-0.434966	0.74256	-0.404003	0.647474	62
UNC0638	chromatin signature	EGFR	Resistant	0.591837	-1.5	10	-0.434966	0.74256	-0.404003	0.647474	62
UNC0638	chromatin signature	SFN	Resistant	0.683673	-1.8	10	-0.434966	0.74256	-0.404003	0.647474	62
UNC0638	chromatin signature	PXK	Sensitive	-0.795918	-1.5	10	-0.434966	0.74256	-0.404003	0.647474	62
UNC0638	chromatin signature	RLTPR	Sensitive	-0.826531	-1.8	10	-0.434966	0.74256	-0.404003	0.647474	62
UNC0638	chromatin signature	SFN	Resistant	0.683673	-1.8	10	-0.434966	0.74256	-0.404003	0.647474	62
UNC0638	chromatin signature	CD38	Sensitive	-0.908163	-1.8	10	-0.434966	0.74256	-0.404003	0.647474	62
UNC0638	chromatin signature	BCL2	Sensitive	-0.806122	-1.8	10	-0.434966	0.74256	-0.404003	0.647474	62
UNC0638	chromatin signature	NFATC1	Sensitive	-0.77551	-1.5	10	-0.434966	0.74256	-0.404003	0.647474	62
VNLG/124	chromatin signature	LST1	Sensitive	-0.877551	-1.5	10	-0.434966	0.74256	-0.515792	0.683679	14
VNLG/124	chromatin signature	TGM5	Sensitive	0.0306122	-1.8	10	-0.434966	0.74256	-0.515792	0.683679	14
VNLG/124	chromatin signature	TNFSF13B	Sensitive	0.489796	-1.5	10	-0.434966	0.74256	-0.515792	0.683679	14
VNLG/124	chromatin signature	TNFAIP8L2	Sensitive	-0.989796	-1.8	10	-0.434966	0.74256	-0.515792	0.683679	14
VNLG/124	chromatin signature	CCR2	Sensitive	-0.530612	-1.5	10	-0.434966	0.74256	-0.515792	0.683679	14
VNLG/124	chromatin signature	ZEB2	Sensitive	-0.285714	-1.5	10	-0.434966	0.74256	-0.515792	0.683679	14
VNLG/124	chromatin signature	TRAF3IP3	Sensitive	-0.938776	-1.5	10	-0.434966	0.74256	-0.515792	0.683679	14
VNLG/124	chromatin signature	PRKCB	Sensitive	-0.918367	-1.5	10	-0.434966	0.74256	-0.515792	0.683679	14
VNLG/124	chromatin signature	RGS18	Sensitive	-0.642857	-1.8	10	-0.434966	0.74256	-0.515792	0.683679	14
VNLG/124	chromatin signature	PTPRC	Sensitive	-0.969388	-1.8	10	-0.434966	0.74256	-0.515792	0.683679	14
VNLG/124	chromatin signature	CD84	Sensitive	-0.765306	-1.8	10	-0.434966	0.74256	-0.515792	0.683679	14
VNLG/124	chromatin signature	PTPN7	Sensitive	-1	-1.5	10	-0.434966	0.74256	-0.515792	0.683679	14
VNLG/124	chromatin signature	P2RX1	Sensitive	-0.867347	-1.8	10	-0.434966	0.74256	-0.515792	0.683679	14
VNLG/124	chromatin signature	MYB	Sensitive	-0.979592	-1.5	10	-0.434966	0.74256	-0.515792	0.683679	14
Vorinostat	chromatin signature	P2RX1	Sensitive	-0.867347	-1.8	10	-0.434966	0.74256	-0.354045	0.801313	62
Vorinostat	chromatin signature	N4BP2	Sensitive	-0.744898	-1.8	10	-0.434966	0.74256	-0.354045	0.801313	62
Vorinostat	chromatin signature	RBM15	Sensitive	-0.663265	-1.8	10	-0.434966	0.74256	-0.354045	0.801313	62
Vorinostat	chromatin signature	ATP8B1	Resistant	0.806122	-1.8	10	-0.434966	0.74256	-0.354045	0.801313	62
Vorinostat	chromatin signature	CDT1	Sensitive	-0.357143	-1.8	10	-0.434966	0.74256	-0.354045	0.801313	62
Vorinostat	chromatin signature	MCM10	Sensitive	0.428571	-1.5	10	-0.434966	0.74256	-0.354045	0.801313	62
Vorinostat	chromatin signature	IER5L	Resistant	0.867347	-1.8	10	-0.434966	0.74256	-0.354045	0.801313	62
Vorinostat	chromatin signature	POU2AF1	Sensitive	-0.846939	-1.8	10	-0.434966	0.74256	-0.354045	0.801313	62
Vorinostat	chromatin signature	PTPN7	Sensitive	-1	-1.5	10	-0.434966	0.74256	-0.354045	0.801313	62
Vorinostat	chromatin signature	TNFAIP8L2	Sensitive	-0.989796	-1.8	10	-0.434966	0.74256	-0.354045	0.801313	62
Vorinostat	chromatin signature	PHLDA1	Resistant	0.989796	-1.8	10	-0.434966	0.74256	-0.354045	0.801313	62
Vorinostat	chromatin signature	RHPN2	Resistant	0.959184	-1.5	10	-0.434966	0.74256	-0.354045	0.801313	62
Vorinostat	chromatin signature	SIT1	Sensitive	-0.785714	-1.8	10	-0.434966	0.74256	-0.354045	0.801313	62
Vorinostat	chromatin signature	DDN	Sensitive	0.122449	-1.5	10	-0.434966	0.74256	-0.354045	0.801313	62
Vorinostat	chromatin signature	BCL2	Sensitive	-0.806122	-1.8	10	-0.434966	0.74256	-0.354045	0.801313	62
Vorinostat	chromatin signature	MYB	Sensitive	-0.979592	-1.5	10	-0.434966	0.74256	-0.354045	0.801313	62
Vorinostat	chromatin signature	IL6ST	Resistant	0.744898	-1.8	10	-0.434966	0.74256	-0.354045	0.801313	62
Vorinostat	chromatin signature	CD38	Sensitive	-0.908163	-1.8	10	-0.434966	0.74256	-0.354045	0.801313	62
Vorinostat	chromatin signature	PPAP2C	Resistant	0.94898	-1.8	10	-0.434966	0.74256	-0.354045	0.801313	62
Vorinostat	chromatin signature	SEMA3C	Resistant	0.785714	-1.8	10	-0.434966	0.74256	-0.354045	0.801313	62
Vorinostat	chromatin signature	NNMT	Resistant	0.602041	-1.8	10	-0.434966	0.74256	-0.354045	0.801313	62
Vorinostat	chromatin signature	SEPT1	Sensitive	-0.857143	-1.5	10	-0.434966	0.74256	-0.354045	0.801313	62
Vorinostat	chromatin signature	UEVLD	Resistant	0.826531	-1.8	10	-0.434966	0.74256	-0.354045	0.801313	62
Vorinostat	chromatin signature	RAD54L2	Sensitive	-0.683673	-1.8	10	-0.434966	0.74256	-0.354045	0.801313	62
Vorinostat	chromatin signature	TRAF3IP3	Sensitive	-0.938776	-1.5	10	-0.434966	0.74256	-0.354045	0.801313	62
Vorinostat	chromatin signature	EPHA2	Resistant	0.969388	-1.8	10	-0.434966	0.74256	-0.354045	0.801313	62
Vorinostat	chromatin signature	LST1	Sensitive	-0.877551	-1.5	10	-0.434966	0.74256	-0.354045	0.801313	62
Vorinostat	chromatin signature	IL2RG	Sensitive	-0.887755	-1.8	10	-0.434966	0.74256	-0.354045	0.801313	62
Vorinostat	chromatin signature	ANXA3	Resistant	0.571429	-1.5	10	-0.434966	0.74256	-0.354045	0.801313	62
Vorinostat	chromatin signature	MDN1	Sensitive	-0.673469	-1.5	10	-0.434966	0.74256	-0.354045	0.801313	62
Vorinostat	chromatin signature	ZNF430	Sensitive	-0.734694	-1.5	10	-0.434966	0.74256	-0.354045	0.801313	62
Vorinostat	chromatin signature	CAP2	Resistant	0.887755	-1.8	10	-0.434966	0.74256	-0.354045	0.801313	62
Vorinostat	chromatin signature	C19orf33	Resistant	0.846939	-1.8	10	-0.434966	0.74256	-0.354045	0.801313	62
Vorinostat	chromatin signature	GULP1	Resistant	0.938776	-1.5	10	-0.434966	0.74256	-0.354045	0.801313	62
Vorinostat	chromatin signature	CRIM1	Resistant	0.77551	-1.5	10	-0.434966	0.74256	-0.354045	0.801313	62
Vorinostat	chromatin signature	PIK3CG	Sensitive	-0.94898	-1.8	10	-0.434966	0.74256	-0.354045	0.801313	62
Vorinostat	chromatin signature	LIMD2	Sensitive	-0.928571	-1.8	10	-0.434966	0.74256	-0.354045	0.801313	62
Vorinostat	chromatin signature	PTPRC	Sensitive	-0.969388	-1.8	10	-0.434966	0.74256	-0.354045	0.801313	62
Vorinostat	chromatin signature	SLC38A5	Sensitive	-0.367347	-1.5	10	-0.434966	0.74256	-0.354045	0.801313	62
Vorinostat	chromatin signature	ZNF689	Sensitive	0.510204	-1.5	10	-0.434966	0.74256	-0.354045	0.801313	62
Vorinostat	chromatin signature	PEA15	Resistant	0.612245	-1.5	10	-0.434966	0.74256	-0.354045	0.801313	62
Vorinostat	chromatin signature	SHPRH	Sensitive	-0.816327	-1.5	10	-0.434966	0.74256	-0.354045	0.801313	62
Vorinostat	chromatin signature	CD247	Sensitive	-0.612245	-1.5	10	-0.434966	0.74256	-0.354045	0.801313	62
Vorinostat	chromatin signature	LAX1	Sensitive	-0.714286	-1.5	10	-0.434966	0.74256	-0.354045	0.801313	62
Vorinostat	chromatin signature	E2F2	Sensitive	-0.755102	-1.5	10	-0.434966	0.74256	-0.354045	0.801313	62
Vorinostat	chromatin signature	FCHO2	Resistant	0.857143	-1.5	10	-0.434966	0.74256	-0.354045	0.801313	62
Vorinostat	chromatin signature	PHLDA2	Resistant	0.908163	-1.8	10	-0.434966	0.74256	-0.354045	0.801313	62
Vorinostat	chromatin signature	PTPRCAP	Sensitive	-0.959184	-1.5	10	-0.434966	0.74256	-0.354045	0.801313	62
Vorinostat	chromatin signature	SYTL2	Resistant	0.642857	-1.8	10	-0.434966	0.74256	-0.354045	0.801313	62
Vorinostat	chromatin signature	PRKCB	Sensitive	-0.918367	-1.5	10	-0.434966	0.74256	-0.354045	0.801313	62
Vorinostat	chromatin signature	FRMD6	Resistant	0.755102	-1.5	10	-0.434966	0.74256	-0.354045	0.801313	62
Vorinostat	chromatin signature	CDC25A	Sensitive	-0.622449	-1.8	10	-0.434966	0.74256	-0.354045	0.801313	62
Vorinostat	chromatin signature	ADAM9	Resistant	0.979592	-1.5	10	-0.434966	0.74256	-0.354045	0.801313	62
Vorinostat	chromatin signature	CLIP4	Resistant	0.734694	-1.5	10	-0.434966	0.74256	-0.354045	0.801313	62
Vorinostat	chromatin signature	DKK1	Resistant	0.836735	-1.5	10	-0.434966	0.74256	-0.354045	0.801313	62
Vorinostat	chromatin signature	RLTPR	Sensitive	-0.826531	-1.8	10	-0.434966	0.74256	-0.354045	0.801313	62
Vorinostat	chromatin signature	IQGAP2	Sensitive	-0.510204	-1.5	10	-0.434966	0.74256	-0.354045	0.801313	62
Vorinostat	chromatin signature	CD52	Sensitive	-0.897959	-1.5	10	-0.434966	0.74256	-0.354045	0.801313	62
Vorinostat	chromatin signature	GNA11	Resistant	1	-1.5	10	-0.434966	0.74256	-0.354045	0.801313	62
Vorinostat	chromatin signature	IGFBP6	Resistant	0.72449	-1.8	10	-0.434966	0.74256	-0.354045	0.801313	62
Vorinostat	chromatin signature	CD84	Sensitive	-0.765306	-1.8	10	-0.434966	0.74256	-0.354045	0.801313	62
Vorinostat	chromatin signature	HFE	Resistant	0.653061	-1.5	10	-0.434966	0.74256	-0.354045	0.801313	62
Docetaxel	cytoskeleton	BNC1	Sensitive	0.357143	-1.8	4	-0.0799147	0.79975	0.0200853	0.79975	22
Docetaxel	cytoskeleton	EPHA2	Resistant	0.969388	-1.8	4	-0.0799147	0.79975	0.0200853	0.79975	22
Docetaxel	cytoskeleton	N4BP2	Sensitive	-0.744898	-1.8	4	-0.0799147	0.79975	0.0200853	0.79975	22
Docetaxel	cytoskeleton	IGF2BP2	Sensitive	-0.102041	-1.5	4	-0.0799147	0.79975	0.0200853	0.79975	22
Docetaxel	cytoskeleton	FRMD6	Resistant	0.755102	-1.5	4	-0.0799147	0.79975	0.0200853	0.79975	22
Docetaxel	cytoskeleton	GPR176	Sensitive	0.193878	-1.8	4	-0.0799147	0.79975	0.0200853	0.79975	22
Docetaxel	cytoskeleton	UEVLD	Resistant	0.826531	-1.8	4	-0.0799147	0.79975	0.0200853	0.79975	22
Docetaxel	cytoskeleton	CLIP4	Resistant	0.734694	-1.5	4	-0.0799147	0.79975	0.0200853	0.79975	22
Docetaxel	cytoskeleton	S100A2	Sensitive	-0.22449	-1.5	4	-0.0799147	0.79975	0.0200853	0.79975	22
Docetaxel	cytoskeleton	COL7A1	Sensitive	0.112245	-1.8	4	-0.0799147	0.79975	0.0200853	0.79975	22
Docetaxel	cytoskeleton	IGFBP6	Resistant	0.72449	-1.8	4	-0.0799147	0.79975	0.0200853	0.79975	22
Docetaxel	cytoskeleton	ELK3	Sensitive	0.418367	-1.8	4	-0.0799147	0.79975	0.0200853	0.79975	22
Docetaxel	cytoskeleton	E2F2	Sensitive	-0.755102	-1.5	4	-0.0799147	0.79975	0.0200853	0.79975	22
Docetaxel	cytoskeleton	PHLDA1	Resistant	0.989796	-1.8	4	-0.0799147	0.79975	0.0200853	0.79975	22
Docetaxel	cytoskeleton	EGFR	Resistant	0.591837	-1.5	4	-0.0799147	0.79975	0.0200853	0.79975	22
Docetaxel	cytoskeleton	MYB	Sensitive	-0.979592	-1.5	4	-0.0799147	0.79975	0.0200853	0.79975	22
Docetaxel	cytoskeleton	BCL2	Sensitive	-0.806122	-1.8	4	-0.0799147	0.79975	0.0200853	0.79975	22
Docetaxel	cytoskeleton	KRT5	Sensitive	0.204082	-1.5	4	-0.0799147	0.79975	0.0200853	0.79975	22
Docetaxel	cytoskeleton	DKK1	Resistant	0.836735	-1.5	4	-0.0799147	0.79975	0.0200853	0.79975	22
Docetaxel	cytoskeleton	CAP2	Resistant	0.887755	-1.8	4	-0.0799147	0.79975	0.0200853	0.79975	22
Docetaxel	cytoskeleton	ADAM9	Resistant	0.979592	-1.5	4	-0.0799147	0.79975	0.0200853	0.79975	22
Docetaxel	cytoskeleton	RLTPR	Sensitive	-0.826531	-1.8	4	-0.0799147	0.79975	0.0200853	0.79975	22
IPA-3	cytoskeleton	GNA11	Resistant	1	-1.5	4	-0.0799147	0.79975	-0.0798351	0.89975	12
IPA-3	cytoskeleton	BLK	Sensitive	-0.653061	-1.5	4	-0.0799147	0.79975	-0.0798351	0.89975	12
IPA-3	cytoskeleton	PTPRC	Sensitive	-0.969388	-1.8	4	-0.0799147	0.79975	-0.0798351	0.89975	12
IPA-3	cytoskeleton	PIK3CG	Sensitive	-0.94898	-1.8	4	-0.0799147	0.79975	-0.0798351	0.89975	12
IPA-3	cytoskeleton	TCL1A	Sensitive	-0.72449	-1.8	4	-0.0799147	0.79975	-0.0798351	0.89975	12
IPA-3	cytoskeleton	LIMD2	Sensitive	-0.928571	-1.8	4	-0.0799147	0.79975	-0.0798351	0.89975	12
IPA-3	cytoskeleton	SEPT1	Sensitive	-0.857143	-1.5	4	-0.0799147	0.79975	-0.0798351	0.89975	12
IPA-3	cytoskeleton	CD52	Sensitive	-0.897959	-1.5	4	-0.0799147	0.79975	-0.0798351	0.89975	12
IPA-3	cytoskeleton	PTPRCAP	Sensitive	-0.959184	-1.5	4	-0.0799147	0.79975	-0.0798351	0.89975	12
IPA-3	cytoskeleton	CD38	Sensitive	-0.908163	-1.8	4	-0.0799147	0.79975	-0.0798351	0.89975	12
IPA-3	cytoskeleton	SIT1	Sensitive	-0.785714	-1.8	4	-0.0799147	0.79975	-0.0798351	0.89975	12
IPA-3	cytoskeleton	CD79A	Sensitive	-0.836735	-1.5	4	-0.0799147	0.79975	-0.0798351	0.89975	12
Vinblastine	cytoskeleton	CLDN3	Resistant	0.704082	-1.8	4	-0.0799147	0.79975	-0.179915	0.799591	2
Vinblastine	cytoskeleton	PRR15L	Resistant	0.673469	-1.5	4	-0.0799147	0.79975	-0.179915	0.799591	2
Y-39983	cytoskeleton	MYB	Sensitive	-0.979592	-1.5	4	-0.0799147	0.79975	-0.0798351	0.69975	16
Y-39983	cytoskeleton	LIMD2	Sensitive	-0.928571	-1.8	4	-0.0799147	0.79975	-0.0798351	0.69975	16
Y-39983	cytoskeleton	CD84	Sensitive	-0.765306	-1.8	4	-0.0799147	0.79975	-0.0798351	0.69975	16
Y-39983	cytoskeleton	PTPRC	Sensitive	-0.969388	-1.8	4	-0.0799147	0.79975	-0.0798351	0.69975	16
Y-39983	cytoskeleton	LST1	Sensitive	-0.877551	-1.5	4	-0.0799147	0.79975	-0.0798351	0.69975	16
Y-39983	cytoskeleton	PXK	Sensitive	-0.795918	-1.5	4	-0.0799147	0.79975	-0.0798351	0.69975	16
Y-39983	cytoskeleton	GNA11	Resistant	1	-1.5	4	-0.0799147	0.79975	-0.0798351	0.69975	16
Y-39983	cytoskeleton	TNFAIP8L2	Sensitive	-0.989796	-1.8	4	-0.0799147	0.79975	-0.0798351	0.69975	16
Y-39983	cytoskeleton	PTPN7	Sensitive	-1	-1.5	4	-0.0799147	0.79975	-0.0798351	0.69975	16
Y-39983	cytoskeleton	P2RX1	Sensitive	-0.867347	-1.8	4	-0.0799147	0.79975	-0.0798351	0.69975	16
Y-39983	cytoskeleton	CD52	Sensitive	-0.897959	-1.5	4	-0.0799147	0.79975	-0.0798351	0.69975	16
Y-39983	cytoskeleton	TRAF3IP3	Sensitive	-0.938776	-1.5	4	-0.0799147	0.79975	-0.0798351	0.69975	16
Y-39983	cytoskeleton	PTPRCAP	Sensitive	-0.959184	-1.5	4	-0.0799147	0.79975	-0.0798351	0.69975	16
Y-39983	cytoskeleton	CD38	Sensitive	-0.908163	-1.8	4	-0.0799147	0.79975	-0.0798351	0.69975	16
Y-39983	cytoskeleton	PIK3CG	Sensitive	-0.94898	-1.8	4	-0.0799147	0.79975	-0.0798351	0.69975	16
Y-39983	cytoskeleton	PPAP2C	Resistant	0.94898	-1.8	4	-0.0799147	0.79975	-0.0798351	0.69975	16
5-Fluorouracil	DNA replication	BCL2	Sensitive	-0.806122	-1.8	4	0.285952	0.756509	0.385952	0.756509	20
5-Fluorouracil	DNA replication	LST1	Sensitive	-0.877551	-1.5	4	0.285952	0.756509	0.385952	0.756509	20
5-Fluorouracil	DNA replication	PTPRCAP	Sensitive	-0.959184	-1.5	4	0.285952	0.756509	0.385952	0.756509	20
5-Fluorouracil	DNA replication	CCR2	Sensitive	-0.530612	-1.5	4	0.285952	0.756509	0.385952	0.756509	20
5-Fluorouracil	DNA replication	CAP2	Resistant	0.887755	-1.8	4	0.285952	0.756509	0.385952	0.756509	20
5-Fluorouracil	DNA replication	SEMA3C	Resistant	0.785714	-1.8	4	0.285952	0.756509	0.385952	0.756509	20
5-Fluorouracil	DNA replication	P2RX1	Sensitive	-0.867347	-1.8	4	0.285952	0.756509	0.385952	0.756509	20
5-Fluorouracil	DNA replication	FUT7	Sensitive	-0.122449	-1.5	4	0.285952	0.756509	0.385952	0.756509	20
5-Fluorouracil	DNA replication	SLC38A5	Sensitive	-0.367347	-1.5	4	0.285952	0.756509	0.385952	0.756509	20
5-Fluorouracil	DNA replication	PTPN7	Sensitive	-1	-1.5	4	0.285952	0.756509	0.385952	0.756509	20
5-Fluorouracil	DNA replication	GNA11	Resistant	1	-1.5	4	0.285952	0.756509	0.385952	0.756509	20
5-Fluorouracil	DNA replication	CD38	Sensitive	-0.908163	-1.8	4	0.285952	0.756509	0.385952	0.756509	20
5-Fluorouracil	DNA replication	PRKCB	Sensitive	-0.918367	-1.5	4	0.285952	0.756509	0.385952	0.756509	20
5-Fluorouracil	DNA replication	PTPRC	Sensitive	-0.969388	-1.8	4	0.285952	0.756509	0.385952	0.756509	20
5-Fluorouracil	DNA replication	LIMD2	Sensitive	-0.928571	-1.8	4	0.285952	0.756509	0.385952	0.756509	20
5-Fluorouracil	DNA replication	TRAF3IP3	Sensitive	-0.938776	-1.5	4	0.285952	0.756509	0.385952	0.756509	20
5-Fluorouracil	DNA replication	PIK3CG	Sensitive	-0.94898	-1.8	4	0.285952	0.756509	0.385952	0.756509	20
5-Fluorouracil	DNA replication	TNFAIP8L2	Sensitive	-0.989796	-1.8	4	0.285952	0.756509	0.385952	0.756509	20
5-Fluorouracil	DNA replication	MYB	Sensitive	-0.979592	-1.5	4	0.285952	0.756509	0.385952	0.756509	20
5-Fluorouracil	DNA replication	ADAM9	Resistant	0.979592	-1.5	4	0.285952	0.756509	0.385952	0.756509	20
Bleomycin (50 uM)	DNA replication	CLIP4	Resistant	0.734694	-1.5	4	0.285952	0.756509	0.185952	0.75635	11
Bleomycin (50 uM)	DNA replication	BNC1	Sensitive	0.357143	-1.8	4	0.285952	0.756509	0.185952	0.75635	11
Bleomycin (50 uM)	DNA replication	IGF2BP2	Sensitive	-0.102041	-1.5	4	0.285952	0.756509	0.185952	0.75635	11
Bleomycin (50 uM)	DNA replication	ELK3	Sensitive	0.418367	-1.8	4	0.285952	0.756509	0.185952	0.75635	11
Bleomycin (50 uM)	DNA replication	CRIM1	Resistant	0.77551	-1.5	4	0.285952	0.756509	0.185952	0.75635	11
Bleomycin (50 uM)	DNA replication	FRMD6	Resistant	0.755102	-1.5	4	0.285952	0.756509	0.185952	0.75635	11
Bleomycin (50 uM)	DNA replication	PRR15L	Resistant	0.673469	-1.5	4	0.285952	0.756509	0.185952	0.75635	11
Bleomycin (50 uM)	DNA replication	E2F2	Sensitive	-0.755102	-1.5	4	0.285952	0.756509	0.185952	0.75635	11
Bleomycin (50 uM)	DNA replication	COL7A1	Sensitive	0.112245	-1.8	4	0.285952	0.756509	0.185952	0.75635	11
Bleomycin (50 uM)	DNA replication	IGFBP6	Resistant	0.72449	-1.8	4	0.285952	0.756509	0.185952	0.75635	11
Bleomycin (50 uM)	DNA replication	GPR176	Sensitive	0.193878	-1.8	4	0.285952	0.756509	0.185952	0.75635	11
Camptothecin	DNA replication	CLDN3	Resistant	0.704082	-1.8	4	0.285952	0.756509	0.286032	0.856509	2
Camptothecin	DNA replication	PRR15L	Resistant	0.673469	-1.5	4	0.285952	0.756509	0.286032	0.856509	2
Methotrexate	DNA replication	SEMA3C	Resistant	0.785714	-1.8	4	0.285952	0.756509	0.286032	0.656509	78
Methotrexate	DNA replication	CD2	Sensitive	0.367347	-1.5	4	0.285952	0.756509	0.286032	0.656509	78
Methotrexate	DNA replication	PHLDA2	Resistant	0.908163	-1.8	4	0.285952	0.756509	0.286032	0.656509	78
Methotrexate	DNA replication	GNA11	Resistant	1	-1.5	4	0.285952	0.756509	0.286032	0.656509	78
Methotrexate	DNA replication	DKK1	Resistant	0.836735	-1.5	4	0.285952	0.756509	0.286032	0.656509	78
Methotrexate	DNA replication	VPS13C	Sensitive	-0.602041	-1.8	4	0.285952	0.756509	0.286032	0.656509	78
Methotrexate	DNA replication	PIK3CG	Sensitive	-0.94898	-1.8	4	0.285952	0.756509	0.286032	0.656509	78
Methotrexate	DNA replication	SERTAD4	Resistant	0.622449	-1.8	4	0.285952	0.756509	0.286032	0.656509	78
Methotrexate	DNA replication	SHPRH	Sensitive	-0.816327	-1.5	4	0.285952	0.756509	0.286032	0.656509	78
Methotrexate	DNA replication	IQGAP2	Sensitive	-0.510204	-1.5	4	0.285952	0.756509	0.286032	0.656509	78
Methotrexate	DNA replication	SLC38A5	Sensitive	-0.367347	-1.5	4	0.285952	0.756509	0.286032	0.656509	78
Methotrexate	DNA replication	SDC1	Resistant	0.897959	-1.5	4	0.285952	0.756509	0.286032	0.656509	78
Methotrexate	DNA replication	P2RY10	Sensitive	-0.234694	-1.8	4	0.285952	0.756509	0.286032	0.656509	78
Methotrexate	DNA replication	LAX1	Sensitive	-0.714286	-1.5	4	0.285952	0.756509	0.286032	0.656509	78
Methotrexate	DNA replication	TNFAIP8L2	Sensitive	-0.989796	-1.8	4	0.285952	0.756509	0.286032	0.656509	78
Methotrexate	DNA replication	CD3D	Sensitive	-0.632653	-1.5	4	0.285952	0.756509	0.286032	0.656509	78
Methotrexate	DNA replication	RAD54L2	Sensitive	-0.683673	-1.8	4	0.285952	0.756509	0.286032	0.656509	78
Methotrexate	DNA replication	P2RX1	Sensitive	-0.867347	-1.8	4	0.285952	0.756509	0.286032	0.656509	78
Methotrexate	DNA replication	IL2RG	Sensitive	-0.887755	-1.8	4	0.285952	0.756509	0.286032	0.656509	78
Methotrexate	DNA replication	PXK	Sensitive	-0.795918	-1.5	4	0.285952	0.756509	0.286032	0.656509	78
Methotrexate	DNA replication	PPAP2C	Resistant	0.94898	-1.8	4	0.285952	0.756509	0.286032	0.656509	78
Methotrexate	DNA replication	CAP2	Resistant	0.887755	-1.8	4	0.285952	0.756509	0.286032	0.656509	78
Methotrexate	DNA replication	PTPRC	Sensitive	-0.969388	-1.8	4	0.285952	0.756509	0.286032	0.656509	78
Methotrexate	DNA replication	SNX12	Resistant	0.632653	-1.5	4	0.285952	0.756509	0.286032	0.656509	78
Methotrexate	DNA replication	CD52	Sensitive	-0.897959	-1.5	4	0.285952	0.756509	0.286032	0.656509	78
Methotrexate	DNA replication	CRIM1	Resistant	0.77551	-1.5	4	0.285952	0.756509	0.286032	0.656509	78
Methotrexate	DNA replication	LST1	Sensitive	-0.877551	-1.5	4	0.285952	0.756509	0.286032	0.656509	78
Methotrexate	DNA replication	RBM15	Sensitive	-0.663265	-1.8	4	0.285952	0.756509	0.286032	0.656509	78
Methotrexate	DNA replication	MYB	Sensitive	-0.979592	-1.5	4	0.285952	0.756509	0.286032	0.656509	78
Methotrexate	DNA replication	FAM65B	Sensitive	-0.704082	-1.8	4	0.285952	0.756509	0.286032	0.656509	78
Methotrexate	DNA replication	RLTPR	Sensitive	-0.826531	-1.8	4	0.285952	0.756509	0.286032	0.656509	78
Methotrexate	DNA replication	PRKCB	Sensitive	-0.918367	-1.5	4	0.285952	0.756509	0.286032	0.656509	78
Methotrexate	DNA replication	PYHIN1	Sensitive	-0.561224	-1.8	4	0.285952	0.756509	0.286032	0.656509	78
Methotrexate	DNA replication	TRAF3IP3	Sensitive	-0.938776	-1.5	4	0.285952	0.756509	0.286032	0.656509	78
Methotrexate	DNA replication	RBL1	Sensitive	0.459184	-1.8	4	0.285952	0.756509	0.286032	0.656509	78
Methotrexate	DNA replication	IL6ST	Resistant	0.744898	-1.8	4	0.285952	0.756509	0.286032	0.656509	78
Methotrexate	DNA replication	FUT7	Sensitive	-0.122449	-1.5	4	0.285952	0.756509	0.286032	0.656509	78
Methotrexate	DNA replication	PTPRCAP	Sensitive	-0.959184	-1.5	4	0.285952	0.756509	0.286032	0.656509	78
Methotrexate	DNA replication	SEPT1	Sensitive	-0.857143	-1.5	4	0.285952	0.756509	0.286032	0.656509	78
Methotrexate	DNA replication	ELF1	Sensitive	-0.693878	-1.5	4	0.285952	0.756509	0.286032	0.656509	78
Methotrexate	DNA replication	ATP8B1	Resistant	0.806122	-1.8	4	0.285952	0.756509	0.286032	0.656509	78
Methotrexate	DNA replication	TCL1A	Sensitive	-0.72449	-1.8	4	0.285952	0.756509	0.286032	0.656509	78
Methotrexate	DNA replication	YIPF6	Resistant	0.918367	-1.5	4	0.285952	0.756509	0.286032	0.656509	78
Methotrexate	DNA replication	POU2AF1	Sensitive	-0.846939	-1.8	4	0.285952	0.756509	0.286032	0.656509	78
Methotrexate	DNA replication	NNMT	Resistant	0.602041	-1.8	4	0.285952	0.756509	0.286032	0.656509	78
Methotrexate	DNA replication	CD247	Sensitive	-0.612245	-1.5	4	0.285952	0.756509	0.286032	0.656509	78
Methotrexate	DNA replication	ANKRD44	Sensitive	-0.418367	-1.8	4	0.285952	0.756509	0.286032	0.656509	78
Methotrexate	DNA replication	E2F2	Sensitive	-0.755102	-1.5	4	0.285952	0.756509	0.286032	0.656509	78
Methotrexate	DNA replication	FCHO2	Resistant	0.857143	-1.5	4	0.285952	0.756509	0.286032	0.656509	78
Methotrexate	DNA replication	EPHA2	Resistant	0.969388	-1.8	4	0.285952	0.756509	0.286032	0.656509	78
Methotrexate	DNA replication	EVI2A	Sensitive	-0.520408	-1.8	4	0.285952	0.756509	0.286032	0.656509	78
Methotrexate	DNA replication	ZNF430	Sensitive	-0.734694	-1.5	4	0.285952	0.756509	0.286032	0.656509	78
Methotrexate	DNA replication	RHPN2	Resistant	0.959184	-1.5	4	0.285952	0.756509	0.286032	0.656509	78
Methotrexate	DNA replication	NFATC1	Sensitive	-0.77551	-1.5	4	0.285952	0.756509	0.286032	0.656509	78
Methotrexate	DNA replication	HLA-DOA	Sensitive	-0.44898	-1.5	4	0.285952	0.756509	0.286032	0.656509	78
Methotrexate	DNA replication	BCL2	Sensitive	-0.806122	-1.8	4	0.285952	0.756509	0.286032	0.656509	78
Methotrexate	DNA replication	CD84	Sensitive	-0.765306	-1.8	4	0.285952	0.756509	0.286032	0.656509	78
Methotrexate	DNA replication	FRMD6	Resistant	0.755102	-1.5	4	0.285952	0.756509	0.286032	0.656509	78
Methotrexate	DNA replication	LIMD2	Sensitive	-0.928571	-1.8	4	0.285952	0.756509	0.286032	0.656509	78
Methotrexate	DNA replication	PHLDA1	Resistant	0.989796	-1.8	4	0.285952	0.756509	0.286032	0.656509	78
Methotrexate	DNA replication	BACH2	Sensitive	-0.540816	-1.8	4	0.285952	0.756509	0.286032	0.656509	78
Methotrexate	DNA replication	CDT1	Sensitive	-0.357143	-1.8	4	0.285952	0.756509	0.286032	0.656509	78
Methotrexate	DNA replication	BLK	Sensitive	-0.653061	-1.5	4	0.285952	0.756509	0.286032	0.656509	78
Methotrexate	DNA replication	CD38	Sensitive	-0.908163	-1.8	4	0.285952	0.756509	0.286032	0.656509	78
Methotrexate	DNA replication	FKBP10	Resistant	0.816327	-1.5	4	0.285952	0.756509	0.286032	0.656509	78
Methotrexate	DNA replication	N4BP2	Sensitive	-0.744898	-1.8	4	0.285952	0.756509	0.286032	0.656509	78
Methotrexate	DNA replication	IER5L	Resistant	0.867347	-1.8	4	0.285952	0.756509	0.286032	0.656509	78
Methotrexate	DNA replication	GAS2L3	Resistant	0.928571	-1.8	4	0.285952	0.756509	0.286032	0.656509	78
Methotrexate	DNA replication	PTPN7	Sensitive	-1	-1.5	4	0.285952	0.756509	0.286032	0.656509	78
Methotrexate	DNA replication	LTB	Sensitive	-0.0408163	-1.5	4	0.285952	0.756509	0.286032	0.656509	78
Methotrexate	DNA replication	DSP	Resistant	0.877551	-1.5	4	0.285952	0.756509	0.286032	0.656509	78
Methotrexate	DNA replication	ADAM9	Resistant	0.979592	-1.5	4	0.285952	0.756509	0.286032	0.656509	78
Methotrexate	DNA replication	DOCK11	Sensitive	-0.27551	-1.8	4	0.285952	0.756509	0.286032	0.656509	78
Methotrexate	DNA replication	SIT1	Sensitive	-0.785714	-1.8	4	0.285952	0.756509	0.286032	0.656509	78
Methotrexate	DNA replication	ZNF462	Resistant	0.795918	-1.5	4	0.285952	0.756509	0.286032	0.656509	78
Methotrexate	DNA replication	CDC25A	Sensitive	-0.622449	-1.8	4	0.285952	0.756509	0.286032	0.656509	78
Methotrexate	DNA replication	CD79A	Sensitive	-0.836735	-1.5	4	0.285952	0.756509	0.286032	0.656509	78
Methotrexate	DNA replication	GULP1	Resistant	0.938776	-1.5	4	0.285952	0.756509	0.286032	0.656509	78
Afatinib	EGFR signaling	SDC1	Resistant	0.897959	-1.5	7	0.613117	0.618268	0.513117	0.618109	90
Afatinib	EGFR signaling	FGFBP1	Sensitive	-0.132653	-1.8	7	0.613117	0.618268	0.513117	0.618109	90
Afatinib	EGFR signaling	S100A14	Sensitive	0.285714	-1.5	7	0.613117	0.618268	0.513117	0.618109	90
Afatinib	EGFR signaling	GJB3	Sensitive	-0.265306	-1.5	7	0.613117	0.618268	0.513117	0.618109	90
Afatinib	EGFR signaling	EPPK1	Sensitive	0.153061	-1.8	7	0.613117	0.618268	0.513117	0.618109	90
Afatinib	EGFR signaling	C1orf116	Sensitive	-0.173469	-1.8	7	0.613117	0.618268	0.513117	0.618109	90
Afatinib	EGFR signaling	PPL	Sensitive	-0.0204082	-1.5	7	0.613117	0.618268	0.513117	0.618109	90
Afatinib	EGFR signaling	MAL2	Sensitive	0.520408	-1.8	7	0.613117	0.618268	0.513117	0.618109	90
Afatinib	EGFR signaling	KRT6A	Sensitive	-0.0612245	-1.5	7	0.613117	0.618268	0.513117	0.618109	90
Afatinib	EGFR signaling	PTHLH	Sensitive	-0.0102041	-1.8	7	0.613117	0.618268	0.513117	0.618109	90
Afatinib	EGFR signaling	LAD1	Sensitive	0.214286	-1.8	7	0.613117	0.618268	0.513117	0.618109	90
Afatinib	EGFR signaling	CDH3	Sensitive	-0.163265	-1.5	7	0.613117	0.618268	0.513117	0.618109	90
Afatinib	EGFR signaling	LAD1	Sensitive	0.214286	-1.8	7	0.613117	0.618268	0.513117	0.618109	90
Afatinib	EGFR signaling	EPPK1	Sensitive	0.153061	-1.8	7	0.613117	0.618268	0.513117	0.618109	90
Afatinib	EGFR signaling	ITGB6	Sensitive	-0.0918367	-1.8	7	0.613117	0.618268	0.513117	0.618109	90
Afatinib	EGFR signaling	S100A2	Sensitive	-0.22449	-1.5	7	0.613117	0.618268	0.513117	0.618109	90
Afatinib	EGFR signaling	COL17A1	Sensitive	-0.153061	-1.8	7	0.613117	0.618268	0.513117	0.618109	90
Afatinib	EGFR signaling	DSP	Resistant	0.877551	-1.5	7	0.613117	0.618268	0.513117	0.618109	90
Afatinib	EGFR signaling	PTHLH	Sensitive	-0.0102041	-1.8	7	0.613117	0.618268	0.513117	0.618109	90
Afatinib	EGFR signaling	GJB6	Sensitive	0.173469	-1.8	7	0.613117	0.618268	0.513117	0.618109	90
Afatinib	EGFR signaling	FGFBP1	Sensitive	-0.132653	-1.8	7	0.613117	0.618268	0.513117	0.618109	90
Afatinib	EGFR signaling	SDC1	Resistant	0.897959	-1.5	7	0.613117	0.618268	0.513117	0.618109	90
Afatinib	EGFR signaling	SPRR1A	Sensitive	0.295918	-1.8	7	0.613117	0.618268	0.513117	0.618109	90
Afatinib	EGFR signaling	DSP	Resistant	0.877551	-1.5	7	0.613117	0.618268	0.513117	0.618109	90
Afatinib	EGFR signaling	SPRR1B	Sensitive	0.0102041	-1.8	7	0.613117	0.618268	0.513117	0.618109	90
Afatinib	EGFR signaling	SFN	Resistant	0.683673	-1.8	7	0.613117	0.618268	0.513117	0.618109	90
Afatinib	EGFR signaling	EPN3	Sensitive	0.142857	-1.5	7	0.613117	0.618268	0.513117	0.618109	90
Afatinib	EGFR signaling	TMPRSS4	Sensitive	0.326531	-1.5	7	0.613117	0.618268	0.513117	0.618109	90
Afatinib	EGFR signaling	S100A2	Sensitive	-0.22449	-1.5	7	0.613117	0.618268	0.513117	0.618109	90
Afatinib	EGFR signaling	FXYD3	Sensitive	-0.346939	-1.5	7	0.613117	0.618268	0.513117	0.618109	90
Afatinib	EGFR signaling	FAM83B	Sensitive	0.163265	-1.5	7	0.613117	0.618268	0.513117	0.618109	90
Afatinib	EGFR signaling	PPL	Sensitive	-0.0204082	-1.5	7	0.613117	0.618268	0.513117	0.618109	90
Afatinib	EGFR signaling	WNT7B	Sensitive	0.0714286	-1.8	7	0.613117	0.618268	0.513117	0.618109	90
Afatinib	EGFR signaling	SPRR1A	Sensitive	0.295918	-1.8	7	0.613117	0.618268	0.513117	0.618109	90
Afatinib	EGFR signaling	C1orf116	Sensitive	-0.173469	-1.8	7	0.613117	0.618268	0.513117	0.618109	90
Afatinib	EGFR signaling	MMP13	Sensitive	-0.0306122	-1.8	7	0.613117	0.618268	0.513117	0.618109	90
Afatinib	EGFR signaling	LCN2	Sensitive	0.22449	-1.5	7	0.613117	0.618268	0.513117	0.618109	90
Afatinib	EGFR signaling	S100A14	Sensitive	0.285714	-1.5	7	0.613117	0.618268	0.513117	0.618109	90
Afatinib	EGFR signaling	GJB6	Sensitive	0.173469	-1.8	7	0.613117	0.618268	0.513117	0.618109	90
Afatinib	EGFR signaling	MAL2	Sensitive	0.520408	-1.8	7	0.613117	0.618268	0.513117	0.618109	90
Afatinib	EGFR signaling	TACSTD2	Sensitive	0.0204082	-1.5	7	0.613117	0.618268	0.513117	0.618109	90
Afatinib	EGFR signaling	EGFR	Resistant	0.591837	-1.5	7	0.613117	0.618268	0.513117	0.618109	90
Afatinib	EGFR signaling	KRT13	Sensitive	-0.0816327	-1.5	7	0.613117	0.618268	0.513117	0.618109	90
Afatinib	EGFR signaling	ITGB6	Sensitive	-0.0918367	-1.8	7	0.613117	0.618268	0.513117	0.618109	90
Afatinib	EGFR signaling	FAM83B	Sensitive	0.163265	-1.5	7	0.613117	0.618268	0.513117	0.618109	90
Afatinib	EGFR signaling	CDH3	Sensitive	-0.163265	-1.5	7	0.613117	0.618268	0.513117	0.618109	90
Afatinib	EGFR signaling	PI3	Sensitive	0.244898	-1.5	7	0.613117	0.618268	0.513117	0.618109	90
Afatinib	EGFR signaling	FXYD3	Sensitive	-0.346939	-1.5	7	0.613117	0.618268	0.513117	0.618109	90
Afatinib	EGFR signaling	KRT15	Sensitive	-0.0714286	-1.8	7	0.613117	0.618268	0.513117	0.618109	90
Afatinib	EGFR signaling	RASEF	Sensitive	0.540816	-1.8	7	0.613117	0.618268	0.513117	0.618109	90
Afatinib	EGFR signaling	SPRR1B	Sensitive	0.0102041	-1.8	7	0.613117	0.618268	0.513117	0.618109	90
Afatinib	EGFR signaling	SFN	Resistant	0.683673	-1.8	7	0.613117	0.618268	0.513117	0.618109	90
Afatinib	EGFR signaling	HAS3	Sensitive	-0.112245	-1.8	7	0.613117	0.618268	0.513117	0.618109	90
Afatinib	EGFR signaling	HAS3	Sensitive	-0.112245	-1.8	7	0.613117	0.618268	0.513117	0.618109	90
Afatinib	EGFR signaling	GJB3	Sensitive	-0.265306	-1.5	7	0.613117	0.618268	0.513117	0.618109	90
Afatinib	EGFR signaling	ANXA3	Resistant	0.571429	-1.5	7	0.613117	0.618268	0.513117	0.618109	90
Afatinib	EGFR signaling	EGFR	Resistant	0.591837	-1.5	7	0.613117	0.618268	0.513117	0.618109	90
Afatinib	EGFR signaling	COL17A1	Sensitive	-0.153061	-1.8	7	0.613117	0.618268	0.513117	0.618109	90
Afatinib	EGFR signaling	C19orf33	Resistant	0.846939	-1.8	7	0.613117	0.618268	0.513117	0.618109	90
Afatinib	EGFR signaling	SLPI	Sensitive	-1.11022e-16	-1.5	7	0.613117	0.618268	0.513117	0.618109	90
Afatinib	EGFR signaling	DMKN	Sensitive	0.132653	-1.8	7	0.613117	0.618268	0.513117	0.618109	90
Afatinib	EGFR signaling	MMP13	Sensitive	-0.0306122	-1.8	7	0.613117	0.618268	0.513117	0.618109	90
Afatinib	EGFR signaling	KRT13	Sensitive	-0.0816327	-1.5	7	0.613117	0.618268	0.513117	0.618109	90
Afatinib	EGFR signaling	KRT19	Resistant	0.581633	-1.8	7	0.613117	0.618268	0.513117	0.618109	90
Afatinib	EGFR signaling	LAMA3	Sensitive	-0.0510204	-1.8	7	0.613117	0.618268	0.513117	0.618109	90
Afatinib	EGFR signaling	KRT19	Resistant	0.581633	-1.8	7	0.613117	0.618268	0.513117	0.618109	90
Afatinib	EGFR signaling	KRT6A	Sensitive	-0.0612245	-1.5	7	0.613117	0.618268	0.513117	0.618109	90
Afatinib	EGFR signaling	ANXA3	Resistant	0.571429	-1.5	7	0.613117	0.618268	0.513117	0.618109	90
Afatinib	EGFR signaling	TMEM40	Sensitive	-0.204082	-1.5	7	0.613117	0.618268	0.513117	0.618109	90
Afatinib	EGFR signaling	PKP3	Sensitive	0.255102	-1.8	7	0.613117	0.618268	0.513117	0.618109	90
Afatinib	EGFR signaling	WNT7B	Sensitive	0.0714286	-1.8	7	0.613117	0.618268	0.513117	0.618109	90
Afatinib	EGFR signaling	KRT5	Sensitive	0.204082	-1.5	7	0.613117	0.618268	0.513117	0.618109	90
Afatinib	EGFR signaling	C19orf33	Resistant	0.846939	-1.8	7	0.613117	0.618268	0.513117	0.618109	90
Afatinib	EGFR signaling	TMPRSS4	Sensitive	0.326531	-1.5	7	0.613117	0.618268	0.513117	0.618109	90
Afatinib	EGFR signaling	PROM2	Sensitive	0.265306	-1.5	7	0.613117	0.618268	0.513117	0.618109	90
Afatinib	EGFR signaling	LAMA3	Sensitive	-0.0510204	-1.8	7	0.613117	0.618268	0.513117	0.618109	90
Afatinib	EGFR signaling	LCN2	Sensitive	0.22449	-1.5	7	0.613117	0.618268	0.513117	0.618109	90
Afatinib	EGFR signaling	KRT15	Sensitive	-0.0714286	-1.8	7	0.613117	0.618268	0.513117	0.618109	90
Afatinib	EGFR signaling	PKP3	Sensitive	0.255102	-1.8	7	0.613117	0.618268	0.513117	0.618109	90
Afatinib	EGFR signaling	TMEM40	Sensitive	-0.204082	-1.5	7	0.613117	0.618268	0.513117	0.618109	90
Afatinib	EGFR signaling	KRT5	Sensitive	0.204082	-1.5	7	0.613117	0.618268	0.513117	0.618109	90
Afatinib	EGFR signaling	PI3	Sensitive	0.244898	-1.5	7	0.613117	0.618268	0.513117	0.618109	90
Afatinib	EGFR signaling	DMKN	Sensitive	0.132653	-1.8	7	0.613117	0.618268	0.513117	0.618109	90
Afatinib	EGFR signaling	RHOV	Sensitive	0.27551	-1.8	7	0.613117	0.618268	0.513117	0.618109	90
Afatinib	EGFR signaling	SLPI	Sensitive	-1.11022e-16	-1.5	7	0.613117	0.618268	0.513117	0.618109	90
Afatinib	EGFR signaling	EPN3	Sensitive	0.142857	-1.5	7	0.613117	0.618268	0.513117	0.618109	90
Afatinib	EGFR signaling	RHOV	Sensitive	0.27551	-1.8	7	0.613117	0.618268	0.513117	0.618109	90
Afatinib	EGFR signaling	RASEF	Sensitive	0.540816	-1.8	7	0.613117	0.618268	0.513117	0.618109	90
Afatinib	EGFR signaling	PROM2	Sensitive	0.265306	-1.5	7	0.613117	0.618268	0.513117	0.618109	90
Afatinib	EGFR signaling	TACSTD2	Sensitive	0.0204082	-1.5	7	0.613117	0.618268	0.513117	0.618109	90
Cetuximab	EGFR signaling	EGFR	Resistant	0.591837	-1.5	7	0.613117	0.618268	0.635435	0.715746	2
Cetuximab	EGFR signaling	LAMA3	Sensitive	-0.0510204	-1.8	7	0.613117	0.618268	0.635435	0.715746	2
CP724714	EGFR signaling	EPN3	Sensitive	0.142857	-1.5	7	0.613117	0.618268	0.550857	0.696522	1
EKB-569	EGFR signaling	ELF1	Sensitive	-0.693878	-1.5	7	0.613117	0.618268	0.703224	0.661636	12
EKB-569	EGFR signaling	GNA11	Resistant	1	-1.5	7	0.613117	0.618268	0.703224	0.661636	12
EKB-569	EGFR signaling	CD3G	Sensitive	-0.397959	-1.8	7	0.613117	0.618268	0.703224	0.661636	12
EKB-569	EGFR signaling	CD3E	Sensitive	-0.408163	-1.5	7	0.613117	0.618268	0.703224	0.661636	12
EKB-569	EGFR signaling	IL2RG	Sensitive	-0.887755	-1.8	7	0.613117	0.618268	0.703224	0.661636	12
EKB-569	EGFR signaling	PTPRCAP	Sensitive	-0.959184	-1.5	7	0.613117	0.618268	0.703224	0.661636	12
EKB-569	EGFR signaling	LST1	Sensitive	-0.877551	-1.5	7	0.613117	0.618268	0.703224	0.661636	12
EKB-569	EGFR signaling	PTPN7	Sensitive	-1	-1.5	7	0.613117	0.618268	0.703224	0.661636	12
EKB-569	EGFR signaling	MYB	Sensitive	-0.979592	-1.5	7	0.613117	0.618268	0.703224	0.661636	12
EKB-569	EGFR signaling	C19orf77	Sensitive	-0.183673	-1.5	7	0.613117	0.618268	0.703224	0.661636	12
EKB-569	EGFR signaling	CD3D	Sensitive	-0.632653	-1.5	7	0.613117	0.618268	0.703224	0.661636	12
EKB-569	EGFR signaling	TRAT1	Sensitive	-0.428571	-1.5	7	0.613117	0.618268	0.703224	0.661636	12
Erlotinib	EGFR signaling	PPL	Sensitive	-0.0204082	-1.5	7	0.613117	0.618268	0.550857	0.540014	32
Erlotinib	EGFR signaling	ALDH3A1	Sensitive	0.346939	-1.5	7	0.613117	0.618268	0.550857	0.540014	32
Erlotinib	EGFR signaling	HAS3	Sensitive	-0.112245	-1.8	7	0.613117	0.618268	0.550857	0.540014	32
Erlotinib	EGFR signaling	KRT6A	Sensitive	-0.0612245	-1.5	7	0.613117	0.618268	0.550857	0.540014	32
Erlotinib	EGFR signaling	FGFBP1	Sensitive	-0.132653	-1.8	7	0.613117	0.618268	0.550857	0.540014	32
Erlotinib	EGFR signaling	EGFR	Resistant	0.591837	-1.5	7	0.613117	0.618268	0.550857	0.540014	32
Erlotinib	EGFR signaling	LAMA3	Sensitive	-0.0510204	-1.8	7	0.613117	0.618268	0.550857	0.540014	32
Erlotinib	EGFR signaling	ITGB6	Sensitive	-0.0918367	-1.8	7	0.613117	0.618268	0.550857	0.540014	32
Erlotinib	EGFR signaling	S100A2	Sensitive	-0.22449	-1.5	7	0.613117	0.618268	0.550857	0.540014	32
Erlotinib	EGFR signaling	GJB3	Sensitive	-0.265306	-1.5	7	0.613117	0.618268	0.550857	0.540014	32
Erlotinib	EGFR signaling	C19orf33	Resistant	0.846939	-1.8	7	0.613117	0.618268	0.550857	0.540014	32
Erlotinib	EGFR signaling	PTHLH	Sensitive	-0.0102041	-1.8	7	0.613117	0.618268	0.550857	0.540014	32
Erlotinib	EGFR signaling	DMKN	Sensitive	0.132653	-1.8	7	0.613117	0.618268	0.550857	0.540014	32
Erlotinib	EGFR signaling	CLIC3	Sensitive	0.387755	-1.5	7	0.613117	0.618268	0.550857	0.540014	32
Erlotinib	EGFR signaling	WNT7B	Sensitive	0.0714286	-1.8	7	0.613117	0.618268	0.550857	0.540014	32
Erlotinib	EGFR signaling	TMEM40	Sensitive	-0.204082	-1.5	7	0.613117	0.618268	0.550857	0.540014	32
Erlotinib	EGFR signaling	SPRR1B	Sensitive	0.0102041	-1.8	7	0.613117	0.618268	0.550857	0.540014	32
Erlotinib	EGFR signaling	KRT19	Resistant	0.581633	-1.8	7	0.613117	0.618268	0.550857	0.540014	32
Erlotinib	EGFR signaling	MAL2	Sensitive	0.520408	-1.8	7	0.613117	0.618268	0.550857	0.540014	32
Erlotinib	EGFR signaling	PI3	Sensitive	0.244898	-1.5	7	0.613117	0.618268	0.550857	0.540014	32
Erlotinib	EGFR signaling	C1orf116	Sensitive	-0.173469	-1.8	7	0.613117	0.618268	0.550857	0.540014	32
Erlotinib	EGFR signaling	SLPI	Sensitive	-1.11022e-16	-1.5	7	0.613117	0.618268	0.550857	0.540014	32
Erlotinib	EGFR signaling	SFN	Resistant	0.683673	-1.8	7	0.613117	0.618268	0.550857	0.540014	32
Erlotinib	EGFR signaling	TACSTD2	Sensitive	0.0204082	-1.5	7	0.613117	0.618268	0.550857	0.540014	32
Erlotinib	EGFR signaling	ANXA3	Resistant	0.571429	-1.5	7	0.613117	0.618268	0.550857	0.540014	32
Erlotinib	EGFR signaling	LCN2	Sensitive	0.22449	-1.5	7	0.613117	0.618268	0.550857	0.540014	32
Erlotinib	EGFR signaling	TMPRSS4	Sensitive	0.326531	-1.5	7	0.613117	0.618268	0.550857	0.540014	32
Erlotinib	EGFR signaling	KRT15	Sensitive	-0.0714286	-1.8	7	0.613117	0.618268	0.550857	0.540014	32
Erlotinib	EGFR signaling	MMP13	Sensitive	-0.0306122	-1.8	7	0.613117	0.618268	0.550857	0.540014	32
Erlotinib	EGFR signaling	EPHA2	Resistant	0.969388	-1.8	7	0.613117	0.618268	0.550857	0.540014	32
Erlotinib	EGFR signaling	CDH3	Sensitive	-0.163265	-1.5	7	0.613117	0.618268	0.550857	0.540014	32
Erlotinib	EGFR signaling	COL17A1	Sensitive	-0.153061	-1.8	7	0.613117	0.618268	0.550857	0.540014	32
Gefitinib	EGFR signaling	C19orf33	Resistant	0.846939	-1.8	7	0.613117	0.618268	0.703224	0.5749	38
Gefitinib	EGFR signaling	S100A2	Sensitive	-0.22449	-1.5	7	0.613117	0.618268	0.703224	0.5749	38
Gefitinib	EGFR signaling	C1orf116	Sensitive	-0.173469	-1.8	7	0.613117	0.618268	0.703224	0.5749	38
Gefitinib	EGFR signaling	FXYD3	Sensitive	-0.346939	-1.5	7	0.613117	0.618268	0.703224	0.5749	38
Gefitinib	EGFR signaling	MAL2	Sensitive	0.520408	-1.8	7	0.613117	0.618268	0.703224	0.5749	38
Gefitinib	EGFR signaling	LAMA3	Sensitive	-0.0510204	-1.8	7	0.613117	0.618268	0.703224	0.5749	38
Gefitinib	EGFR signaling	TMEM40	Sensitive	-0.204082	-1.5	7	0.613117	0.618268	0.703224	0.5749	38
Gefitinib	EGFR signaling	KRT15	Sensitive	-0.0714286	-1.8	7	0.613117	0.618268	0.703224	0.5749	38
Gefitinib	EGFR signaling	KRT5	Sensitive	0.204082	-1.5	7	0.613117	0.618268	0.703224	0.5749	38
Gefitinib	EGFR signaling	WNT7B	Sensitive	0.0714286	-1.8	7	0.613117	0.618268	0.703224	0.5749	38
Gefitinib	EGFR signaling	ITGB6	Sensitive	-0.0918367	-1.8	7	0.613117	0.618268	0.703224	0.5749	38
Gefitinib	EGFR signaling	FAM83B	Sensitive	0.163265	-1.5	7	0.613117	0.618268	0.703224	0.5749	38
Gefitinib	EGFR signaling	LAD1	Sensitive	0.214286	-1.8	7	0.613117	0.618268	0.703224	0.5749	38
Gefitinib	EGFR signaling	MMP13	Sensitive	-0.0306122	-1.8	7	0.613117	0.618268	0.703224	0.5749	38
Gefitinib	EGFR signaling	KRT6A	Sensitive	-0.0612245	-1.5	7	0.613117	0.618268	0.703224	0.5749	38
Gefitinib	EGFR signaling	COL17A1	Sensitive	-0.153061	-1.8	7	0.613117	0.618268	0.703224	0.5749	38
Gefitinib	EGFR signaling	GJB6	Sensitive	0.173469	-1.8	7	0.613117	0.618268	0.703224	0.5749	38
Gefitinib	EGFR signaling	PKP3	Sensitive	0.255102	-1.8	7	0.613117	0.618268	0.703224	0.5749	38
Gefitinib	EGFR signaling	SLPI	Sensitive	-1.11022e-16	-1.5	7	0.613117	0.618268	0.703224	0.5749	38
Gefitinib	EGFR signaling	S100A14	Sensitive	0.285714	-1.5	7	0.613117	0.618268	0.703224	0.5749	38
Gefitinib	EGFR signaling	EPPK1	Sensitive	0.153061	-1.8	7	0.613117	0.618268	0.703224	0.5749	38
Gefitinib	EGFR signaling	SFN	Resistant	0.683673	-1.8	7	0.613117	0.618268	0.703224	0.5749	38
Gefitinib	EGFR signaling	TACSTD2	Sensitive	0.0204082	-1.5	7	0.613117	0.618268	0.703224	0.5749	38
Gefitinib	EGFR signaling	LCN2	Sensitive	0.22449	-1.5	7	0.613117	0.618268	0.703224	0.5749	38
Gefitinib	EGFR signaling	GJB3	Sensitive	-0.265306	-1.5	7	0.613117	0.618268	0.703224	0.5749	38
Gefitinib	EGFR signaling	KRT13	Sensitive	-0.0816327	-1.5	7	0.613117	0.618268	0.703224	0.5749	38
Gefitinib	EGFR signaling	PPL	Sensitive	-0.0204082	-1.5	7	0.613117	0.618268	0.703224	0.5749	38
Gefitinib	EGFR signaling	SDC1	Resistant	0.897959	-1.5	7	0.613117	0.618268	0.703224	0.5749	38
Gefitinib	EGFR signaling	BNC1	Sensitive	0.357143	-1.8	7	0.613117	0.618268	0.703224	0.5749	38
Gefitinib	EGFR signaling	PROM2	Sensitive	0.265306	-1.5	7	0.613117	0.618268	0.703224	0.5749	38
Gefitinib	EGFR signaling	PTHLH	Sensitive	-0.0102041	-1.8	7	0.613117	0.618268	0.703224	0.5749	38
Gefitinib	EGFR signaling	RHOV	Sensitive	0.27551	-1.8	7	0.613117	0.618268	0.703224	0.5749	38
Gefitinib	EGFR signaling	CDH3	Sensitive	-0.163265	-1.5	7	0.613117	0.618268	0.703224	0.5749	38
Gefitinib	EGFR signaling	EGFR	Resistant	0.591837	-1.5	7	0.613117	0.618268	0.703224	0.5749	38
Gefitinib	EGFR signaling	HAS3	Sensitive	-0.112245	-1.8	7	0.613117	0.618268	0.703224	0.5749	38
Gefitinib	EGFR signaling	SPRR1B	Sensitive	0.0102041	-1.8	7	0.613117	0.618268	0.703224	0.5749	38
Gefitinib	EGFR signaling	SPRR1A	Sensitive	0.295918	-1.8	7	0.613117	0.618268	0.703224	0.5749	38
Gefitinib	EGFR signaling	FGFBP1	Sensitive	-0.132653	-1.8	7	0.613117	0.618268	0.703224	0.5749	38
Lapatinib	EGFR signaling	ALDH3A1	Sensitive	0.346939	-1.5	7	0.613117	0.618268	0.635435	0.52079	49
Lapatinib	EGFR signaling	C1orf116	Sensitive	-0.173469	-1.8	7	0.613117	0.618268	0.635435	0.52079	49
Lapatinib	EGFR signaling	EPPK1	Sensitive	0.153061	-1.8	7	0.613117	0.618268	0.635435	0.52079	49
Lapatinib	EGFR signaling	PPL	Sensitive	-0.0204082	-1.5	7	0.613117	0.618268	0.635435	0.52079	49
Lapatinib	EGFR signaling	MMP13	Sensitive	-0.0306122	-1.8	7	0.613117	0.618268	0.635435	0.52079	49
Lapatinib	EGFR signaling	EPN3	Sensitive	0.142857	-1.5	7	0.613117	0.618268	0.635435	0.52079	49
Lapatinib	EGFR signaling	PPAP2C	Resistant	0.94898	-1.8	7	0.613117	0.618268	0.635435	0.52079	49
Lapatinib	EGFR signaling	TMEM40	Sensitive	-0.204082	-1.5	7	0.613117	0.618268	0.635435	0.52079	49
Lapatinib	EGFR signaling	FGFBP1	Sensitive	-0.132653	-1.8	7	0.613117	0.618268	0.635435	0.52079	49
Lapatinib	EGFR signaling	CDH3	Sensitive	-0.163265	-1.5	7	0.613117	0.618268	0.635435	0.52079	49
Lapatinib	EGFR signaling	RHOV	Sensitive	0.27551	-1.8	7	0.613117	0.618268	0.635435	0.52079	49
Lapatinib	EGFR signaling	ITGB6	Sensitive	-0.0918367	-1.8	7	0.613117	0.618268	0.635435	0.52079	49
Lapatinib	EGFR signaling	SPRR1A	Sensitive	0.295918	-1.8	7	0.613117	0.618268	0.635435	0.52079	49
Lapatinib	EGFR signaling	KRT6A	Sensitive	-0.0612245	-1.5	7	0.613117	0.618268	0.635435	0.52079	49
Lapatinib	EGFR signaling	HAS3	Sensitive	-0.112245	-1.8	7	0.613117	0.618268	0.635435	0.52079	49
Lapatinib	EGFR signaling	PI3	Sensitive	0.244898	-1.5	7	0.613117	0.618268	0.635435	0.52079	49
Lapatinib	EGFR signaling	GJB3	Sensitive	-0.265306	-1.5	7	0.613117	0.618268	0.635435	0.52079	49
Lapatinib	EGFR signaling	FXYD3	Sensitive	-0.346939	-1.5	7	0.613117	0.618268	0.635435	0.52079	49
Lapatinib	EGFR signaling	SDC1	Resistant	0.897959	-1.5	7	0.613117	0.618268	0.635435	0.52079	49
Lapatinib	EGFR signaling	RHPN2	Resistant	0.959184	-1.5	7	0.613117	0.618268	0.635435	0.52079	49
Lapatinib	EGFR signaling	PROM2	Sensitive	0.265306	-1.5	7	0.613117	0.618268	0.635435	0.52079	49
Lapatinib	EGFR signaling	SLPI	Sensitive	-1.11022e-16	-1.5	7	0.613117	0.618268	0.635435	0.52079	49
Lapatinib	EGFR signaling	SPRR1B	Sensitive	0.0102041	-1.8	7	0.613117	0.618268	0.635435	0.52079	49
Lapatinib	EGFR signaling	ATP8B1	Resistant	0.806122	-1.8	7	0.613117	0.618268	0.635435	0.52079	49
Lapatinib	EGFR signaling	DSP	Resistant	0.877551	-1.5	7	0.613117	0.618268	0.635435	0.52079	49
Lapatinib	EGFR signaling	LAD1	Sensitive	0.214286	-1.8	7	0.613117	0.618268	0.635435	0.52079	49
Lapatinib	EGFR signaling	PTHLH	Sensitive	-0.0102041	-1.8	7	0.613117	0.618268	0.635435	0.52079	49
Lapatinib	EGFR signaling	EPHA2	Resistant	0.969388	-1.8	7	0.613117	0.618268	0.635435	0.52079	49
Lapatinib	EGFR signaling	CLIC3	Sensitive	0.387755	-1.5	7	0.613117	0.618268	0.635435	0.52079	49
Lapatinib	EGFR signaling	TMPRSS4	Sensitive	0.326531	-1.5	7	0.613117	0.618268	0.635435	0.52079	49
Lapatinib	EGFR signaling	GJB6	Sensitive	0.173469	-1.8	7	0.613117	0.618268	0.635435	0.52079	49
Lapatinib	EGFR signaling	FAM83B	Sensitive	0.163265	-1.5	7	0.613117	0.618268	0.635435	0.52079	49
Lapatinib	EGFR signaling	DMKN	Sensitive	0.132653	-1.8	7	0.613117	0.618268	0.635435	0.52079	49
Lapatinib	EGFR signaling	PKP3	Sensitive	0.255102	-1.8	7	0.613117	0.618268	0.635435	0.52079	49
Lapatinib	EGFR signaling	KRT19	Resistant	0.581633	-1.8	7	0.613117	0.618268	0.635435	0.52079	49
Lapatinib	EGFR signaling	S100A14	Sensitive	0.285714	-1.5	7	0.613117	0.618268	0.635435	0.52079	49
Lapatinib	EGFR signaling	SFN	Resistant	0.683673	-1.8	7	0.613117	0.618268	0.635435	0.52079	49
Lapatinib	EGFR signaling	WNT7B	Sensitive	0.0714286	-1.8	7	0.613117	0.618268	0.635435	0.52079	49
Lapatinib	EGFR signaling	IER5L	Resistant	0.867347	-1.8	7	0.613117	0.618268	0.635435	0.52079	49
Lapatinib	EGFR signaling	EGFR	Resistant	0.591837	-1.5	7	0.613117	0.618268	0.635435	0.52079	49
Lapatinib	EGFR signaling	RASEF	Sensitive	0.540816	-1.8	7	0.613117	0.618268	0.635435	0.52079	49
Lapatinib	EGFR signaling	C19orf33	Resistant	0.846939	-1.8	7	0.613117	0.618268	0.635435	0.52079	49
Lapatinib	EGFR signaling	S100A2	Sensitive	-0.22449	-1.5	7	0.613117	0.618268	0.635435	0.52079	49
Lapatinib	EGFR signaling	COL17A1	Sensitive	-0.153061	-1.8	7	0.613117	0.618268	0.635435	0.52079	49
Lapatinib	EGFR signaling	KRT15	Sensitive	-0.0714286	-1.8	7	0.613117	0.618268	0.635435	0.52079	49
Lapatinib	EGFR signaling	ANXA3	Resistant	0.571429	-1.5	7	0.613117	0.618268	0.635435	0.52079	49
Lapatinib	EGFR signaling	MAL2	Sensitive	0.520408	-1.8	7	0.613117	0.618268	0.635435	0.52079	49
Lapatinib	EGFR signaling	TACSTD2	Sensitive	0.0204082	-1.5	7	0.613117	0.618268	0.635435	0.52079	49
Lapatinib	EGFR signaling	KRT13	Sensitive	-0.0816327	-1.5	7	0.613117	0.618268	0.635435	0.52079	49
AZ628	ERK MAPK signaling	EDNRB	Sensitive	-0.591837	-1.5	11	0.857299	0.402386	0.773244	0.45656	10
AZ628	ERK MAPK signaling	INPP4B	Sensitive	-0.326531	-1.5	11	0.857299	0.402386	0.773244	0.45656	10
AZ628	ERK MAPK signaling	P2RX7	Sensitive	0.234694	-1.8	11	0.857299	0.402386	0.773244	0.45656	10
AZ628	ERK MAPK signaling	LPCAT2	Sensitive	-0.377551	-1.8	11	0.857299	0.402386	0.773244	0.45656	10
AZ628	ERK MAPK signaling	ACP5	Sensitive	-0.5	-1.8	11	0.857299	0.402386	0.773244	0.45656	10
AZ628	ERK MAPK signaling	FMN1	Sensitive	-0.581633	-1.8	11	0.857299	0.402386	0.773244	0.45656	10
AZ628	ERK MAPK signaling	MIA	Sensitive	-0.571429	-1.5	11	0.857299	0.402386	0.773244	0.45656	10
AZ628	ERK MAPK signaling	GLUD2	Sensitive	-0.336735	-1.8	11	0.857299	0.402386	0.773244	0.45656	10
AZ628	ERK MAPK signaling	ETV4	Sensitive	-0.459184	-1.8	11	0.857299	0.402386	0.773244	0.45656	10
AZ628	ERK MAPK signaling	SOX10	Sensitive	-0.55102	-1.5	11	0.857299	0.402386	0.773244	0.45656	10
CI-1040	ERK MAPK signaling	EDNRB	Sensitive	-0.591837	-1.5	11	0.857299	0.402386	0.922818	0.32684	6
CI-1040	ERK MAPK signaling	ETV4	Sensitive	-0.459184	-1.8	11	0.857299	0.402386	0.922818	0.32684	6
CI-1040	ERK MAPK signaling	MIA	Sensitive	-0.571429	-1.5	11	0.857299	0.402386	0.922818	0.32684	6
CI-1040	ERK MAPK signaling	FMN1	Sensitive	-0.581633	-1.8	11	0.857299	0.402386	0.922818	0.32684	6
CI-1040	ERK MAPK signaling	SOX10	Sensitive	-0.55102	-1.5	11	0.857299	0.402386	0.922818	0.32684	6
CI-1040	ERK MAPK signaling	LPCAT2	Sensitive	-0.377551	-1.8	11	0.857299	0.402386	0.922818	0.32684	6
Dabrafenib	ERK MAPK signaling	MIA	Sensitive	-0.571429	-1.5	11	0.857299	0.402386	0.953252	0.430546	13
Dabrafenib	ERK MAPK signaling	SOX10	Sensitive	-0.55102	-1.5	11	0.857299	0.402386	0.953252	0.430546	13
Dabrafenib	ERK MAPK signaling	GPR143	Sensitive	-0.255102	-1.8	11	0.857299	0.402386	0.953252	0.430546	13
Dabrafenib	ERK MAPK signaling	EDNRB	Sensitive	-0.591837	-1.5	11	0.857299	0.402386	0.953252	0.430546	13
Dabrafenib	ERK MAPK signaling	P2RX7	Sensitive	0.234694	-1.8	11	0.857299	0.402386	0.953252	0.430546	13
Dabrafenib	ERK MAPK signaling	SLC16A6	Sensitive	-0.214286	-1.8	11	0.857299	0.402386	0.953252	0.430546	13
Dabrafenib	ERK MAPK signaling	GLUD2	Sensitive	-0.336735	-1.8	11	0.857299	0.402386	0.953252	0.430546	13
Dabrafenib	ERK MAPK signaling	CITED1	Sensitive	0.102041	-1.5	11	0.857299	0.402386	0.953252	0.430546	13
Dabrafenib	ERK MAPK signaling	GPM6B	Sensitive	0.183673	-1.5	11	0.857299	0.402386	0.953252	0.430546	13
Dabrafenib	ERK MAPK signaling	FMN1	Sensitive	-0.581633	-1.8	11	0.857299	0.402386	0.953252	0.430546	13
Dabrafenib	ERK MAPK signaling	SLC24A5	Sensitive	-0.306122	-1.5	11	0.857299	0.402386	0.953252	0.430546	13
Dabrafenib	ERK MAPK signaling	ACP5	Sensitive	-0.5	-1.8	11	0.857299	0.402386	0.953252	0.430546	13
Dabrafenib	ERK MAPK signaling	GJB1	Sensitive	-0.479592	-1.8	11	0.857299	0.402386	0.953252	0.430546	13
FR-180204	ERK MAPK signaling	LST1	Sensitive	-0.877551	-1.5	11	0.857299	0.402386	0.953252	0.374227	1
PD-0325901	ERK MAPK signaling	MIA	Sensitive	-0.571429	-1.5	11	0.857299	0.402386	0.871602	0.303414	15
PD-0325901	ERK MAPK signaling	FMN1	Sensitive	-0.581633	-1.8	11	0.857299	0.402386	0.871602	0.303414	15
PD-0325901	ERK MAPK signaling	SOX10	Sensitive	-0.55102	-1.5	11	0.857299	0.402386	0.871602	0.303414	15
PD-0325901	ERK MAPK signaling	LPCAT2	Sensitive	-0.377551	-1.8	11	0.857299	0.402386	0.871602	0.303414	15
PD-0325901	ERK MAPK signaling	PHLDA2	Resistant	0.908163	-1.8	11	0.857299	0.402386	0.871602	0.303414	15
PD-0325901	ERK MAPK signaling	IGF2BP2	Sensitive	-0.102041	-1.5	11	0.857299	0.402386	0.871602	0.303414	15
PD-0325901	ERK MAPK signaling	PHLDA1	Resistant	0.989796	-1.8	11	0.857299	0.402386	0.871602	0.303414	15
PD-0325901	ERK MAPK signaling	ETV4	Sensitive	-0.459184	-1.8	11	0.857299	0.402386	0.871602	0.303414	15
PD-0325901	ERK MAPK signaling	BARD1	Resistant	0.714286	-1.5	11	0.857299	0.402386	0.871602	0.303414	15
PD-0325901	ERK MAPK signaling	E2F2	Sensitive	-0.755102	-1.5	11	0.857299	0.402386	0.871602	0.303414	15
PD-0325901	ERK MAPK signaling	INPP4B	Sensitive	-0.326531	-1.5	11	0.857299	0.402386	0.871602	0.303414	15
PD-0325901	ERK MAPK signaling	TIMP1	Sensitive	-0.295918	-1.8	11	0.857299	0.402386	0.871602	0.303414	15
PD-0325901	ERK MAPK signaling	EDNRB	Sensitive	-0.591837	-1.5	11	0.857299	0.402386	0.871602	0.303414	15
PD-0325901	ERK MAPK signaling	GJB1	Sensitive	-0.479592	-1.8	11	0.857299	0.402386	0.871602	0.303414	15
PD-0325901	ERK MAPK signaling	TSPO	Sensitive	0.0612245	-1.5	11	0.857299	0.402386	0.871602	0.303414	15
PLX4720	ERK MAPK signaling	SLC16A6	Sensitive	-0.214286	-1.8	11	0.857299	0.402386	0.757299	0.402227	26
PLX4720	ERK MAPK signaling	CITED1	Sensitive	0.102041	-1.5	11	0.857299	0.402386	0.757299	0.402227	26
PLX4720	ERK MAPK signaling	P2RX7	Sensitive	0.234694	-1.8	11	0.857299	0.402386	0.757299	0.402227	26
PLX4720	ERK MAPK signaling	CITED1	Sensitive	0.102041	-1.5	11	0.857299	0.402386	0.757299	0.402227	26
PLX4720	ERK MAPK signaling	ACP5	Sensitive	-0.5	-1.8	11	0.857299	0.402386	0.757299	0.402227	26
PLX4720	ERK MAPK signaling	EDNRB	Sensitive	-0.591837	-1.5	11	0.857299	0.402386	0.757299	0.402227	26
PLX4720	ERK MAPK signaling	GPR143	Sensitive	-0.255102	-1.8	11	0.857299	0.402386	0.757299	0.402227	26
PLX4720	ERK MAPK signaling	ACP5	Sensitive	-0.5	-1.8	11	0.857299	0.402386	0.757299	0.402227	26
PLX4720	ERK MAPK signaling	SLC24A5	Sensitive	-0.306122	-1.5	11	0.857299	0.402386	0.757299	0.402227	26
PLX4720	ERK MAPK signaling	SLC16A6	Sensitive	-0.214286	-1.8	11	0.857299	0.402386	0.757299	0.402227	26
PLX4720	ERK MAPK signaling	SLC24A5	Sensitive	-0.306122	-1.5	11	0.857299	0.402386	0.757299	0.402227	26
PLX4720	ERK MAPK signaling	MIA	Sensitive	-0.571429	-1.5	11	0.857299	0.402386	0.757299	0.402227	26
PLX4720	ERK MAPK signaling	GLUD2	Sensitive	-0.336735	-1.8	11	0.857299	0.402386	0.757299	0.402227	26
PLX4720	ERK MAPK signaling	SOX10	Sensitive	-0.55102	-1.5	11	0.857299	0.402386	0.757299	0.402227	26
PLX4720	ERK MAPK signaling	GPM6B	Sensitive	0.183673	-1.5	11	0.857299	0.402386	0.757299	0.402227	26
PLX4720	ERK MAPK signaling	GLUD2	Sensitive	-0.336735	-1.8	11	0.857299	0.402386	0.757299	0.402227	26
PLX4720	ERK MAPK signaling	GPR143	Sensitive	-0.255102	-1.8	11	0.857299	0.402386	0.757299	0.402227	26
PLX4720	ERK MAPK signaling	MIA	Sensitive	-0.571429	-1.5	11	0.857299	0.402386	0.757299	0.402227	26
PLX4720	ERK MAPK signaling	EDNRB	Sensitive	-0.591837	-1.5	11	0.857299	0.402386	0.757299	0.402227	26
PLX4720	ERK MAPK signaling	GJB1	Sensitive	-0.479592	-1.8	11	0.857299	0.402386	0.757299	0.402227	26
PLX4720	ERK MAPK signaling	GJB1	Sensitive	-0.479592	-1.8	11	0.857299	0.402386	0.757299	0.402227	26
PLX4720	ERK MAPK signaling	SOX10	Sensitive	-0.55102	-1.5	11	0.857299	0.402386	0.757299	0.402227	26
PLX4720	ERK MAPK signaling	P2RX7	Sensitive	0.234694	-1.8	11	0.857299	0.402386	0.757299	0.402227	26
PLX4720	ERK MAPK signaling	FMN1	Sensitive	-0.581633	-1.8	11	0.857299	0.402386	0.757299	0.402227	26
PLX4720	ERK MAPK signaling	GPM6B	Sensitive	0.183673	-1.5	11	0.857299	0.402386	0.757299	0.402227	26
PLX4720	ERK MAPK signaling	FMN1	Sensitive	-0.581633	-1.8	11	0.857299	0.402386	0.757299	0.402227	26
RDEA119	ERK MAPK signaling	IGF2BP2	Sensitive	-0.102041	-1.5	11	0.857299	0.402386	0.773244	0.348212	38
RDEA119	ERK MAPK signaling	FXYD3	Sensitive	-0.346939	-1.5	11	0.857299	0.402386	0.773244	0.348212	38
RDEA119	ERK MAPK signaling	FMN1	Sensitive	-0.581633	-1.8	11	0.857299	0.402386	0.773244	0.348212	38
RDEA119	ERK MAPK signaling	INPP4B	Sensitive	-0.326531	-1.5	11	0.857299	0.402386	0.773244	0.348212	38
RDEA119	ERK MAPK signaling	PHLDA2	Resistant	0.908163	-1.8	11	0.857299	0.402386	0.773244	0.348212	38
RDEA119	ERK MAPK signaling	ACP5	Sensitive	-0.5	-1.8	11	0.857299	0.402386	0.773244	0.348212	38
RDEA119	ERK MAPK signaling	PHLDA1	Resistant	0.989796	-1.8	11	0.857299	0.402386	0.773244	0.348212	38
RDEA119	ERK MAPK signaling	LPCAT2	Sensitive	-0.377551	-1.8	11	0.857299	0.402386	0.773244	0.348212	38
RDEA119	ERK MAPK signaling	DUSP4	Sensitive	-0.142857	-1.5	11	0.857299	0.402386	0.773244	0.348212	38
RDEA119	ERK MAPK signaling	PHLDA2	Resistant	0.908163	-1.8	11	0.857299	0.402386	0.773244	0.348212	38
RDEA119	ERK MAPK signaling	GJB1	Sensitive	-0.479592	-1.8	11	0.857299	0.402386	0.773244	0.348212	38
RDEA119	ERK MAPK signaling	MIA	Sensitive	-0.571429	-1.5	11	0.857299	0.402386	0.773244	0.348212	38
RDEA119	ERK MAPK signaling	IGF2BP2	Sensitive	-0.102041	-1.5	11	0.857299	0.402386	0.773244	0.348212	38
RDEA119	ERK MAPK signaling	LPCAT2	Sensitive	-0.377551	-1.8	11	0.857299	0.402386	0.773244	0.348212	38
RDEA119	ERK MAPK signaling	DUSP4	Sensitive	-0.142857	-1.5	11	0.857299	0.402386	0.773244	0.348212	38
RDEA119	ERK MAPK signaling	TSPO	Sensitive	0.0612245	-1.5	11	0.857299	0.402386	0.773244	0.348212	38
RDEA119	ERK MAPK signaling	SOX10	Sensitive	-0.55102	-1.5	11	0.857299	0.402386	0.773244	0.348212	38
RDEA119	ERK MAPK signaling	EDNRB	Sensitive	-0.591837	-1.5	11	0.857299	0.402386	0.773244	0.348212	38
RDEA119	ERK MAPK signaling	TGFBR2	Sensitive	0.316327	-1.8	11	0.857299	0.402386	0.773244	0.348212	38
RDEA119	ERK MAPK signaling	TGFBR2	Sensitive	0.316327	-1.8	11	0.857299	0.402386	0.773244	0.348212	38
RDEA119	ERK MAPK signaling	PHLDA1	Resistant	0.989796	-1.8	11	0.857299	0.402386	0.773244	0.348212	38
RDEA119	ERK MAPK signaling	BARD1	Resistant	0.714286	-1.5	11	0.857299	0.402386	0.773244	0.348212	38
RDEA119	ERK MAPK signaling	ETV4	Sensitive	-0.459184	-1.8	11	0.857299	0.402386	0.773244	0.348212	38
RDEA119	ERK MAPK signaling	MIA	Sensitive	-0.571429	-1.5	11	0.857299	0.402386	0.773244	0.348212	38
RDEA119	ERK MAPK signaling	E2F2	Sensitive	-0.755102	-1.5	11	0.857299	0.402386	0.773244	0.348212	38
RDEA119	ERK MAPK signaling	ACP5	Sensitive	-0.5	-1.8	11	0.857299	0.402386	0.773244	0.348212	38
RDEA119	ERK MAPK signaling	E2F2	Sensitive	-0.755102	-1.5	11	0.857299	0.402386	0.773244	0.348212	38
RDEA119	ERK MAPK signaling	FMN1	Sensitive	-0.581633	-1.8	11	0.857299	0.402386	0.773244	0.348212	38
RDEA119	ERK MAPK signaling	EDNRB	Sensitive	-0.591837	-1.5	11	0.857299	0.402386	0.773244	0.348212	38
RDEA119	ERK MAPK signaling	TSPO	Sensitive	0.0612245	-1.5	11	0.857299	0.402386	0.773244	0.348212	38
RDEA119	ERK MAPK signaling	GJB1	Sensitive	-0.479592	-1.8	11	0.857299	0.402386	0.773244	0.348212	38
RDEA119	ERK MAPK signaling	BARD1	Resistant	0.714286	-1.5	11	0.857299	0.402386	0.773244	0.348212	38
RDEA119	ERK MAPK signaling	SOX10	Sensitive	-0.55102	-1.5	11	0.857299	0.402386	0.773244	0.348212	38
RDEA119	ERK MAPK signaling	FXYD3	Sensitive	-0.346939	-1.5	11	0.857299	0.402386	0.773244	0.348212	38
RDEA119	ERK MAPK signaling	TIMP1	Sensitive	-0.295918	-1.8	11	0.857299	0.402386	0.773244	0.348212	38
RDEA119	ERK MAPK signaling	ETV4	Sensitive	-0.459184	-1.8	11	0.857299	0.402386	0.773244	0.348212	38
RDEA119	ERK MAPK signaling	TIMP1	Sensitive	-0.295918	-1.8	11	0.857299	0.402386	0.773244	0.348212	38
RDEA119	ERK MAPK signaling	INPP4B	Sensitive	-0.326531	-1.5	11	0.857299	0.402386	0.773244	0.348212	38
SB590885	ERK MAPK signaling	GPR143	Sensitive	-0.255102	-1.8	11	0.857299	0.402386	0.81585	0.311381	13
SB590885	ERK MAPK signaling	ACP5	Sensitive	-0.5	-1.8	11	0.857299	0.402386	0.81585	0.311381	13
SB590885	ERK MAPK signaling	EDNRB	Sensitive	-0.591837	-1.5	11	0.857299	0.402386	0.81585	0.311381	13
SB590885	ERK MAPK signaling	GLUD2	Sensitive	-0.336735	-1.8	11	0.857299	0.402386	0.81585	0.311381	13
SB590885	ERK MAPK signaling	FMN1	Sensitive	-0.581633	-1.8	11	0.857299	0.402386	0.81585	0.311381	13
SB590885	ERK MAPK signaling	SLC24A5	Sensitive	-0.306122	-1.5	11	0.857299	0.402386	0.81585	0.311381	13
SB590885	ERK MAPK signaling	SLC16A6	Sensitive	-0.214286	-1.8	11	0.857299	0.402386	0.81585	0.311381	13
SB590885	ERK MAPK signaling	CITED1	Sensitive	0.102041	-1.5	11	0.857299	0.402386	0.81585	0.311381	13
SB590885	ERK MAPK signaling	GJB1	Sensitive	-0.479592	-1.8	11	0.857299	0.402386	0.81585	0.311381	13
SB590885	ERK MAPK signaling	GPM6B	Sensitive	0.183673	-1.5	11	0.857299	0.402386	0.81585	0.311381	13
SB590885	ERK MAPK signaling	ETV4	Sensitive	-0.459184	-1.8	11	0.857299	0.402386	0.81585	0.311381	13
SB590885	ERK MAPK signaling	MIA	Sensitive	-0.571429	-1.5	11	0.857299	0.402386	0.81585	0.311381	13
SB590885	ERK MAPK signaling	SOX10	Sensitive	-0.55102	-1.5	11	0.857299	0.402386	0.81585	0.311381	13
selumetinib	ERK MAPK signaling	ACP5	Sensitive	-0.5	-1.8	11	0.857299	0.402386	0.871602	0.501358	38
selumetinib	ERK MAPK signaling	EDNRB	Sensitive	-0.591837	-1.5	11	0.857299	0.402386	0.871602	0.501358	38
selumetinib	ERK MAPK signaling	MIA	Sensitive	-0.571429	-1.5	11	0.857299	0.402386	0.871602	0.501358	38
selumetinib	ERK MAPK signaling	FMN1	Sensitive	-0.581633	-1.8	11	0.857299	0.402386	0.871602	0.501358	38
selumetinib	ERK MAPK signaling	GLUD2	Sensitive	-0.336735	-1.8	11	0.857299	0.402386	0.871602	0.501358	38
selumetinib	ERK MAPK signaling	SLC16A6	Sensitive	-0.214286	-1.8	11	0.857299	0.402386	0.871602	0.501358	38
selumetinib	ERK MAPK signaling	ETV4	Sensitive	-0.459184	-1.8	11	0.857299	0.402386	0.871602	0.501358	38
selumetinib	ERK MAPK signaling	SLC16A6	Sensitive	-0.214286	-1.8	11	0.857299	0.402386	0.871602	0.501358	38
selumetinib	ERK MAPK signaling	ACP5	Sensitive	-0.5	-1.8	11	0.857299	0.402386	0.871602	0.501358	38
selumetinib	ERK MAPK signaling	SLC24A5	Sensitive	-0.306122	-1.5	11	0.857299	0.402386	0.871602	0.501358	38
selumetinib	ERK MAPK signaling	FMN1	Sensitive	-0.581633	-1.8	11	0.857299	0.402386	0.871602	0.501358	38
selumetinib	ERK MAPK signaling	TIMP1	Sensitive	-0.295918	-1.8	11	0.857299	0.402386	0.871602	0.501358	38
selumetinib	ERK MAPK signaling	IGF2BP2	Sensitive	-0.102041	-1.5	11	0.857299	0.402386	0.871602	0.501358	38
selumetinib	ERK MAPK signaling	SLC24A5	Sensitive	-0.306122	-1.5	11	0.857299	0.402386	0.871602	0.501358	38
selumetinib	ERK MAPK signaling	GJB1	Sensitive	-0.479592	-1.8	11	0.857299	0.402386	0.871602	0.501358	38
selumetinib	ERK MAPK signaling	DUSP4	Sensitive	-0.142857	-1.5	11	0.857299	0.402386	0.871602	0.501358	38
selumetinib	ERK MAPK signaling	BARD1	Resistant	0.714286	-1.5	11	0.857299	0.402386	0.871602	0.501358	38
selumetinib	ERK MAPK signaling	INPP4B	Sensitive	-0.326531	-1.5	11	0.857299	0.402386	0.871602	0.501358	38
selumetinib	ERK MAPK signaling	LPCAT2	Sensitive	-0.377551	-1.8	11	0.857299	0.402386	0.871602	0.501358	38
selumetinib	ERK MAPK signaling	EDNRB	Sensitive	-0.591837	-1.5	11	0.857299	0.402386	0.871602	0.501358	38
selumetinib	ERK MAPK signaling	SOX10	Sensitive	-0.55102	-1.5	11	0.857299	0.402386	0.871602	0.501358	38
selumetinib	ERK MAPK signaling	DUSP4	Sensitive	-0.142857	-1.5	11	0.857299	0.402386	0.871602	0.501358	38
selumetinib	ERK MAPK signaling	LPCAT2	Sensitive	-0.377551	-1.8	11	0.857299	0.402386	0.871602	0.501358	38
selumetinib	ERK MAPK signaling	GPR143	Sensitive	-0.255102	-1.8	11	0.857299	0.402386	0.871602	0.501358	38
selumetinib	ERK MAPK signaling	IGF2BP2	Sensitive	-0.102041	-1.5	11	0.857299	0.402386	0.871602	0.501358	38
selumetinib	ERK MAPK signaling	BARD1	Resistant	0.714286	-1.5	11	0.857299	0.402386	0.871602	0.501358	38
selumetinib	ERK MAPK signaling	INPP4B	Sensitive	-0.326531	-1.5	11	0.857299	0.402386	0.871602	0.501358	38
selumetinib	ERK MAPK signaling	PHLDA2	Resistant	0.908163	-1.8	11	0.857299	0.402386	0.871602	0.501358	38
selumetinib	ERK MAPK signaling	GJB1	Sensitive	-0.479592	-1.8	11	0.857299	0.402386	0.871602	0.501358	38
selumetinib	ERK MAPK signaling	MIA	Sensitive	-0.571429	-1.5	11	0.857299	0.402386	0.871602	0.501358	38
selumetinib	ERK MAPK signaling	GLUD2	Sensitive	-0.336735	-1.8	11	0.857299	0.402386	0.871602	0.501358	38
selumetinib	ERK MAPK signaling	ETV4	Sensitive	-0.459184	-1.8	11	0.857299	0.402386	0.871602	0.501358	38
selumetinib	ERK MAPK signaling	GPR143	Sensitive	-0.255102	-1.8	11	0.857299	0.402386	0.871602	0.501358	38
selumetinib	ERK MAPK signaling	TIMP1	Sensitive	-0.295918	-1.8	11	0.857299	0.402386	0.871602	0.501358	38
selumetinib	ERK MAPK signaling	PHLDA1	Resistant	0.989796	-1.8	11	0.857299	0.402386	0.871602	0.501358	38
selumetinib	ERK MAPK signaling	PHLDA1	Resistant	0.989796	-1.8	11	0.857299	0.402386	0.871602	0.501358	38
selumetinib	ERK MAPK signaling	PHLDA2	Resistant	0.908163	-1.8	11	0.857299	0.402386	0.871602	0.501358	38
selumetinib	ERK MAPK signaling	SOX10	Sensitive	-0.55102	-1.5	11	0.857299	0.402386	0.871602	0.501358	38
TL-2-105	ERK MAPK signaling	SHPRH	Sensitive	-0.816327	-1.5	11	0.857299	0.402386	0.81585	0.493391	11
TL-2-105	ERK MAPK signaling	MYB	Sensitive	-0.979592	-1.5	11	0.857299	0.402386	0.81585	0.493391	11
TL-2-105	ERK MAPK signaling	PTPN7	Sensitive	-1	-1.5	11	0.857299	0.402386	0.81585	0.493391	11
TL-2-105	ERK MAPK signaling	N4BP2	Sensitive	-0.744898	-1.8	11	0.857299	0.402386	0.81585	0.493391	11
TL-2-105	ERK MAPK signaling	IL2RG	Sensitive	-0.887755	-1.8	11	0.857299	0.402386	0.81585	0.493391	11
TL-2-105	ERK MAPK signaling	P2RX1	Sensitive	-0.867347	-1.8	11	0.857299	0.402386	0.81585	0.493391	11
TL-2-105	ERK MAPK signaling	PRKCB	Sensitive	-0.918367	-1.5	11	0.857299	0.402386	0.81585	0.493391	11
TL-2-105	ERK MAPK signaling	TNFAIP8L2	Sensitive	-0.989796	-1.8	11	0.857299	0.402386	0.81585	0.493391	11
TL-2-105	ERK MAPK signaling	LST1	Sensitive	-0.877551	-1.5	11	0.857299	0.402386	0.81585	0.493391	11
TL-2-105	ERK MAPK signaling	CD3D	Sensitive	-0.632653	-1.5	11	0.857299	0.402386	0.81585	0.493391	11
TL-2-105	ERK MAPK signaling	CD7	Sensitive	0.377551	-1.8	11	0.857299	0.402386	0.81585	0.493391	11
Trametinib	ERK MAPK signaling	MIA	Sensitive	-0.571429	-1.5	11	0.857299	0.402386	0.922818	0.477933	22
Trametinib	ERK MAPK signaling	SOX10	Sensitive	-0.55102	-1.5	11	0.857299	0.402386	0.922818	0.477933	22
Trametinib	ERK MAPK signaling	ACP5	Sensitive	-0.5	-1.8	11	0.857299	0.402386	0.922818	0.477933	22
Trametinib	ERK MAPK signaling	TIMP1	Sensitive	-0.295918	-1.8	11	0.857299	0.402386	0.922818	0.477933	22
Trametinib	ERK MAPK signaling	EDNRB	Sensitive	-0.591837	-1.5	11	0.857299	0.402386	0.922818	0.477933	22
Trametinib	ERK MAPK signaling	PHLDA2	Resistant	0.908163	-1.8	11	0.857299	0.402386	0.922818	0.477933	22
Trametinib	ERK MAPK signaling	BARD1	Resistant	0.714286	-1.5	11	0.857299	0.402386	0.922818	0.477933	22
Trametinib	ERK MAPK signaling	GJB1	Sensitive	-0.479592	-1.8	11	0.857299	0.402386	0.922818	0.477933	22
Trametinib	ERK MAPK signaling	ETV4	Sensitive	-0.459184	-1.8	11	0.857299	0.402386	0.922818	0.477933	22
Trametinib	ERK MAPK signaling	FOSL1	Sensitive	0.55102	-1.5	11	0.857299	0.402386	0.922818	0.477933	22
Trametinib	ERK MAPK signaling	LPCAT2	Sensitive	-0.377551	-1.8	11	0.857299	0.402386	0.922818	0.477933	22
Trametinib	ERK MAPK signaling	INPP4B	Sensitive	-0.326531	-1.5	11	0.857299	0.402386	0.922818	0.477933	22
Trametinib	ERK MAPK signaling	ELK3	Sensitive	0.418367	-1.8	11	0.857299	0.402386	0.922818	0.477933	22
Trametinib	ERK MAPK signaling	FMN1	Sensitive	-0.581633	-1.8	11	0.857299	0.402386	0.922818	0.477933	22
Trametinib	ERK MAPK signaling	DUSP4	Sensitive	-0.142857	-1.5	11	0.857299	0.402386	0.922818	0.477933	22
Trametinib	ERK MAPK signaling	TSPO	Sensitive	0.0612245	-1.5	11	0.857299	0.402386	0.922818	0.477933	22
Trametinib	ERK MAPK signaling	EPHA2	Resistant	0.969388	-1.8	11	0.857299	0.402386	0.922818	0.477933	22
Trametinib	ERK MAPK signaling	E2F2	Sensitive	-0.755102	-1.5	11	0.857299	0.402386	0.922818	0.477933	22
Trametinib	ERK MAPK signaling	FXYD3	Sensitive	-0.346939	-1.5	11	0.857299	0.402386	0.922818	0.477933	22
Trametinib	ERK MAPK signaling	PHLDA1	Resistant	0.989796	-1.8	11	0.857299	0.402386	0.922818	0.477933	22
Trametinib	ERK MAPK signaling	TGFBR2	Sensitive	0.316327	-1.8	11	0.857299	0.402386	0.922818	0.477933	22
Trametinib	ERK MAPK signaling	IGF2BP2	Sensitive	-0.102041	-1.5	11	0.857299	0.402386	0.922818	0.477933	22
AZD7762	Genome integrity	CLDN3	Resistant	0.704082	-1.8	4	0.98545	0.135974	0.985529	0.235974	11
AZD7762	Genome integrity	TRAF3IP3	Sensitive	-0.938776	-1.5	4	0.98545	0.135974	0.985529	0.235974	11
AZD7762	Genome integrity	PIK3CG	Sensitive	-0.94898	-1.8	4	0.98545	0.135974	0.985529	0.235974	11
AZD7762	Genome integrity	PXK	Sensitive	-0.795918	-1.5	4	0.98545	0.135974	0.985529	0.235974	11
AZD7762	Genome integrity	PTPRCAP	Sensitive	-0.959184	-1.5	4	0.98545	0.135974	0.985529	0.235974	11
AZD7762	Genome integrity	TNFAIP8L2	Sensitive	-0.989796	-1.8	4	0.98545	0.135974	0.985529	0.235974	11
AZD7762	Genome integrity	GNA11	Resistant	1	-1.5	4	0.98545	0.135974	0.985529	0.235974	11
AZD7762	Genome integrity	PTPRC	Sensitive	-0.969388	-1.8	4	0.98545	0.135974	0.985529	0.235974	11
AZD7762	Genome integrity	LIMD2	Sensitive	-0.928571	-1.8	4	0.98545	0.135974	0.985529	0.235974	11
AZD7762	Genome integrity	NFATC1	Sensitive	-0.77551	-1.5	4	0.98545	0.135974	0.985529	0.235974	11
AZD7762	Genome integrity	PTPN7	Sensitive	-1	-1.5	4	0.98545	0.135974	0.985529	0.235974	11
CP466722	Genome integrity	E2F2	Sensitive	-0.755102	-1.5	4	0.98545	0.135974	1.08545	0.135974	47
CP466722	Genome integrity	EPHA2	Resistant	0.969388	-1.8	4	0.98545	0.135974	1.08545	0.135974	47
CP466722	Genome integrity	RAD54L2	Sensitive	-0.683673	-1.8	4	0.98545	0.135974	1.08545	0.135974	47
CP466722	Genome integrity	LAX1	Sensitive	-0.714286	-1.5	4	0.98545	0.135974	1.08545	0.135974	47
CP466722	Genome integrity	CD38	Sensitive	-0.908163	-1.8	4	0.98545	0.135974	1.08545	0.135974	47
CP466722	Genome integrity	ELF1	Sensitive	-0.693878	-1.5	4	0.98545	0.135974	1.08545	0.135974	47
CP466722	Genome integrity	LIMD2	Sensitive	-0.928571	-1.8	4	0.98545	0.135974	1.08545	0.135974	47
CP466722	Genome integrity	RGS18	Sensitive	-0.642857	-1.8	4	0.98545	0.135974	1.08545	0.135974	47
CP466722	Genome integrity	RHPN2	Resistant	0.959184	-1.5	4	0.98545	0.135974	1.08545	0.135974	47
CP466722	Genome integrity	SIT1	Sensitive	-0.785714	-1.8	4	0.98545	0.135974	1.08545	0.135974	47
CP466722	Genome integrity	VPS13C	Sensitive	-0.602041	-1.8	4	0.98545	0.135974	1.08545	0.135974	47
CP466722	Genome integrity	SEPT1	Sensitive	-0.857143	-1.5	4	0.98545	0.135974	1.08545	0.135974	47
CP466722	Genome integrity	MYB	Sensitive	-0.979592	-1.5	4	0.98545	0.135974	1.08545	0.135974	47
CP466722	Genome integrity	SHPRH	Sensitive	-0.816327	-1.5	4	0.98545	0.135974	1.08545	0.135974	47
CP466722	Genome integrity	PTPRCAP	Sensitive	-0.959184	-1.5	4	0.98545	0.135974	1.08545	0.135974	47
CP466722	Genome integrity	PXK	Sensitive	-0.795918	-1.5	4	0.98545	0.135974	1.08545	0.135974	47
CP466722	Genome integrity	PHLDA2	Resistant	0.908163	-1.8	4	0.98545	0.135974	1.08545	0.135974	47
CP466722	Genome integrity	CD52	Sensitive	-0.897959	-1.5	4	0.98545	0.135974	1.08545	0.135974	47
CP466722	Genome integrity	ZNF430	Sensitive	-0.734694	-1.5	4	0.98545	0.135974	1.08545	0.135974	47
CP466722	Genome integrity	CD3D	Sensitive	-0.632653	-1.5	4	0.98545	0.135974	1.08545	0.135974	47
CP466722	Genome integrity	RLTPR	Sensitive	-0.826531	-1.8	4	0.98545	0.135974	1.08545	0.135974	47
CP466722	Genome integrity	CD79A	Sensitive	-0.836735	-1.5	4	0.98545	0.135974	1.08545	0.135974	47
CP466722	Genome integrity	IL2RG	Sensitive	-0.887755	-1.8	4	0.98545	0.135974	1.08545	0.135974	47
CP466722	Genome integrity	PYHIN1	Sensitive	-0.561224	-1.8	4	0.98545	0.135974	1.08545	0.135974	47
CP466722	Genome integrity	CD84	Sensitive	-0.765306	-1.8	4	0.98545	0.135974	1.08545	0.135974	47
CP466722	Genome integrity	GAS2L3	Resistant	0.928571	-1.8	4	0.98545	0.135974	1.08545	0.135974	47
CP466722	Genome integrity	PHLDA1	Resistant	0.989796	-1.8	4	0.98545	0.135974	1.08545	0.135974	47
CP466722	Genome integrity	POU2AF1	Sensitive	-0.846939	-1.8	4	0.98545	0.135974	1.08545	0.135974	47
CP466722	Genome integrity	LST1	Sensitive	-0.877551	-1.5	4	0.98545	0.135974	1.08545	0.135974	47
CP466722	Genome integrity	PIK3CG	Sensitive	-0.94898	-1.8	4	0.98545	0.135974	1.08545	0.135974	47
CP466722	Genome integrity	TNFAIP8L2	Sensitive	-0.989796	-1.8	4	0.98545	0.135974	1.08545	0.135974	47
CP466722	Genome integrity	YIPF6	Resistant	0.918367	-1.5	4	0.98545	0.135974	1.08545	0.135974	47
CP466722	Genome integrity	IQGAP2	Sensitive	-0.510204	-1.5	4	0.98545	0.135974	1.08545	0.135974	47
CP466722	Genome integrity	N4BP2	Sensitive	-0.744898	-1.8	4	0.98545	0.135974	1.08545	0.135974	47
CP466722	Genome integrity	CD247	Sensitive	-0.612245	-1.5	4	0.98545	0.135974	1.08545	0.135974	47
CP466722	Genome integrity	PTPN7	Sensitive	-1	-1.5	4	0.98545	0.135974	1.08545	0.135974	47
CP466722	Genome integrity	NFATC1	Sensitive	-0.77551	-1.5	4	0.98545	0.135974	1.08545	0.135974	47
CP466722	Genome integrity	GULP1	Resistant	0.938776	-1.5	4	0.98545	0.135974	1.08545	0.135974	47
CP466722	Genome integrity	TRAT1	Sensitive	-0.428571	-1.5	4	0.98545	0.135974	1.08545	0.135974	47
CP466722	Genome integrity	PTPRC	Sensitive	-0.969388	-1.8	4	0.98545	0.135974	1.08545	0.135974	47
CP466722	Genome integrity	TRAF3IP3	Sensitive	-0.938776	-1.5	4	0.98545	0.135974	1.08545	0.135974	47
CP466722	Genome integrity	SDC1	Resistant	0.897959	-1.5	4	0.98545	0.135974	1.08545	0.135974	47
CP466722	Genome integrity	GNA11	Resistant	1	-1.5	4	0.98545	0.135974	1.08545	0.135974	47
CP466722	Genome integrity	BCL2	Sensitive	-0.806122	-1.8	4	0.98545	0.135974	1.08545	0.135974	47
CP466722	Genome integrity	PPAP2C	Resistant	0.94898	-1.8	4	0.98545	0.135974	1.08545	0.135974	47
CP466722	Genome integrity	P2RX1	Sensitive	-0.867347	-1.8	4	0.98545	0.135974	1.08545	0.135974	47
CP466722	Genome integrity	PRKCB	Sensitive	-0.918367	-1.5	4	0.98545	0.135974	1.08545	0.135974	47
Olaparib	Genome integrity	UGT3A2	Sensitive	0.336735	-1.8	4	0.98545	0.135974	0.985529	0.0359737	2
Olaparib	Genome integrity	UGT3A2	Sensitive	0.336735	-1.8	4	0.98545	0.135974	0.985529	0.0359737	2
Talazoparib	Genome integrity	UGT3A2	Sensitive	0.336735	-1.8	4	0.98545	0.135974	0.88545	0.135814	1
TAK-715	JNK and p38 signaling	PTPN7	Sensitive	-1	-1.5	1	1	-0.201274	0.9	-0.201433	30
TAK-715	JNK and p38 signaling	TRAT1	Sensitive	-0.428571	-1.5	1	1	-0.201274	0.9	-0.201433	30
TAK-715	JNK and p38 signaling	CD3G	Sensitive	-0.397959	-1.8	1	1	-0.201274	0.9	-0.201433	30
TAK-715	JNK and p38 signaling	CAP2	Resistant	0.887755	-1.8	1	1	-0.201274	0.9	-0.201433	30
TAK-715	JNK and p38 signaling	CD52	Sensitive	-0.897959	-1.5	1	1	-0.201274	0.9	-0.201433	30
TAK-715	JNK and p38 signaling	IL2RG	Sensitive	-0.887755	-1.8	1	1	-0.201274	0.9	-0.201433	30
TAK-715	JNK and p38 signaling	ZNF430	Sensitive	-0.734694	-1.5	1	1	-0.201274	0.9	-0.201433	30
TAK-715	JNK and p38 signaling	CD79A	Sensitive	-0.836735	-1.5	1	1	-0.201274	0.9	-0.201433	30
TAK-715	JNK and p38 signaling	POU2AF1	Sensitive	-0.846939	-1.8	1	1	-0.201274	0.9	-0.201433	30
TAK-715	JNK and p38 signaling	E2F2	Sensitive	-0.755102	-1.5	1	1	-0.201274	0.9	-0.201433	30
TAK-715	JNK and p38 signaling	CD247	Sensitive	-0.612245	-1.5	1	1	-0.201274	0.9	-0.201433	30
TAK-715	JNK and p38 signaling	SIT1	Sensitive	-0.785714	-1.8	1	1	-0.201274	0.9	-0.201433	30
TAK-715	JNK and p38 signaling	CD2	Sensitive	0.367347	-1.5	1	1	-0.201274	0.9	-0.201433	30
TAK-715	JNK and p38 signaling	ELF1	Sensitive	-0.693878	-1.5	1	1	-0.201274	0.9	-0.201433	30
TAK-715	JNK and p38 signaling	PRKCB	Sensitive	-0.918367	-1.5	1	1	-0.201274	0.9	-0.201433	30
TAK-715	JNK and p38 signaling	LAX1	Sensitive	-0.714286	-1.5	1	1	-0.201274	0.9	-0.201433	30
TAK-715	JNK and p38 signaling	GNA11	Resistant	1	-1.5	1	1	-0.201274	0.9	-0.201433	30
TAK-715	JNK and p38 signaling	PTPRCAP	Sensitive	-0.959184	-1.5	1	1	-0.201274	0.9	-0.201433	30
TAK-715	JNK and p38 signaling	N4BP2	Sensitive	-0.744898	-1.8	1	1	-0.201274	0.9	-0.201433	30
TAK-715	JNK and p38 signaling	SEPT1	Sensitive	-0.857143	-1.5	1	1	-0.201274	0.9	-0.201433	30
TAK-715	JNK and p38 signaling	PTPRC	Sensitive	-0.969388	-1.8	1	1	-0.201274	0.9	-0.201433	30
TAK-715	JNK and p38 signaling	TNFAIP8L2	Sensitive	-0.989796	-1.8	1	1	-0.201274	0.9	-0.201433	30
TAK-715	JNK and p38 signaling	PHLDA1	Resistant	0.989796	-1.8	1	1	-0.201274	0.9	-0.201433	30
TAK-715	JNK and p38 signaling	CD3D	Sensitive	-0.632653	-1.5	1	1	-0.201274	0.9	-0.201433	30
TAK-715	JNK and p38 signaling	TRAF3IP3	Sensitive	-0.938776	-1.5	1	1	-0.201274	0.9	-0.201433	30
TAK-715	JNK and p38 signaling	PIK3CG	Sensitive	-0.94898	-1.8	1	1	-0.201274	0.9	-0.201433	30
TAK-715	JNK and p38 signaling	GAS2L3	Resistant	0.928571	-1.8	1	1	-0.201274	0.9	-0.201433	30
TAK-715	JNK and p38 signaling	CD3E	Sensitive	-0.408163	-1.5	1	1	-0.201274	0.9	-0.201433	30
TAK-715	JNK and p38 signaling	MYB	Sensitive	-0.979592	-1.5	1	1	-0.201274	0.9	-0.201433	30
TAK-715	JNK and p38 signaling	CD38	Sensitive	-0.908163	-1.8	1	1	-0.201274	0.9	-0.201433	30
AICAR	metabolism	CAP2	Resistant	0.887755	-1.8	3	0.901068	-0.548091	0.801068	-0.54825	12
AICAR	metabolism	GNA11	Resistant	1	-1.5	3	0.901068	-0.548091	0.801068	-0.54825	12
AICAR	metabolism	TRAF3IP3	Sensitive	-0.938776	-1.5	3	0.901068	-0.548091	0.801068	-0.54825	12
AICAR	metabolism	ELF1	Sensitive	-0.693878	-1.5	3	0.901068	-0.548091	0.801068	-0.54825	12
AICAR	metabolism	TNFAIP8L2	Sensitive	-0.989796	-1.8	3	0.901068	-0.548091	0.801068	-0.54825	12
AICAR	metabolism	PIK3CG	Sensitive	-0.94898	-1.8	3	0.901068	-0.548091	0.801068	-0.54825	12
AICAR	metabolism	P2RX1	Sensitive	-0.867347	-1.8	3	0.901068	-0.548091	0.801068	-0.54825	12
AICAR	metabolism	PTPRCAP	Sensitive	-0.959184	-1.5	3	0.901068	-0.548091	0.801068	-0.54825	12
AICAR	metabolism	SLC38A5	Sensitive	-0.367347	-1.5	3	0.901068	-0.548091	0.801068	-0.54825	12
AICAR	metabolism	MYB	Sensitive	-0.979592	-1.5	3	0.901068	-0.548091	0.801068	-0.54825	12
AICAR	metabolism	PTPN7	Sensitive	-1	-1.5	3	0.901068	-0.548091	0.801068	-0.54825	12
AICAR	metabolism	PTPRC	Sensitive	-0.969388	-1.8	3	0.901068	-0.548091	0.801068	-0.54825	12
FK866	metabolism	PRKCB	Sensitive	-0.918367	-1.5	3	0.901068	-0.548091	0.951114	-0.634667	26
FK866	metabolism	CD38	Sensitive	-0.908163	-1.8	3	0.901068	-0.548091	0.951114	-0.634667	26
FK866	metabolism	PIK3CG	Sensitive	-0.94898	-1.8	3	0.901068	-0.548091	0.951114	-0.634667	26
FK866	metabolism	SYTL2	Resistant	0.642857	-1.8	3	0.901068	-0.548091	0.951114	-0.634667	26
FK866	metabolism	GULP1	Resistant	0.938776	-1.5	3	0.901068	-0.548091	0.951114	-0.634667	26
FK866	metabolism	PHLDA2	Resistant	0.908163	-1.8	3	0.901068	-0.548091	0.951114	-0.634667	26
FK866	metabolism	RASEF	Sensitive	0.540816	-1.8	3	0.901068	-0.548091	0.951114	-0.634667	26
FK866	metabolism	TRAF3IP3	Sensitive	-0.938776	-1.5	3	0.901068	-0.548091	0.951114	-0.634667	26
FK866	metabolism	PTPRC	Sensitive	-0.969388	-1.8	3	0.901068	-0.548091	0.951114	-0.634667	26
FK866	metabolism	C19orf33	Resistant	0.846939	-1.8	3	0.901068	-0.548091	0.951114	-0.634667	26
FK866	metabolism	LIMD2	Sensitive	-0.928571	-1.8	3	0.901068	-0.548091	0.951114	-0.634667	26
FK866	metabolism	EPHA2	Resistant	0.969388	-1.8	3	0.901068	-0.548091	0.951114	-0.634667	26
FK866	metabolism	N4BP2	Sensitive	-0.744898	-1.8	3	0.901068	-0.548091	0.951114	-0.634667	26
FK866	metabolism	PTPN7	Sensitive	-1	-1.5	3	0.901068	-0.548091	0.951114	-0.634667	26
FK866	metabolism	E2F2	Sensitive	-0.755102	-1.5	3	0.901068	-0.548091	0.951114	-0.634667	26
FK866	metabolism	MYB	Sensitive	-0.979592	-1.5	3	0.901068	-0.548091	0.951114	-0.634667	26
FK866	metabolism	IER5L	Resistant	0.867347	-1.8	3	0.901068	-0.548091	0.951114	-0.634667	26
FK866	metabolism	SDC1	Resistant	0.897959	-1.5	3	0.901068	-0.548091	0.951114	-0.634667	26
FK866	metabolism	MAL2	Sensitive	0.520408	-1.8	3	0.901068	-0.548091	0.951114	-0.634667	26
FK866	metabolism	RLTPR	Sensitive	-0.826531	-1.8	3	0.901068	-0.548091	0.951114	-0.634667	26
FK866	metabolism	RBM15	Sensitive	-0.663265	-1.8	3	0.901068	-0.548091	0.951114	-0.634667	26
FK866	metabolism	ADAM9	Resistant	0.979592	-1.5	3	0.901068	-0.548091	0.951114	-0.634667	26
FK866	metabolism	SHPRH	Sensitive	-0.816327	-1.5	3	0.901068	-0.548091	0.951114	-0.634667	26
FK866	metabolism	MDN1	Sensitive	-0.673469	-1.5	3	0.901068	-0.548091	0.951114	-0.634667	26
FK866	metabolism	ATP8B1	Resistant	0.806122	-1.8	3	0.901068	-0.548091	0.951114	-0.634667	26
FK866	metabolism	DKK1	Resistant	0.836735	-1.5	3	0.901068	-0.548091	0.951114	-0.634667	26
Phenformin	metabolism	P2RX1	Sensitive	-0.867347	-1.8	3	0.901068	-0.548091	0.951114	-0.461515	14
Phenformin	metabolism	TNFAIP8L2	Sensitive	-0.989796	-1.8	3	0.901068	-0.548091	0.951114	-0.461515	14
Phenformin	metabolism	GNA11	Resistant	1	-1.5	3	0.901068	-0.548091	0.951114	-0.461515	14
Phenformin	metabolism	CD38	Sensitive	-0.908163	-1.8	3	0.901068	-0.548091	0.951114	-0.461515	14
Phenformin	metabolism	E2F2	Sensitive	-0.755102	-1.5	3	0.901068	-0.548091	0.951114	-0.461515	14
Phenformin	metabolism	POU2AF1	Sensitive	-0.846939	-1.8	3	0.901068	-0.548091	0.951114	-0.461515	14
Phenformin	metabolism	MYB	Sensitive	-0.979592	-1.5	3	0.901068	-0.548091	0.951114	-0.461515	14
Phenformin	metabolism	PTPN7	Sensitive	-1	-1.5	3	0.901068	-0.548091	0.951114	-0.461515	14
Phenformin	metabolism	PTPRCAP	Sensitive	-0.959184	-1.5	3	0.901068	-0.548091	0.951114	-0.461515	14
Phenformin	metabolism	CD52	Sensitive	-0.897959	-1.5	3	0.901068	-0.548091	0.951114	-0.461515	14
Phenformin	metabolism	PIK3CG	Sensitive	-0.94898	-1.8	3	0.901068	-0.548091	0.951114	-0.461515	14
Phenformin	metabolism	PTPRC	Sensitive	-0.969388	-1.8	3	0.901068	-0.548091	0.951114	-0.461515	14
Phenformin	metabolism	SEPT1	Sensitive	-0.857143	-1.5	3	0.901068	-0.548091	0.951114	-0.461515	14
Phenformin	metabolism	IL2RG	Sensitive	-0.887755	-1.8	3	0.901068	-0.548091	0.951114	-0.461515	14
Genentech Cpd 10	mitosis	LST1	Sensitive	-0.877551	-1.5	5	0.623846	-0.826032	0.704766	-0.884785	21
Genentech Cpd 10	mitosis	N4BP2	Sensitive	-0.744898	-1.8	5	0.623846	-0.826032	0.704766	-0.884785	21
Genentech Cpd 10	mitosis	IL2RG	Sensitive	-0.887755	-1.8	5	0.623846	-0.826032	0.704766	-0.884785	21
Genentech Cpd 10	mitosis	P2RX1	Sensitive	-0.867347	-1.8	5	0.623846	-0.826032	0.704766	-0.884785	21
Genentech Cpd 10	mitosis	CD38	Sensitive	-0.908163	-1.8	5	0.623846	-0.826032	0.704766	-0.884785	21
Genentech Cpd 10	mitosis	TRAF3IP3	Sensitive	-0.938776	-1.5	5	0.623846	-0.826032	0.704766	-0.884785	21
Genentech Cpd 10	mitosis	GNA11	Resistant	1	-1.5	5	0.623846	-0.826032	0.704766	-0.884785	21
Genentech Cpd 10	mitosis	SEPT1	Sensitive	-0.857143	-1.5	5	0.623846	-0.826032	0.704766	-0.884785	21
Genentech Cpd 10	mitosis	LIMD2	Sensitive	-0.928571	-1.8	5	0.623846	-0.826032	0.704766	-0.884785	21
Genentech Cpd 10	mitosis	PTPN7	Sensitive	-1	-1.5	5	0.623846	-0.826032	0.704766	-0.884785	21
Genentech Cpd 10	mitosis	TNFAIP8L2	Sensitive	-0.989796	-1.8	5	0.623846	-0.826032	0.704766	-0.884785	21
Genentech Cpd 10	mitosis	PRKCB	Sensitive	-0.918367	-1.5	5	0.623846	-0.826032	0.704766	-0.884785	21
Genentech Cpd 10	mitosis	SHPRH	Sensitive	-0.816327	-1.5	5	0.623846	-0.826032	0.704766	-0.884785	21
Genentech Cpd 10	mitosis	MYB	Sensitive	-0.979592	-1.5	5	0.623846	-0.826032	0.704766	-0.884785	21
Genentech Cpd 10	mitosis	CD247	Sensitive	-0.612245	-1.5	5	0.623846	-0.826032	0.704766	-0.884785	21
Genentech Cpd 10	mitosis	RLTPR	Sensitive	-0.826531	-1.8	5	0.623846	-0.826032	0.704766	-0.884785	21
Genentech Cpd 10	mitosis	PTPRCAP	Sensitive	-0.959184	-1.5	5	0.623846	-0.826032	0.704766	-0.884785	21
Genentech Cpd 10	mitosis	PTPRC	Sensitive	-0.969388	-1.8	5	0.623846	-0.826032	0.704766	-0.884785	21
Genentech Cpd 10	mitosis	CD3D	Sensitive	-0.632653	-1.5	5	0.623846	-0.826032	0.704766	-0.884785	21
Genentech Cpd 10	mitosis	PIK3CG	Sensitive	-0.94898	-1.8	5	0.623846	-0.826032	0.704766	-0.884785	21
Genentech Cpd 10	mitosis	PHLDA1	Resistant	0.989796	-1.8	5	0.623846	-0.826032	0.704766	-0.884785	21
GSK1070916	mitosis	SDC1	Resistant	0.897959	-1.5	5	0.623846	-0.826032	0.593035	-0.730897	47
GSK1070916	mitosis	SEPT1	Sensitive	-0.857143	-1.5	5	0.623846	-0.826032	0.593035	-0.730897	47
GSK1070916	mitosis	ADAM9	Resistant	0.979592	-1.5	5	0.623846	-0.826032	0.593035	-0.730897	47
GSK1070916	mitosis	EPHA2	Resistant	0.969388	-1.8	5	0.623846	-0.826032	0.593035	-0.730897	47
GSK1070916	mitosis	LIMD2	Sensitive	-0.928571	-1.8	5	0.623846	-0.826032	0.593035	-0.730897	47
GSK1070916	mitosis	E2F2	Sensitive	-0.755102	-1.5	5	0.623846	-0.826032	0.593035	-0.730897	47
GSK1070916	mitosis	PHLDA1	Resistant	0.989796	-1.8	5	0.623846	-0.826032	0.593035	-0.730897	47
GSK1070916	mitosis	CD52	Sensitive	-0.897959	-1.5	5	0.623846	-0.826032	0.593035	-0.730897	47
GSK1070916	mitosis	TRAF3IP3	Sensitive	-0.938776	-1.5	5	0.623846	-0.826032	0.593035	-0.730897	47
GSK1070916	mitosis	IL6ST	Resistant	0.744898	-1.8	5	0.623846	-0.826032	0.593035	-0.730897	47
GSK1070916	mitosis	N4BP2	Sensitive	-0.744898	-1.8	5	0.623846	-0.826032	0.593035	-0.730897	47
GSK1070916	mitosis	MYB	Sensitive	-0.979592	-1.5	5	0.623846	-0.826032	0.593035	-0.730897	47
GSK1070916	mitosis	RAD54L2	Sensitive	-0.683673	-1.8	5	0.623846	-0.826032	0.593035	-0.730897	47
GSK1070916	mitosis	PEA15	Resistant	0.612245	-1.5	5	0.623846	-0.826032	0.593035	-0.730897	47
GSK1070916	mitosis	IL2RG	Sensitive	-0.887755	-1.8	5	0.623846	-0.826032	0.593035	-0.730897	47
GSK1070916	mitosis	CD3E	Sensitive	-0.408163	-1.5	5	0.623846	-0.826032	0.593035	-0.730897	47
GSK1070916	mitosis	TRAT1	Sensitive	-0.428571	-1.5	5	0.623846	-0.826032	0.593035	-0.730897	47
GSK1070916	mitosis	TNFAIP8L2	Sensitive	-0.989796	-1.8	5	0.623846	-0.826032	0.593035	-0.730897	47
GSK1070916	mitosis	P2RX1	Sensitive	-0.867347	-1.8	5	0.623846	-0.826032	0.593035	-0.730897	47
GSK1070916	mitosis	CD3G	Sensitive	-0.397959	-1.8	5	0.623846	-0.826032	0.593035	-0.730897	47
GSK1070916	mitosis	UEVLD	Resistant	0.826531	-1.8	5	0.623846	-0.826032	0.593035	-0.730897	47
GSK1070916	mitosis	GNA11	Resistant	1	-1.5	5	0.623846	-0.826032	0.593035	-0.730897	47
GSK1070916	mitosis	RLTPR	Sensitive	-0.826531	-1.8	5	0.623846	-0.826032	0.593035	-0.730897	47
GSK1070916	mitosis	MDN1	Sensitive	-0.673469	-1.5	5	0.623846	-0.826032	0.593035	-0.730897	47
GSK1070916	mitosis	PTPN7	Sensitive	-1	-1.5	5	0.623846	-0.826032	0.593035	-0.730897	47
GSK1070916	mitosis	P2RY11	Sensitive	-0.316327	-1.8	5	0.623846	-0.826032	0.593035	-0.730897	47
GSK1070916	mitosis	CD38	Sensitive	-0.908163	-1.8	5	0.623846	-0.826032	0.593035	-0.730897	47
GSK1070916	mitosis	CLEC11A	Sensitive	-0.489796	-1.5	5	0.623846	-0.826032	0.593035	-0.730897	47
GSK1070916	mitosis	UGT3A2	Sensitive	0.336735	-1.8	5	0.623846	-0.826032	0.593035	-0.730897	47
GSK1070916	mitosis	CDT1	Sensitive	-0.357143	-1.8	5	0.623846	-0.826032	0.593035	-0.730897	47
GSK1070916	mitosis	RBM15	Sensitive	-0.663265	-1.8	5	0.623846	-0.826032	0.593035	-0.730897	47
GSK1070916	mitosis	PIK3CG	Sensitive	-0.94898	-1.8	5	0.623846	-0.826032	0.593035	-0.730897	47
GSK1070916	mitosis	CD247	Sensitive	-0.612245	-1.5	5	0.623846	-0.826032	0.593035	-0.730897	47
GSK1070916	mitosis	RHPN2	Resistant	0.959184	-1.5	5	0.623846	-0.826032	0.593035	-0.730897	47
GSK1070916	mitosis	CDC25A	Sensitive	-0.622449	-1.8	5	0.623846	-0.826032	0.593035	-0.730897	47
GSK1070916	mitosis	C19orf77	Sensitive	-0.183673	-1.5	5	0.623846	-0.826032	0.593035	-0.730897	47
GSK1070916	mitosis	PHLDA2	Resistant	0.908163	-1.8	5	0.623846	-0.826032	0.593035	-0.730897	47
GSK1070916	mitosis	LST1	Sensitive	-0.877551	-1.5	5	0.623846	-0.826032	0.593035	-0.730897	47
GSK1070916	mitosis	CPXM1	Sensitive	0.397959	-1.8	5	0.623846	-0.826032	0.593035	-0.730897	47
GSK1070916	mitosis	GULP1	Resistant	0.938776	-1.5	5	0.623846	-0.826032	0.593035	-0.730897	47
GSK1070916	mitosis	KIAA1958	Sensitive	0.561224	-1.8	5	0.623846	-0.826032	0.593035	-0.730897	47
GSK1070916	mitosis	PTPRC	Sensitive	-0.969388	-1.8	5	0.623846	-0.826032	0.593035	-0.730897	47
GSK1070916	mitosis	SHPRH	Sensitive	-0.816327	-1.5	5	0.623846	-0.826032	0.593035	-0.730897	47
GSK1070916	mitosis	CD3D	Sensitive	-0.632653	-1.5	5	0.623846	-0.826032	0.593035	-0.730897	47
GSK1070916	mitosis	PRKCB	Sensitive	-0.918367	-1.5	5	0.623846	-0.826032	0.593035	-0.730897	47
GSK1070916	mitosis	ZNF430	Sensitive	-0.734694	-1.5	5	0.623846	-0.826032	0.593035	-0.730897	47
GSK1070916	mitosis	PTPRCAP	Sensitive	-0.959184	-1.5	5	0.623846	-0.826032	0.593035	-0.730897	47
Ispinesib Mesylate	mitosis	MYB	Sensitive	-0.979592	-1.5	5	0.623846	-0.826032	0.704766	-0.767279	21
Ispinesib Mesylate	mitosis	PTPRC	Sensitive	-0.969388	-1.8	5	0.623846	-0.826032	0.704766	-0.767279	21
Ispinesib Mesylate	mitosis	PTPN7	Sensitive	-1	-1.5	5	0.623846	-0.826032	0.704766	-0.767279	21
Ispinesib Mesylate	mitosis	CD38	Sensitive	-0.908163	-1.8	5	0.623846	-0.826032	0.704766	-0.767279	21
Ispinesib Mesylate	mitosis	E2F2	Sensitive	-0.755102	-1.5	5	0.623846	-0.826032	0.704766	-0.767279	21
Ispinesib Mesylate	mitosis	GNA11	Resistant	1	-1.5	5	0.623846	-0.826032	0.704766	-0.767279	21
Ispinesib Mesylate	mitosis	P2RX1	Sensitive	-0.867347	-1.8	5	0.623846	-0.826032	0.704766	-0.767279	21
Ispinesib Mesylate	mitosis	LIMD2	Sensitive	-0.928571	-1.8	5	0.623846	-0.826032	0.704766	-0.767279	21
Ispinesib Mesylate	mitosis	RBM15	Sensitive	-0.663265	-1.8	5	0.623846	-0.826032	0.704766	-0.767279	21
Ispinesib Mesylate	mitosis	RLTPR	Sensitive	-0.826531	-1.8	5	0.623846	-0.826032	0.704766	-0.767279	21
Ispinesib Mesylate	mitosis	PTPRCAP	Sensitive	-0.959184	-1.5	5	0.623846	-0.826032	0.704766	-0.767279	21
Ispinesib Mesylate	mitosis	SHPRH	Sensitive	-0.816327	-1.5	5	0.623846	-0.826032	0.704766	-0.767279	21
Ispinesib Mesylate	mitosis	TNFAIP8L2	Sensitive	-0.989796	-1.8	5	0.623846	-0.826032	0.704766	-0.767279	21
Ispinesib Mesylate	mitosis	PRKCB	Sensitive	-0.918367	-1.5	5	0.623846	-0.826032	0.704766	-0.767279	21
Ispinesib Mesylate	mitosis	SEPT1	Sensitive	-0.857143	-1.5	5	0.623846	-0.826032	0.704766	-0.767279	21
Ispinesib Mesylate	mitosis	P2RY11	Sensitive	-0.316327	-1.8	5	0.623846	-0.826032	0.704766	-0.767279	21
Ispinesib Mesylate	mitosis	IL2RG	Sensitive	-0.887755	-1.8	5	0.623846	-0.826032	0.704766	-0.767279	21
Ispinesib Mesylate	mitosis	POU2AF1	Sensitive	-0.846939	-1.8	5	0.623846	-0.826032	0.704766	-0.767279	21
Ispinesib Mesylate	mitosis	PIK3CG	Sensitive	-0.94898	-1.8	5	0.623846	-0.826032	0.704766	-0.767279	21
Ispinesib Mesylate	mitosis	TRAF3IP3	Sensitive	-0.938776	-1.5	5	0.623846	-0.826032	0.704766	-0.767279	21
Ispinesib Mesylate	mitosis	CD52	Sensitive	-0.897959	-1.5	5	0.623846	-0.826032	0.704766	-0.767279	21
MPS-1-IN-1	mitosis	PTPN7	Sensitive	-1	-1.5	5	0.623846	-0.826032	0.523846	-0.826191	2
MPS-1-IN-1	mitosis	TNFAIP8L2	Sensitive	-0.989796	-1.8	5	0.623846	-0.826032	0.523846	-0.826191	2
NPK76-II-72-1	mitosis	BLK	Sensitive	-0.653061	-1.5	5	0.623846	-0.826032	0.593035	-0.921167	84
NPK76-II-72-1	mitosis	CLIP4	Resistant	0.734694	-1.5	5	0.623846	-0.826032	0.593035	-0.921167	84
NPK76-II-72-1	mitosis	E2F2	Sensitive	-0.755102	-1.5	5	0.623846	-0.826032	0.593035	-0.921167	84
NPK76-II-72-1	mitosis	DKK1	Resistant	0.836735	-1.5	5	0.623846	-0.826032	0.593035	-0.921167	84
NPK76-II-72-1	mitosis	FKBP10	Resistant	0.816327	-1.5	5	0.623846	-0.826032	0.593035	-0.921167	84
NPK76-II-72-1	mitosis	P2RX1	Sensitive	-0.867347	-1.8	5	0.623846	-0.826032	0.593035	-0.921167	84
NPK76-II-72-1	mitosis	SEPT1	Sensitive	-0.857143	-1.5	5	0.623846	-0.826032	0.593035	-0.921167	84
NPK76-II-72-1	mitosis	PTPN7	Sensitive	-1	-1.5	5	0.623846	-0.826032	0.593035	-0.921167	84
NPK76-II-72-1	mitosis	CD247	Sensitive	-0.612245	-1.5	5	0.623846	-0.826032	0.593035	-0.921167	84
NPK76-II-72-1	mitosis	SIT1	Sensitive	-0.785714	-1.8	5	0.623846	-0.826032	0.593035	-0.921167	84
NPK76-II-72-1	mitosis	CD3E	Sensitive	-0.408163	-1.5	5	0.623846	-0.826032	0.593035	-0.921167	84
NPK76-II-72-1	mitosis	IL6ST	Resistant	0.744898	-1.8	5	0.623846	-0.826032	0.593035	-0.921167	84
NPK76-II-72-1	mitosis	UEVLD	Resistant	0.826531	-1.8	5	0.623846	-0.826032	0.593035	-0.921167	84
NPK76-II-72-1	mitosis	ADAM9	Resistant	0.979592	-1.5	5	0.623846	-0.826032	0.593035	-0.921167	84
NPK76-II-72-1	mitosis	MCM10	Sensitive	0.428571	-1.5	5	0.623846	-0.826032	0.593035	-0.921167	84
NPK76-II-72-1	mitosis	YIPF6	Resistant	0.918367	-1.5	5	0.623846	-0.826032	0.593035	-0.921167	84
NPK76-II-72-1	mitosis	CRIM1	Resistant	0.77551	-1.5	5	0.623846	-0.826032	0.593035	-0.921167	84
NPK76-II-72-1	mitosis	PXK	Sensitive	-0.795918	-1.5	5	0.623846	-0.826032	0.593035	-0.921167	84
NPK76-II-72-1	mitosis	TCL1A	Sensitive	-0.72449	-1.8	5	0.623846	-0.826032	0.593035	-0.921167	84
NPK76-II-72-1	mitosis	SHPRH	Sensitive	-0.816327	-1.5	5	0.623846	-0.826032	0.593035	-0.921167	84
NPK76-II-72-1	mitosis	BACH2	Sensitive	-0.540816	-1.8	5	0.623846	-0.826032	0.593035	-0.921167	84
NPK76-II-72-1	mitosis	TRAF3IP3	Sensitive	-0.938776	-1.5	5	0.623846	-0.826032	0.593035	-0.921167	84
NPK76-II-72-1	mitosis	MDN1	Sensitive	-0.673469	-1.5	5	0.623846	-0.826032	0.593035	-0.921167	84
NPK76-II-72-1	mitosis	PHLDA2	Resistant	0.908163	-1.8	5	0.623846	-0.826032	0.593035	-0.921167	84
NPK76-II-72-1	mitosis	PIK3CG	Sensitive	-0.94898	-1.8	5	0.623846	-0.826032	0.593035	-0.921167	84
NPK76-II-72-1	mitosis	UGCG	Resistant	0.693878	-1.5	5	0.623846	-0.826032	0.593035	-0.921167	84
NPK76-II-72-1	mitosis	FAM65B	Sensitive	-0.704082	-1.8	5	0.623846	-0.826032	0.593035	-0.921167	84
NPK76-II-72-1	mitosis	CDC25A	Sensitive	-0.622449	-1.8	5	0.623846	-0.826032	0.593035	-0.921167	84
NPK76-II-72-1	mitosis	IQGAP2	Sensitive	-0.510204	-1.5	5	0.623846	-0.826032	0.593035	-0.921167	84
NPK76-II-72-1	mitosis	SYTL2	Resistant	0.642857	-1.8	5	0.623846	-0.826032	0.593035	-0.921167	84
NPK76-II-72-1	mitosis	GULP1	Resistant	0.938776	-1.5	5	0.623846	-0.826032	0.593035	-0.921167	84
NPK76-II-72-1	mitosis	PPAP2C	Resistant	0.94898	-1.8	5	0.623846	-0.826032	0.593035	-0.921167	84
NPK76-II-72-1	mitosis	RBM15	Sensitive	-0.663265	-1.8	5	0.623846	-0.826032	0.593035	-0.921167	84
NPK76-II-72-1	mitosis	PTPRCAP	Sensitive	-0.959184	-1.5	5	0.623846	-0.826032	0.593035	-0.921167	84
NPK76-II-72-1	mitosis	GNA11	Resistant	1	-1.5	5	0.623846	-0.826032	0.593035	-0.921167	84
NPK76-II-72-1	mitosis	IGF2BP2	Sensitive	-0.102041	-1.5	5	0.623846	-0.826032	0.593035	-0.921167	84
NPK76-II-72-1	mitosis	IER5L	Resistant	0.867347	-1.8	5	0.623846	-0.826032	0.593035	-0.921167	84
NPK76-II-72-1	mitosis	BCL2	Sensitive	-0.806122	-1.8	5	0.623846	-0.826032	0.593035	-0.921167	84
NPK76-II-72-1	mitosis	RAD54L2	Sensitive	-0.683673	-1.8	5	0.623846	-0.826032	0.593035	-0.921167	84
NPK76-II-72-1	mitosis	DSP	Resistant	0.877551	-1.5	5	0.623846	-0.826032	0.593035	-0.921167	84
NPK76-II-72-1	mitosis	PYHIN1	Sensitive	-0.561224	-1.8	5	0.623846	-0.826032	0.593035	-0.921167	84
NPK76-II-72-1	mitosis	LAX1	Sensitive	-0.714286	-1.5	5	0.623846	-0.826032	0.593035	-0.921167	84
NPK76-II-72-1	mitosis	CD3D	Sensitive	-0.632653	-1.5	5	0.623846	-0.826032	0.593035	-0.921167	84
NPK76-II-72-1	mitosis	ATP8B1	Resistant	0.806122	-1.8	5	0.623846	-0.826032	0.593035	-0.921167	84
NPK76-II-72-1	mitosis	RBL1	Sensitive	0.459184	-1.8	5	0.623846	-0.826032	0.593035	-0.921167	84
NPK76-II-72-1	mitosis	N4BP2	Sensitive	-0.744898	-1.8	5	0.623846	-0.826032	0.593035	-0.921167	84
NPK76-II-72-1	mitosis	SEMA3C	Resistant	0.785714	-1.8	5	0.623846	-0.826032	0.593035	-0.921167	84
NPK76-II-72-1	mitosis	FRMD6	Resistant	0.755102	-1.5	5	0.623846	-0.826032	0.593035	-0.921167	84
NPK76-II-72-1	mitosis	SDC1	Resistant	0.897959	-1.5	5	0.623846	-0.826032	0.593035	-0.921167	84
NPK76-II-72-1	mitosis	PHLDA1	Resistant	0.989796	-1.8	5	0.623846	-0.826032	0.593035	-0.921167	84
NPK76-II-72-1	mitosis	IGFBP6	Resistant	0.72449	-1.8	5	0.623846	-0.826032	0.593035	-0.921167	84
NPK76-II-72-1	mitosis	PEA15	Resistant	0.612245	-1.5	5	0.623846	-0.826032	0.593035	-0.921167	84
NPK76-II-72-1	mitosis	CAP2	Resistant	0.887755	-1.8	5	0.623846	-0.826032	0.593035	-0.921167	84
NPK76-II-72-1	mitosis	C19orf33	Resistant	0.846939	-1.8	5	0.623846	-0.826032	0.593035	-0.921167	84
NPK76-II-72-1	mitosis	EPHA2	Resistant	0.969388	-1.8	5	0.623846	-0.826032	0.593035	-0.921167	84
NPK76-II-72-1	mitosis	NFATC1	Sensitive	-0.77551	-1.5	5	0.623846	-0.826032	0.593035	-0.921167	84
NPK76-II-72-1	mitosis	CD84	Sensitive	-0.765306	-1.8	5	0.623846	-0.826032	0.593035	-0.921167	84
NPK76-II-72-1	mitosis	ZNF689	Sensitive	0.510204	-1.5	5	0.623846	-0.826032	0.593035	-0.921167	84
NPK76-II-72-1	mitosis	TNFAIP8L2	Sensitive	-0.989796	-1.8	5	0.623846	-0.826032	0.593035	-0.921167	84
NPK76-II-72-1	mitosis	IL2RG	Sensitive	-0.887755	-1.8	5	0.623846	-0.826032	0.593035	-0.921167	84
NPK76-II-72-1	mitosis	LST1	Sensitive	-0.877551	-1.5	5	0.623846	-0.826032	0.593035	-0.921167	84
NPK76-II-72-1	mitosis	VPS13C	Sensitive	-0.602041	-1.8	5	0.623846	-0.826032	0.593035	-0.921167	84
NPK76-II-72-1	mitosis	NNMT	Resistant	0.602041	-1.8	5	0.623846	-0.826032	0.593035	-0.921167	84
NPK76-II-72-1	mitosis	CD3G	Sensitive	-0.397959	-1.8	5	0.623846	-0.826032	0.593035	-0.921167	84
NPK76-II-72-1	mitosis	CD38	Sensitive	-0.908163	-1.8	5	0.623846	-0.826032	0.593035	-0.921167	84
NPK76-II-72-1	mitosis	SNX12	Resistant	0.632653	-1.5	5	0.623846	-0.826032	0.593035	-0.921167	84
NPK76-II-72-1	mitosis	ZNF430	Sensitive	-0.734694	-1.5	5	0.623846	-0.826032	0.593035	-0.921167	84
NPK76-II-72-1	mitosis	RLTPR	Sensitive	-0.826531	-1.8	5	0.623846	-0.826032	0.593035	-0.921167	84
NPK76-II-72-1	mitosis	CDT1	Sensitive	-0.357143	-1.8	5	0.623846	-0.826032	0.593035	-0.921167	84
NPK76-II-72-1	mitosis	EGFR	Resistant	0.591837	-1.5	5	0.623846	-0.826032	0.593035	-0.921167	84
NPK76-II-72-1	mitosis	TRAT1	Sensitive	-0.428571	-1.5	5	0.623846	-0.826032	0.593035	-0.921167	84
NPK76-II-72-1	mitosis	CD79A	Sensitive	-0.836735	-1.5	5	0.623846	-0.826032	0.593035	-0.921167	84
NPK76-II-72-1	mitosis	RHPN2	Resistant	0.959184	-1.5	5	0.623846	-0.826032	0.593035	-0.921167	84
NPK76-II-72-1	mitosis	MYB	Sensitive	-0.979592	-1.5	5	0.623846	-0.826032	0.593035	-0.921167	84
NPK76-II-72-1	mitosis	GAS2L3	Resistant	0.928571	-1.8	5	0.623846	-0.826032	0.593035	-0.921167	84
NPK76-II-72-1	mitosis	RGS18	Sensitive	-0.642857	-1.8	5	0.623846	-0.826032	0.593035	-0.921167	84
NPK76-II-72-1	mitosis	PTPRC	Sensitive	-0.969388	-1.8	5	0.623846	-0.826032	0.593035	-0.921167	84
NPK76-II-72-1	mitosis	LIMD2	Sensitive	-0.928571	-1.8	5	0.623846	-0.826032	0.593035	-0.921167	84
NPK76-II-72-1	mitosis	FCHO2	Resistant	0.857143	-1.5	5	0.623846	-0.826032	0.593035	-0.921167	84
NPK76-II-72-1	mitosis	POU2AF1	Sensitive	-0.846939	-1.8	5	0.623846	-0.826032	0.593035	-0.921167	84
NPK76-II-72-1	mitosis	KIAA1958	Sensitive	0.561224	-1.8	5	0.623846	-0.826032	0.593035	-0.921167	84
NPK76-II-72-1	mitosis	CD52	Sensitive	-0.897959	-1.5	5	0.623846	-0.826032	0.593035	-0.921167	84
NPK76-II-72-1	mitosis	P2RY11	Sensitive	-0.316327	-1.8	5	0.623846	-0.826032	0.593035	-0.921167	84
NPK76-II-72-1	mitosis	PRKCB	Sensitive	-0.918367	-1.5	5	0.623846	-0.826032	0.593035	-0.921167	84
(5Z)-7-Oxozeaenol	other	EDNRB	Sensitive	-0.591837	-1.5	23	0.223186	-0.980104	0.123186	-0.980263	5
(5Z)-7-Oxozeaenol	other	SOX10	Sensitive	-0.55102	-1.5	23	0.223186	-0.980104	0.123186	-0.980263	5
(5Z)-7-Oxozeaenol	other	FMN1	Sensitive	-0.581633	-1.8	23	0.223186	-0.980104	0.123186	-0.980263	5
(5Z)-7-Oxozeaenol	other	MIA	Sensitive	-0.571429	-1.5	23	0.223186	-0.980104	0.123186	-0.980263	5
(5Z)-7-Oxozeaenol	other	SLC24A5	Sensitive	-0.306122	-1.5	23	0.223186	-0.980104	0.123186	-0.980263	5
17-AAG	other	BACH2	Sensitive	-0.540816	-1.8	23	0.223186	-0.980104	0.126934	-1.00722	42
17-AAG	other	SHPRH	Sensitive	-0.816327	-1.5	23	0.223186	-0.980104	0.126934	-1.00722	42
17-AAG	other	FAM65B	Sensitive	-0.704082	-1.8	23	0.223186	-0.980104	0.126934	-1.00722	42
17-AAG	other	S100A2	Sensitive	-0.22449	-1.5	23	0.223186	-0.980104	0.126934	-1.00722	42
17-AAG	other	SEMA3C	Resistant	0.785714	-1.8	23	0.223186	-0.980104	0.126934	-1.00722	42
17-AAG	other	PHLDA2	Resistant	0.908163	-1.8	23	0.223186	-0.980104	0.126934	-1.00722	42
17-AAG	other	BLK	Sensitive	-0.653061	-1.5	23	0.223186	-0.980104	0.126934	-1.00722	42
17-AAG	other	COL7A1	Sensitive	0.112245	-1.8	23	0.223186	-0.980104	0.126934	-1.00722	42
17-AAG	other	KIAA1958	Sensitive	0.561224	-1.8	23	0.223186	-0.980104	0.126934	-1.00722	42
17-AAG	other	PPAP2C	Resistant	0.94898	-1.8	23	0.223186	-0.980104	0.126934	-1.00722	42
17-AAG	other	PRKCB	Sensitive	-0.918367	-1.5	23	0.223186	-0.980104	0.126934	-1.00722	42
17-AAG	other	PTPRCAP	Sensitive	-0.959184	-1.5	23	0.223186	-0.980104	0.126934	-1.00722	42
17-AAG	other	IGF2BP2	Sensitive	-0.102041	-1.5	23	0.223186	-0.980104	0.126934	-1.00722	42
17-AAG	other	CD38	Sensitive	-0.908163	-1.8	23	0.223186	-0.980104	0.126934	-1.00722	42
17-AAG	other	SIT1	Sensitive	-0.785714	-1.8	23	0.223186	-0.980104	0.126934	-1.00722	42
17-AAG	other	IGFBP6	Resistant	0.72449	-1.8	23	0.223186	-0.980104	0.126934	-1.00722	42
17-AAG	other	TSPO	Sensitive	0.0612245	-1.5	23	0.223186	-0.980104	0.126934	-1.00722	42
17-AAG	other	RLTPR	Sensitive	-0.826531	-1.8	23	0.223186	-0.980104	0.126934	-1.00722	42
17-AAG	other	ADAM9	Resistant	0.979592	-1.5	23	0.223186	-0.980104	0.126934	-1.00722	42
17-AAG	other	CLIP4	Resistant	0.734694	-1.5	23	0.223186	-0.980104	0.126934	-1.00722	42
17-AAG	other	N4BP2	Sensitive	-0.744898	-1.8	23	0.223186	-0.980104	0.126934	-1.00722	42
17-AAG	other	ALDH3A1	Sensitive	0.346939	-1.5	23	0.223186	-0.980104	0.126934	-1.00722	42
17-AAG	other	EPHA2	Resistant	0.969388	-1.8	23	0.223186	-0.980104	0.126934	-1.00722	42
17-AAG	other	UEVLD	Resistant	0.826531	-1.8	23	0.223186	-0.980104	0.126934	-1.00722	42
17-AAG	other	ZNF430	Sensitive	-0.734694	-1.5	23	0.223186	-0.980104	0.126934	-1.00722	42
17-AAG	other	TIMP1	Sensitive	-0.295918	-1.8	23	0.223186	-0.980104	0.126934	-1.00722	42
17-AAG	other	FOSL1	Sensitive	0.55102	-1.5	23	0.223186	-0.980104	0.126934	-1.00722	42
17-AAG	other	IER5L	Resistant	0.867347	-1.8	23	0.223186	-0.980104	0.126934	-1.00722	42
17-AAG	other	POU2AF1	Sensitive	-0.846939	-1.8	23	0.223186	-0.980104	0.126934	-1.00722	42
17-AAG	other	C19orf33	Resistant	0.846939	-1.8	23	0.223186	-0.980104	0.126934	-1.00722	42
17-AAG	other	MYB	Sensitive	-0.979592	-1.5	23	0.223186	-0.980104	0.126934	-1.00722	42
17-AAG	other	LIMD2	Sensitive	-0.928571	-1.8	23	0.223186	-0.980104	0.126934	-1.00722	42
17-AAG	other	PTPRC	Sensitive	-0.969388	-1.8	23	0.223186	-0.980104	0.126934	-1.00722	42
17-AAG	other	CD52	Sensitive	-0.897959	-1.5	23	0.223186	-0.980104	0.126934	-1.00722	42
17-AAG	other	CD79A	Sensitive	-0.836735	-1.5	23	0.223186	-0.980104	0.126934	-1.00722	42
17-AAG	other	E2F2	Sensitive	-0.755102	-1.5	23	0.223186	-0.980104	0.126934	-1.00722	42
17-AAG	other	FRMD6	Resistant	0.755102	-1.5	23	0.223186	-0.980104	0.126934	-1.00722	42
17-AAG	other	CDC25A	Sensitive	-0.622449	-1.8	23	0.223186	-0.980104	0.126934	-1.00722	42
17-AAG	other	SDC1	Resistant	0.897959	-1.5	23	0.223186	-0.980104	0.126934	-1.00722	42
17-AAG	other	PHLDA1	Resistant	0.989796	-1.8	23	0.223186	-0.980104	0.126934	-1.00722	42
17-AAG	other	BCL2	Sensitive	-0.806122	-1.8	23	0.223186	-0.980104	0.126934	-1.00722	42
17-AAG	other	SEPT1	Sensitive	-0.857143	-1.5	23	0.223186	-0.980104	0.126934	-1.00722	42
ATRA	other	CCR2	Sensitive	-0.530612	-1.5	23	0.223186	-0.980104	0.314916	-1.01993	3
ATRA	other	TGM5	Sensitive	0.0306122	-1.8	23	0.223186	-0.980104	0.314916	-1.01993	3
ATRA	other	TNFAIP8L2	Sensitive	-0.989796	-1.8	23	0.223186	-0.980104	0.314916	-1.01993	3
BIX02189	other	TRAF3IP3	Sensitive	-0.938776	-1.5	23	0.223186	-0.980104	0.177272	-1.06894	29
BIX02189	other	CD52	Sensitive	-0.897959	-1.5	23	0.223186	-0.980104	0.177272	-1.06894	29
BIX02189	other	PTPN7	Sensitive	-1	-1.5	23	0.223186	-0.980104	0.177272	-1.06894	29
BIX02189	other	PTPRC	Sensitive	-0.969388	-1.8	23	0.223186	-0.980104	0.177272	-1.06894	29
BIX02189	other	PXK	Sensitive	-0.795918	-1.5	23	0.223186	-0.980104	0.177272	-1.06894	29
BIX02189	other	LST1	Sensitive	-0.877551	-1.5	23	0.223186	-0.980104	0.177272	-1.06894	29
BIX02189	other	CD84	Sensitive	-0.765306	-1.8	23	0.223186	-0.980104	0.177272	-1.06894	29
BIX02189	other	LIMD2	Sensitive	-0.928571	-1.8	23	0.223186	-0.980104	0.177272	-1.06894	29
BIX02189	other	GAS2L3	Resistant	0.928571	-1.8	23	0.223186	-0.980104	0.177272	-1.06894	29
BIX02189	other	BCL2	Sensitive	-0.806122	-1.8	23	0.223186	-0.980104	0.177272	-1.06894	29
BIX02189	other	RGS18	Sensitive	-0.642857	-1.8	23	0.223186	-0.980104	0.177272	-1.06894	29
BIX02189	other	P2RX1	Sensitive	-0.867347	-1.8	23	0.223186	-0.980104	0.177272	-1.06894	29
BIX02189	other	PIK3CG	Sensitive	-0.94898	-1.8	23	0.223186	-0.980104	0.177272	-1.06894	29
BIX02189	other	SEPT1	Sensitive	-0.857143	-1.5	23	0.223186	-0.980104	0.177272	-1.06894	29
BIX02189	other	NFATC1	Sensitive	-0.77551	-1.5	23	0.223186	-0.980104	0.177272	-1.06894	29
BIX02189	other	MYB	Sensitive	-0.979592	-1.5	23	0.223186	-0.980104	0.177272	-1.06894	29
BIX02189	other	CD38	Sensitive	-0.908163	-1.8	23	0.223186	-0.980104	0.177272	-1.06894	29
BIX02189	other	CCR2	Sensitive	-0.530612	-1.5	23	0.223186	-0.980104	0.177272	-1.06894	29
BIX02189	other	ELF1	Sensitive	-0.693878	-1.5	23	0.223186	-0.980104	0.177272	-1.06894	29
BIX02189	other	PTPRCAP	Sensitive	-0.959184	-1.5	23	0.223186	-0.980104	0.177272	-1.06894	29
BIX02189	other	CD3D	Sensitive	-0.632653	-1.5	23	0.223186	-0.980104	0.177272	-1.06894	29
BIX02189	other	IL2RG	Sensitive	-0.887755	-1.8	23	0.223186	-0.980104	0.177272	-1.06894	29
BIX02189	other	PRKCB	Sensitive	-0.918367	-1.5	23	0.223186	-0.980104	0.177272	-1.06894	29
BIX02189	other	YIPF6	Resistant	0.918367	-1.5	23	0.223186	-0.980104	0.177272	-1.06894	29
BIX02189	other	EVI2A	Sensitive	-0.520408	-1.8	23	0.223186	-0.980104	0.177272	-1.06894	29
BIX02189	other	GNA11	Resistant	1	-1.5	23	0.223186	-0.980104	0.177272	-1.06894	29
BIX02189	other	N4BP2	Sensitive	-0.744898	-1.8	23	0.223186	-0.980104	0.177272	-1.06894	29
BIX02189	other	TNFAIP8L2	Sensitive	-0.989796	-1.8	23	0.223186	-0.980104	0.177272	-1.06894	29
BIX02189	other	ZNF430	Sensitive	-0.734694	-1.5	23	0.223186	-0.980104	0.177272	-1.06894	29
BMS345541	other	ZNF430	Sensitive	-0.734694	-1.5	23	0.223186	-0.980104	0.230087	-1.07987	41
BMS345541	other	PIK3CG	Sensitive	-0.94898	-1.8	23	0.223186	-0.980104	0.230087	-1.07987	41
BMS345541	other	CD3E	Sensitive	-0.408163	-1.5	23	0.223186	-0.980104	0.230087	-1.07987	41
BMS345541	other	CAP2	Resistant	0.887755	-1.8	23	0.223186	-0.980104	0.230087	-1.07987	41
BMS345541	other	TRAT1	Sensitive	-0.428571	-1.5	23	0.223186	-0.980104	0.230087	-1.07987	41
BMS345541	other	ELF1	Sensitive	-0.693878	-1.5	23	0.223186	-0.980104	0.230087	-1.07987	41
BMS345541	other	RAD54L2	Sensitive	-0.683673	-1.8	23	0.223186	-0.980104	0.230087	-1.07987	41
BMS345541	other	SIT1	Sensitive	-0.785714	-1.8	23	0.223186	-0.980104	0.230087	-1.07987	41
BMS345541	other	GNA11	Resistant	1	-1.5	23	0.223186	-0.980104	0.230087	-1.07987	41
BMS345541	other	CD3D	Sensitive	-0.632653	-1.5	23	0.223186	-0.980104	0.230087	-1.07987	41
BMS345541	other	CD52	Sensitive	-0.897959	-1.5	23	0.223186	-0.980104	0.230087	-1.07987	41
BMS345541	other	GULP1	Resistant	0.938776	-1.5	23	0.223186	-0.980104	0.230087	-1.07987	41
BMS345541	other	RLTPR	Sensitive	-0.826531	-1.8	23	0.223186	-0.980104	0.230087	-1.07987	41
BMS345541	other	IL2RG	Sensitive	-0.887755	-1.8	23	0.223186	-0.980104	0.230087	-1.07987	41
BMS345541	other	CD38	Sensitive	-0.908163	-1.8	23	0.223186	-0.980104	0.230087	-1.07987	41
BMS345541	other	LST1	Sensitive	-0.877551	-1.5	23	0.223186	-0.980104	0.230087	-1.07987	41
BMS345541	other	CD7	Sensitive	0.377551	-1.8	23	0.223186	-0.980104	0.230087	-1.07987	41
BMS345541	other	E2F2	Sensitive	-0.755102	-1.5	23	0.223186	-0.980104	0.230087	-1.07987	41
BMS345541	other	PTPRC	Sensitive	-0.969388	-1.8	23	0.223186	-0.980104	0.230087	-1.07987	41
BMS345541	other	PTPN7	Sensitive	-1	-1.5	23	0.223186	-0.980104	0.230087	-1.07987	41
BMS345541	other	PTPRCAP	Sensitive	-0.959184	-1.5	23	0.223186	-0.980104	0.230087	-1.07987	41
BMS345541	other	SHPRH	Sensitive	-0.816327	-1.5	23	0.223186	-0.980104	0.230087	-1.07987	41
BMS345541	other	MYB	Sensitive	-0.979592	-1.5	23	0.223186	-0.980104	0.230087	-1.07987	41
BMS345541	other	IQGAP2	Sensitive	-0.510204	-1.5	23	0.223186	-0.980104	0.230087	-1.07987	41
BMS345541	other	GAS2L3	Resistant	0.928571	-1.8	23	0.223186	-0.980104	0.230087	-1.07987	41
BMS345541	other	CD247	Sensitive	-0.612245	-1.5	23	0.223186	-0.980104	0.230087	-1.07987	41
BMS345541	other	CRIM1	Resistant	0.77551	-1.5	23	0.223186	-0.980104	0.230087	-1.07987	41
BMS345541	other	CDC25A	Sensitive	-0.622449	-1.8	23	0.223186	-0.980104	0.230087	-1.07987	41
BMS345541	other	LIMD2	Sensitive	-0.928571	-1.8	23	0.223186	-0.980104	0.230087	-1.07987	41
BMS345541	other	CD3G	Sensitive	-0.397959	-1.8	23	0.223186	-0.980104	0.230087	-1.07987	41
BMS345541	other	TRAF3IP3	Sensitive	-0.938776	-1.5	23	0.223186	-0.980104	0.230087	-1.07987	41
BMS345541	other	TNFAIP8L2	Sensitive	-0.989796	-1.8	23	0.223186	-0.980104	0.230087	-1.07987	41
BMS345541	other	P2RX1	Sensitive	-0.867347	-1.8	23	0.223186	-0.980104	0.230087	-1.07987	41
BMS345541	other	PHLDA1	Resistant	0.989796	-1.8	23	0.223186	-0.980104	0.230087	-1.07987	41
BMS345541	other	ADAM9	Resistant	0.979592	-1.5	23	0.223186	-0.980104	0.230087	-1.07987	41
BMS345541	other	RBM15	Sensitive	-0.663265	-1.8	23	0.223186	-0.980104	0.230087	-1.07987	41
BMS345541	other	SEPT1	Sensitive	-0.857143	-1.5	23	0.223186	-0.980104	0.230087	-1.07987	41
BMS345541	other	PRKCB	Sensitive	-0.918367	-1.5	23	0.223186	-0.980104	0.230087	-1.07987	41
BMS345541	other	N4BP2	Sensitive	-0.744898	-1.8	23	0.223186	-0.980104	0.230087	-1.07987	41
BMS345541	other	NFATC1	Sensitive	-0.77551	-1.5	23	0.223186	-0.980104	0.230087	-1.07987	41
BMS345541	other	RGS18	Sensitive	-0.642857	-1.8	23	0.223186	-0.980104	0.230087	-1.07987	41
BX-795	other	PXK	Sensitive	-0.795918	-1.5	23	0.223186	-0.980104	0.256733	-0.885899	1
CX-5461	other	PRKCB	Sensitive	-0.918367	-1.5	23	0.223186	-0.980104	0.280894	-1.06177	19
CX-5461	other	PTPRC	Sensitive	-0.969388	-1.8	23	0.223186	-0.980104	0.280894	-1.06177	19
CX-5461	other	MDN1	Sensitive	-0.673469	-1.5	23	0.223186	-0.980104	0.280894	-1.06177	19
CX-5461	other	TNFAIP8L2	Sensitive	-0.989796	-1.8	23	0.223186	-0.980104	0.280894	-1.06177	19
CX-5461	other	RAD54L2	Sensitive	-0.683673	-1.8	23	0.223186	-0.980104	0.280894	-1.06177	19
CX-5461	other	SHPRH	Sensitive	-0.816327	-1.5	23	0.223186	-0.980104	0.280894	-1.06177	19
CX-5461	other	PTPRCAP	Sensitive	-0.959184	-1.5	23	0.223186	-0.980104	0.280894	-1.06177	19
CX-5461	other	PTPN7	Sensitive	-1	-1.5	23	0.223186	-0.980104	0.280894	-1.06177	19
CX-5461	other	LIMD2	Sensitive	-0.928571	-1.8	23	0.223186	-0.980104	0.280894	-1.06177	19
CX-5461	other	CD52	Sensitive	-0.897959	-1.5	23	0.223186	-0.980104	0.280894	-1.06177	19
CX-5461	other	MYB	Sensitive	-0.979592	-1.5	23	0.223186	-0.980104	0.280894	-1.06177	19
CX-5461	other	PIK3CG	Sensitive	-0.94898	-1.8	23	0.223186	-0.980104	0.280894	-1.06177	19
CX-5461	other	RLTPR	Sensitive	-0.826531	-1.8	23	0.223186	-0.980104	0.280894	-1.06177	19
CX-5461	other	CD38	Sensitive	-0.908163	-1.8	23	0.223186	-0.980104	0.280894	-1.06177	19
CX-5461	other	CPXM1	Sensitive	0.397959	-1.8	23	0.223186	-0.980104	0.280894	-1.06177	19
CX-5461	other	P2RX1	Sensitive	-0.867347	-1.8	23	0.223186	-0.980104	0.280894	-1.06177	19
CX-5461	other	ADAM9	Resistant	0.979592	-1.5	23	0.223186	-0.980104	0.280894	-1.06177	19
CX-5461	other	GNA11	Resistant	1	-1.5	23	0.223186	-0.980104	0.280894	-1.06177	19
CX-5461	other	N4BP2	Sensitive	-0.744898	-1.8	23	0.223186	-0.980104	0.280894	-1.06177	19
Elesclomol	other	CAP2	Resistant	0.887755	-1.8	23	0.223186	-0.980104	0.314916	-0.940283	1
JW-7-24-1	other	MYB	Sensitive	-0.979592	-1.5	23	0.223186	-0.980104	0.300779	-0.917022	55
JW-7-24-1	other	CD38	Sensitive	-0.908163	-1.8	23	0.223186	-0.980104	0.300779	-0.917022	55
JW-7-24-1	other	ADAM9	Resistant	0.979592	-1.5	23	0.223186	-0.980104	0.300779	-0.917022	55
JW-7-24-1	other	LST1	Sensitive	-0.877551	-1.5	23	0.223186	-0.980104	0.300779	-0.917022	55
JW-7-24-1	other	HES4	Resistant	0.765306	-1.8	23	0.223186	-0.980104	0.300779	-0.917022	55
JW-7-24-1	other	TRAF3IP3	Sensitive	-0.938776	-1.5	23	0.223186	-0.980104	0.300779	-0.917022	55
JW-7-24-1	other	PIK3CG	Sensitive	-0.94898	-1.8	23	0.223186	-0.980104	0.300779	-0.917022	55
JW-7-24-1	other	DKK1	Resistant	0.836735	-1.5	23	0.223186	-0.980104	0.300779	-0.917022	55
JW-7-24-1	other	PRKCB	Sensitive	-0.918367	-1.5	23	0.223186	-0.980104	0.300779	-0.917022	55
JW-7-24-1	other	PTPN7	Sensitive	-1	-1.5	23	0.223186	-0.980104	0.300779	-0.917022	55
JW-7-24-1	other	FAM65B	Sensitive	-0.704082	-1.8	23	0.223186	-0.980104	0.300779	-0.917022	55
JW-7-24-1	other	IGJ	Sensitive	-0.387755	-1.5	23	0.223186	-0.980104	0.300779	-0.917022	55
JW-7-24-1	other	BACH2	Sensitive	-0.540816	-1.8	23	0.223186	-0.980104	0.300779	-0.917022	55
JW-7-24-1	other	KRT19	Resistant	0.581633	-1.8	23	0.223186	-0.980104	0.300779	-0.917022	55
JW-7-24-1	other	TNFAIP8L2	Sensitive	-0.989796	-1.8	23	0.223186	-0.980104	0.300779	-0.917022	55
JW-7-24-1	other	GNA11	Resistant	1	-1.5	23	0.223186	-0.980104	0.300779	-0.917022	55
JW-7-24-1	other	CD79A	Sensitive	-0.836735	-1.5	23	0.223186	-0.980104	0.300779	-0.917022	55
JW-7-24-1	other	SEPT1	Sensitive	-0.857143	-1.5	23	0.223186	-0.980104	0.300779	-0.917022	55
JW-7-24-1	other	PYHIN1	Sensitive	-0.561224	-1.8	23	0.223186	-0.980104	0.300779	-0.917022	55
JW-7-24-1	other	C19orf33	Resistant	0.846939	-1.8	23	0.223186	-0.980104	0.300779	-0.917022	55
JW-7-24-1	other	EPHA2	Resistant	0.969388	-1.8	23	0.223186	-0.980104	0.300779	-0.917022	55
JW-7-24-1	other	LIMD2	Sensitive	-0.928571	-1.8	23	0.223186	-0.980104	0.300779	-0.917022	55
JW-7-24-1	other	PPAP2C	Resistant	0.94898	-1.8	23	0.223186	-0.980104	0.300779	-0.917022	55
JW-7-24-1	other	SFN	Resistant	0.683673	-1.8	23	0.223186	-0.980104	0.300779	-0.917022	55
JW-7-24-1	other	PTPRC	Sensitive	-0.969388	-1.8	23	0.223186	-0.980104	0.300779	-0.917022	55
JW-7-24-1	other	E2F2	Sensitive	-0.755102	-1.5	23	0.223186	-0.980104	0.300779	-0.917022	55
JW-7-24-1	other	RHPN2	Resistant	0.959184	-1.5	23	0.223186	-0.980104	0.300779	-0.917022	55
JW-7-24-1	other	PTPRCAP	Sensitive	-0.959184	-1.5	23	0.223186	-0.980104	0.300779	-0.917022	55
JW-7-24-1	other	DSP	Resistant	0.877551	-1.5	23	0.223186	-0.980104	0.300779	-0.917022	55
JW-7-24-1	other	CD52	Sensitive	-0.897959	-1.5	23	0.223186	-0.980104	0.300779	-0.917022	55
JW-7-24-1	other	PHLDA2	Resistant	0.908163	-1.8	23	0.223186	-0.980104	0.300779	-0.917022	55
JW-7-24-1	other	YIPF6	Resistant	0.918367	-1.5	23	0.223186	-0.980104	0.300779	-0.917022	55
JW-7-24-1	other	BLK	Sensitive	-0.653061	-1.5	23	0.223186	-0.980104	0.300779	-0.917022	55
JW-7-24-1	other	TCL1A	Sensitive	-0.72449	-1.8	23	0.223186	-0.980104	0.300779	-0.917022	55
JW-7-24-1	other	ANKRD44	Sensitive	-0.418367	-1.8	23	0.223186	-0.980104	0.300779	-0.917022	55
JW-7-24-1	other	N4BP2	Sensitive	-0.744898	-1.8	23	0.223186	-0.980104	0.300779	-0.917022	55
JW-7-24-1	other	SIT1	Sensitive	-0.785714	-1.8	23	0.223186	-0.980104	0.300779	-0.917022	55
JW-7-24-1	other	CLIP4	Resistant	0.734694	-1.5	23	0.223186	-0.980104	0.300779	-0.917022	55
JW-7-24-1	other	CD84	Sensitive	-0.765306	-1.8	23	0.223186	-0.980104	0.300779	-0.917022	55
JW-7-24-1	other	SDC1	Resistant	0.897959	-1.5	23	0.223186	-0.980104	0.300779	-0.917022	55
JW-7-24-1	other	PXK	Sensitive	-0.795918	-1.5	23	0.223186	-0.980104	0.300779	-0.917022	55
JW-7-24-1	other	SHPRH	Sensitive	-0.816327	-1.5	23	0.223186	-0.980104	0.300779	-0.917022	55
JW-7-24-1	other	PHLDA1	Resistant	0.989796	-1.8	23	0.223186	-0.980104	0.300779	-0.917022	55
JW-7-24-1	other	NFATC1	Sensitive	-0.77551	-1.5	23	0.223186	-0.980104	0.300779	-0.917022	55
JW-7-24-1	other	MS4A1	Sensitive	-0.438776	-1.8	23	0.223186	-0.980104	0.300779	-0.917022	55
JW-7-24-1	other	GULP1	Resistant	0.938776	-1.5	23	0.223186	-0.980104	0.300779	-0.917022	55
JW-7-24-1	other	BCL2	Sensitive	-0.806122	-1.8	23	0.223186	-0.980104	0.300779	-0.917022	55
JW-7-24-1	other	P2RX1	Sensitive	-0.867347	-1.8	23	0.223186	-0.980104	0.300779	-0.917022	55
JW-7-24-1	other	ZNF430	Sensitive	-0.734694	-1.5	23	0.223186	-0.980104	0.300779	-0.917022	55
JW-7-24-1	other	IL2RG	Sensitive	-0.887755	-1.8	23	0.223186	-0.980104	0.300779	-0.917022	55
JW-7-24-1	other	FCHO2	Resistant	0.857143	-1.5	23	0.223186	-0.980104	0.300779	-0.917022	55
JW-7-24-1	other	TNFRSF17	Sensitive	0.0510204	-1.8	23	0.223186	-0.980104	0.300779	-0.917022	55
JW-7-24-1	other	POU2AF1	Sensitive	-0.846939	-1.8	23	0.223186	-0.980104	0.300779	-0.917022	55
JW-7-24-1	other	LAX1	Sensitive	-0.714286	-1.5	23	0.223186	-0.980104	0.300779	-0.917022	55
JW-7-24-1	other	RLTPR	Sensitive	-0.826531	-1.8	23	0.223186	-0.980104	0.300779	-0.917022	55
KIN001-236	other	ZNF462	Resistant	0.795918	-1.5	23	0.223186	-0.980104	0.202929	-0.882177	25
KIN001-236	other	CD79A	Sensitive	-0.836735	-1.5	23	0.223186	-0.980104	0.202929	-0.882177	25
KIN001-236	other	PHLDA1	Resistant	0.989796	-1.8	23	0.223186	-0.980104	0.202929	-0.882177	25
KIN001-236	other	CD52	Sensitive	-0.897959	-1.5	23	0.223186	-0.980104	0.202929	-0.882177	25
KIN001-236	other	PTPN7	Sensitive	-1	-1.5	23	0.223186	-0.980104	0.202929	-0.882177	25
KIN001-236	other	LIMD2	Sensitive	-0.928571	-1.8	23	0.223186	-0.980104	0.202929	-0.882177	25
KIN001-236	other	PRKCB	Sensitive	-0.918367	-1.5	23	0.223186	-0.980104	0.202929	-0.882177	25
KIN001-236	other	MYB	Sensitive	-0.979592	-1.5	23	0.223186	-0.980104	0.202929	-0.882177	25
KIN001-236	other	ELF1	Sensitive	-0.693878	-1.5	23	0.223186	-0.980104	0.202929	-0.882177	25
KIN001-236	other	PXK	Sensitive	-0.795918	-1.5	23	0.223186	-0.980104	0.202929	-0.882177	25
KIN001-236	other	POU2AF1	Sensitive	-0.846939	-1.8	23	0.223186	-0.980104	0.202929	-0.882177	25
KIN001-236	other	PIK3CG	Sensitive	-0.94898	-1.8	23	0.223186	-0.980104	0.202929	-0.882177	25
KIN001-236	other	BCL2	Sensitive	-0.806122	-1.8	23	0.223186	-0.980104	0.202929	-0.882177	25
KIN001-236	other	CD38	Sensitive	-0.908163	-1.8	23	0.223186	-0.980104	0.202929	-0.882177	25
KIN001-236	other	TNFAIP8L2	Sensitive	-0.989796	-1.8	23	0.223186	-0.980104	0.202929	-0.882177	25
KIN001-236	other	TCL1A	Sensitive	-0.72449	-1.8	23	0.223186	-0.980104	0.202929	-0.882177	25
KIN001-236	other	IL2RG	Sensitive	-0.887755	-1.8	23	0.223186	-0.980104	0.202929	-0.882177	25
KIN001-236	other	PTPRC	Sensitive	-0.969388	-1.8	23	0.223186	-0.980104	0.202929	-0.882177	25
KIN001-236	other	LST1	Sensitive	-0.877551	-1.5	23	0.223186	-0.980104	0.202929	-0.882177	25
KIN001-236	other	PTPRCAP	Sensitive	-0.959184	-1.5	23	0.223186	-0.980104	0.202929	-0.882177	25
KIN001-236	other	GNA11	Resistant	1	-1.5	23	0.223186	-0.980104	0.202929	-0.882177	25
KIN001-236	other	SEPT1	Sensitive	-0.857143	-1.5	23	0.223186	-0.980104	0.202929	-0.882177	25
KIN001-236	other	P2RX1	Sensitive	-0.867347	-1.8	23	0.223186	-0.980104	0.202929	-0.882177	25
KIN001-236	other	VPS13C	Sensitive	-0.602041	-1.8	23	0.223186	-0.980104	0.202929	-0.882177	25
KIN001-236	other	TRAF3IP3	Sensitive	-0.938776	-1.5	23	0.223186	-0.980104	0.202929	-0.882177	25
KIN001-260	other	PHLDA1	Resistant	0.989796	-1.8	23	0.223186	-0.980104	0.126934	-0.952984	30
KIN001-260	other	TNFAIP8L2	Sensitive	-0.989796	-1.8	23	0.223186	-0.980104	0.126934	-0.952984	30
KIN001-260	other	DSP	Resistant	0.877551	-1.5	23	0.223186	-0.980104	0.126934	-0.952984	30
KIN001-260	other	LAX1	Sensitive	-0.714286	-1.5	23	0.223186	-0.980104	0.126934	-0.952984	30
KIN001-260	other	PIK3CG	Sensitive	-0.94898	-1.8	23	0.223186	-0.980104	0.126934	-0.952984	30
KIN001-260	other	GNA11	Resistant	1	-1.5	23	0.223186	-0.980104	0.126934	-0.952984	30
KIN001-260	other	POU2AF1	Sensitive	-0.846939	-1.8	23	0.223186	-0.980104	0.126934	-0.952984	30
KIN001-260	other	P2RX1	Sensitive	-0.867347	-1.8	23	0.223186	-0.980104	0.126934	-0.952984	30
KIN001-260	other	MYB	Sensitive	-0.979592	-1.5	23	0.223186	-0.980104	0.126934	-0.952984	30
KIN001-260	other	HES4	Resistant	0.765306	-1.8	23	0.223186	-0.980104	0.126934	-0.952984	30
KIN001-260	other	SDC1	Resistant	0.897959	-1.5	23	0.223186	-0.980104	0.126934	-0.952984	30
KIN001-260	other	PRKCB	Sensitive	-0.918367	-1.5	23	0.223186	-0.980104	0.126934	-0.952984	30
KIN001-260	other	PTPRCAP	Sensitive	-0.959184	-1.5	23	0.223186	-0.980104	0.126934	-0.952984	30
KIN001-260	other	CD38	Sensitive	-0.908163	-1.8	23	0.223186	-0.980104	0.126934	-0.952984	30
KIN001-260	other	RGS18	Sensitive	-0.642857	-1.8	23	0.223186	-0.980104	0.126934	-0.952984	30
KIN001-260	other	ZNF462	Resistant	0.795918	-1.5	23	0.223186	-0.980104	0.126934	-0.952984	30
KIN001-260	other	PPAP2C	Resistant	0.94898	-1.8	23	0.223186	-0.980104	0.126934	-0.952984	30
KIN001-260	other	PXK	Sensitive	-0.795918	-1.5	23	0.223186	-0.980104	0.126934	-0.952984	30
KIN001-260	other	LST1	Sensitive	-0.877551	-1.5	23	0.223186	-0.980104	0.126934	-0.952984	30
KIN001-260	other	EPHA2	Resistant	0.969388	-1.8	23	0.223186	-0.980104	0.126934	-0.952984	30
KIN001-260	other	TRAF3IP3	Sensitive	-0.938776	-1.5	23	0.223186	-0.980104	0.126934	-0.952984	30
KIN001-260	other	ZEB2	Sensitive	-0.285714	-1.5	23	0.223186	-0.980104	0.126934	-0.952984	30
KIN001-260	other	PTPN7	Sensitive	-1	-1.5	23	0.223186	-0.980104	0.126934	-0.952984	30
KIN001-260	other	LIMD2	Sensitive	-0.928571	-1.8	23	0.223186	-0.980104	0.126934	-0.952984	30
KIN001-260	other	BCL2	Sensitive	-0.806122	-1.8	23	0.223186	-0.980104	0.126934	-0.952984	30
KIN001-260	other	CD84	Sensitive	-0.765306	-1.8	23	0.223186	-0.980104	0.126934	-0.952984	30
KIN001-260	other	IL2RG	Sensitive	-0.887755	-1.8	23	0.223186	-0.980104	0.126934	-0.952984	30
KIN001-260	other	MEI1	Sensitive	0.438776	-1.8	23	0.223186	-0.980104	0.126934	-0.952984	30
KIN001-260	other	CD52	Sensitive	-0.897959	-1.5	23	0.223186	-0.980104	0.126934	-0.952984	30
KIN001-260	other	PTPRC	Sensitive	-0.969388	-1.8	23	0.223186	-0.980104	0.126934	-0.952984	30
NG-25	other	NFATC1	Sensitive	-0.77551	-1.5	23	0.223186	-0.980104	0.137813	-1.03217	55
NG-25	other	ANKRD44	Sensitive	-0.418367	-1.8	23	0.223186	-0.980104	0.137813	-1.03217	55
NG-25	other	CD52	Sensitive	-0.897959	-1.5	23	0.223186	-0.980104	0.137813	-1.03217	55
NG-25	other	P2RX1	Sensitive	-0.867347	-1.8	23	0.223186	-0.980104	0.137813	-1.03217	55
NG-25	other	GULP1	Resistant	0.938776	-1.5	23	0.223186	-0.980104	0.137813	-1.03217	55
NG-25	other	DSP	Resistant	0.877551	-1.5	23	0.223186	-0.980104	0.137813	-1.03217	55
NG-25	other	SEPT1	Sensitive	-0.857143	-1.5	23	0.223186	-0.980104	0.137813	-1.03217	55
NG-25	other	DOCK11	Sensitive	-0.27551	-1.8	23	0.223186	-0.980104	0.137813	-1.03217	55
NG-25	other	IGJ	Sensitive	-0.387755	-1.5	23	0.223186	-0.980104	0.137813	-1.03217	55
NG-25	other	CD84	Sensitive	-0.765306	-1.8	23	0.223186	-0.980104	0.137813	-1.03217	55
NG-25	other	ATM	Sensitive	-0.193878	-1.8	23	0.223186	-0.980104	0.137813	-1.03217	55
NG-25	other	TNFAIP8L2	Sensitive	-0.989796	-1.8	23	0.223186	-0.980104	0.137813	-1.03217	55
NG-25	other	PRKCB	Sensitive	-0.918367	-1.5	23	0.223186	-0.980104	0.137813	-1.03217	55
NG-25	other	SDC1	Resistant	0.897959	-1.5	23	0.223186	-0.980104	0.137813	-1.03217	55
NG-25	other	PTPN7	Sensitive	-1	-1.5	23	0.223186	-0.980104	0.137813	-1.03217	55
NG-25	other	MYB	Sensitive	-0.979592	-1.5	23	0.223186	-0.980104	0.137813	-1.03217	55
NG-25	other	IER5L	Resistant	0.867347	-1.8	23	0.223186	-0.980104	0.137813	-1.03217	55
NG-25	other	PPAP2C	Resistant	0.94898	-1.8	23	0.223186	-0.980104	0.137813	-1.03217	55
NG-25	other	BCL2	Sensitive	-0.806122	-1.8	23	0.223186	-0.980104	0.137813	-1.03217	55
NG-25	other	TRAF3IP3	Sensitive	-0.938776	-1.5	23	0.223186	-0.980104	0.137813	-1.03217	55
NG-25	other	PTPRC	Sensitive	-0.969388	-1.8	23	0.223186	-0.980104	0.137813	-1.03217	55
NG-25	other	APOL4	Sensitive	-0.469388	-1.5	23	0.223186	-0.980104	0.137813	-1.03217	55
NG-25	other	SFN	Resistant	0.683673	-1.8	23	0.223186	-0.980104	0.137813	-1.03217	55
NG-25	other	LIMD2	Sensitive	-0.928571	-1.8	23	0.223186	-0.980104	0.137813	-1.03217	55
NG-25	other	PHLDA1	Resistant	0.989796	-1.8	23	0.223186	-0.980104	0.137813	-1.03217	55
NG-25	other	YIPF6	Resistant	0.918367	-1.5	23	0.223186	-0.980104	0.137813	-1.03217	55
NG-25	other	EPHA2	Resistant	0.969388	-1.8	23	0.223186	-0.980104	0.137813	-1.03217	55
NG-25	other	RGS18	Sensitive	-0.642857	-1.8	23	0.223186	-0.980104	0.137813	-1.03217	55
NG-25	other	LST1	Sensitive	-0.877551	-1.5	23	0.223186	-0.980104	0.137813	-1.03217	55
NG-25	other	CD79A	Sensitive	-0.836735	-1.5	23	0.223186	-0.980104	0.137813	-1.03217	55
NG-25	other	N4BP2	Sensitive	-0.744898	-1.8	23	0.223186	-0.980104	0.137813	-1.03217	55
NG-25	other	BLK	Sensitive	-0.653061	-1.5	23	0.223186	-0.980104	0.137813	-1.03217	55
NG-25	other	RLTPR	Sensitive	-0.826531	-1.8	23	0.223186	-0.980104	0.137813	-1.03217	55
NG-25	other	POU2AF1	Sensitive	-0.846939	-1.8	23	0.223186	-0.980104	0.137813	-1.03217	55
NG-25	other	SHPRH	Sensitive	-0.816327	-1.5	23	0.223186	-0.980104	0.137813	-1.03217	55
NG-25	other	HES4	Resistant	0.765306	-1.8	23	0.223186	-0.980104	0.137813	-1.03217	55
NG-25	other	GAS2L3	Resistant	0.928571	-1.8	23	0.223186	-0.980104	0.137813	-1.03217	55
NG-25	other	IL2RG	Sensitive	-0.887755	-1.8	23	0.223186	-0.980104	0.137813	-1.03217	55
NG-25	other	PXK	Sensitive	-0.795918	-1.5	23	0.223186	-0.980104	0.137813	-1.03217	55
NG-25	other	EVI2A	Sensitive	-0.520408	-1.8	23	0.223186	-0.980104	0.137813	-1.03217	55
NG-25	other	RHPN2	Resistant	0.959184	-1.5	23	0.223186	-0.980104	0.137813	-1.03217	55
NG-25	other	PHLDA2	Resistant	0.908163	-1.8	23	0.223186	-0.980104	0.137813	-1.03217	55
NG-25	other	TCL1A	Sensitive	-0.72449	-1.8	23	0.223186	-0.980104	0.137813	-1.03217	55
NG-25	other	FAM65B	Sensitive	-0.704082	-1.8	23	0.223186	-0.980104	0.137813	-1.03217	55
NG-25	other	MS4A1	Sensitive	-0.438776	-1.8	23	0.223186	-0.980104	0.137813	-1.03217	55
NG-25	other	CD38	Sensitive	-0.908163	-1.8	23	0.223186	-0.980104	0.137813	-1.03217	55
NG-25	other	LAX1	Sensitive	-0.714286	-1.5	23	0.223186	-0.980104	0.137813	-1.03217	55
NG-25	other	PIK3CG	Sensitive	-0.94898	-1.8	23	0.223186	-0.980104	0.137813	-1.03217	55
NG-25	other	VPS13C	Sensitive	-0.602041	-1.8	23	0.223186	-0.980104	0.137813	-1.03217	55
NG-25	other	ELF1	Sensitive	-0.693878	-1.5	23	0.223186	-0.980104	0.137813	-1.03217	55
NG-25	other	MDN1	Sensitive	-0.673469	-1.5	23	0.223186	-0.980104	0.137813	-1.03217	55
NG-25	other	ZNF430	Sensitive	-0.734694	-1.5	23	0.223186	-0.980104	0.137813	-1.03217	55
NG-25	other	SIT1	Sensitive	-0.785714	-1.8	23	0.223186	-0.980104	0.137813	-1.03217	55
NG-25	other	GNA11	Resistant	1	-1.5	23	0.223186	-0.980104	0.137813	-1.03217	55
NG-25	other	PTPRCAP	Sensitive	-0.959184	-1.5	23	0.223186	-0.980104	0.137813	-1.03217	55
QL-X-138	other	PTPN7	Sensitive	-1	-1.5	23	0.223186	-0.980104	0.280894	-0.898435	35
QL-X-138	other	RLTPR	Sensitive	-0.826531	-1.8	23	0.223186	-0.980104	0.280894	-0.898435	35
QL-X-138	other	SEPT1	Sensitive	-0.857143	-1.5	23	0.223186	-0.980104	0.280894	-0.898435	35
QL-X-138	other	PRKCB	Sensitive	-0.918367	-1.5	23	0.223186	-0.980104	0.280894	-0.898435	35
QL-X-138	other	MYB	Sensitive	-0.979592	-1.5	23	0.223186	-0.980104	0.280894	-0.898435	35
QL-X-138	other	BCL2	Sensitive	-0.806122	-1.8	23	0.223186	-0.980104	0.280894	-0.898435	35
QL-X-138	other	PIK3CG	Sensitive	-0.94898	-1.8	23	0.223186	-0.980104	0.280894	-0.898435	35
QL-X-138	other	NFATC1	Sensitive	-0.77551	-1.5	23	0.223186	-0.980104	0.280894	-0.898435	35
QL-X-138	other	BLK	Sensitive	-0.653061	-1.5	23	0.223186	-0.980104	0.280894	-0.898435	35
QL-X-138	other	N4BP2	Sensitive	-0.744898	-1.8	23	0.223186	-0.980104	0.280894	-0.898435	35
QL-X-138	other	PXK	Sensitive	-0.795918	-1.5	23	0.223186	-0.980104	0.280894	-0.898435	35
QL-X-138	other	PPAP2C	Resistant	0.94898	-1.8	23	0.223186	-0.980104	0.280894	-0.898435	35
QL-X-138	other	PTPRC	Sensitive	-0.969388	-1.8	23	0.223186	-0.980104	0.280894	-0.898435	35
QL-X-138	other	E2F2	Sensitive	-0.755102	-1.5	23	0.223186	-0.980104	0.280894	-0.898435	35
QL-X-138	other	CD52	Sensitive	-0.897959	-1.5	23	0.223186	-0.980104	0.280894	-0.898435	35
QL-X-138	other	POU2AF1	Sensitive	-0.846939	-1.8	23	0.223186	-0.980104	0.280894	-0.898435	35
QL-X-138	other	TCL1A	Sensitive	-0.72449	-1.8	23	0.223186	-0.980104	0.280894	-0.898435	35
QL-X-138	other	CD38	Sensitive	-0.908163	-1.8	23	0.223186	-0.980104	0.280894	-0.898435	35
QL-X-138	other	EPHA2	Resistant	0.969388	-1.8	23	0.223186	-0.980104	0.280894	-0.898435	35
QL-X-138	other	BACH2	Sensitive	-0.540816	-1.8	23	0.223186	-0.980104	0.280894	-0.898435	35
QL-X-138	other	IL2RG	Sensitive	-0.887755	-1.8	23	0.223186	-0.980104	0.280894	-0.898435	35
QL-X-138	other	PTPRCAP	Sensitive	-0.959184	-1.5	23	0.223186	-0.980104	0.280894	-0.898435	35
QL-X-138	other	C19orf33	Resistant	0.846939	-1.8	23	0.223186	-0.980104	0.280894	-0.898435	35
QL-X-138	other	LIMD2	Sensitive	-0.928571	-1.8	23	0.223186	-0.980104	0.280894	-0.898435	35
QL-X-138	other	TNFAIP8L2	Sensitive	-0.989796	-1.8	23	0.223186	-0.980104	0.280894	-0.898435	35
QL-X-138	other	ZNF430	Sensitive	-0.734694	-1.5	23	0.223186	-0.980104	0.280894	-0.898435	35
QL-X-138	other	GNA11	Resistant	1	-1.5	23	0.223186	-0.980104	0.280894	-0.898435	35
QL-X-138	other	FAM65B	Sensitive	-0.704082	-1.8	23	0.223186	-0.980104	0.280894	-0.898435	35
QL-X-138	other	TRAF3IP3	Sensitive	-0.938776	-1.5	23	0.223186	-0.980104	0.280894	-0.898435	35
QL-X-138	other	PHLDA1	Resistant	0.989796	-1.8	23	0.223186	-0.980104	0.280894	-0.898435	35
QL-X-138	other	CD79A	Sensitive	-0.836735	-1.5	23	0.223186	-0.980104	0.280894	-0.898435	35
QL-X-138	other	SHPRH	Sensitive	-0.816327	-1.5	23	0.223186	-0.980104	0.280894	-0.898435	35
QL-X-138	other	GULP1	Resistant	0.938776	-1.5	23	0.223186	-0.980104	0.280894	-0.898435	35
QL-X-138	other	PHLDA2	Resistant	0.908163	-1.8	23	0.223186	-0.980104	0.280894	-0.898435	35
QL-X-138	other	SIT1	Sensitive	-0.785714	-1.8	23	0.223186	-0.980104	0.280894	-0.898435	35
QL-XII-61	other	TRAF3IP3	Sensitive	-0.938776	-1.5	23	0.223186	-0.980104	0.155017	-1.05327	4
QL-XII-61	other	PTPRC	Sensitive	-0.969388	-1.8	23	0.223186	-0.980104	0.155017	-1.05327	4
QL-XII-61	other	TNFAIP8L2	Sensitive	-0.989796	-1.8	23	0.223186	-0.980104	0.155017	-1.05327	4
QL-XII-61	other	PTPN7	Sensitive	-1	-1.5	23	0.223186	-0.980104	0.155017	-1.05327	4
SNX-2112	other	BLK	Sensitive	-0.653061	-1.5	23	0.223186	-0.980104	0.256733	-1.07431	39
SNX-2112	other	RBM15	Sensitive	-0.663265	-1.8	23	0.223186	-0.980104	0.256733	-1.07431	39
SNX-2112	other	CD84	Sensitive	-0.765306	-1.8	23	0.223186	-0.980104	0.256733	-1.07431	39
SNX-2112	other	TNFAIP8L2	Sensitive	-0.989796	-1.8	23	0.223186	-0.980104	0.256733	-1.07431	39
SNX-2112	other	NFATC1	Sensitive	-0.77551	-1.5	23	0.223186	-0.980104	0.256733	-1.07431	39
SNX-2112	other	LST1	Sensitive	-0.877551	-1.5	23	0.223186	-0.980104	0.256733	-1.07431	39
SNX-2112	other	PIK3CG	Sensitive	-0.94898	-1.8	23	0.223186	-0.980104	0.256733	-1.07431	39
SNX-2112	other	CD52	Sensitive	-0.897959	-1.5	23	0.223186	-0.980104	0.256733	-1.07431	39
SNX-2112	other	POU2AF1	Sensitive	-0.846939	-1.8	23	0.223186	-0.980104	0.256733	-1.07431	39
SNX-2112	other	LIMD2	Sensitive	-0.928571	-1.8	23	0.223186	-0.980104	0.256733	-1.07431	39
SNX-2112	other	P2RX1	Sensitive	-0.867347	-1.8	23	0.223186	-0.980104	0.256733	-1.07431	39
SNX-2112	other	RLTPR	Sensitive	-0.826531	-1.8	23	0.223186	-0.980104	0.256733	-1.07431	39
SNX-2112	other	CAP2	Resistant	0.887755	-1.8	23	0.223186	-0.980104	0.256733	-1.07431	39
[truncated: 938 more rows]

## Sheet: Fig. 4a
Fig. 4a Significant KEGG pathways enriched by mRNAs in the miRNA-target regulatory network.
miRNA	Target	Pathway	Pvalue	FDR
hsa-miR-146b-3p	ADCY5	cGMP-PKG signaling pathway	0.0001678	0.00407834
hsa-miR-146b-3p	ADCY5	Rap1 signaling pathway	0.000126646	0.00363051
hsa-miR-146b-5p	ADCY5	cGMP-PKG signaling pathway	0.0001678	0.00407834
hsa-miR-146b-5p	ADCY5	Rap1 signaling pathway	0.000126646	0.00363051
hsa-miR-135b-5p	ADRA2A	cGMP-PKG signaling pathway	0.0001678	0.00407834
hsa-miR-17-5p	ADRA2A	cGMP-PKG signaling pathway	0.0001678	0.00407834
hsa-miR-33a-5p	ADRA2A	cGMP-PKG signaling pathway	0.0001678	0.00407834
hsa-miR-106a-5p	ADRA2A	cGMP-PKG signaling pathway	0.0001678	0.00407834
hsa-miR-200b-5p	AGTR1	Calcium signaling pathway	0.00021254	0.00430081
hsa-miR-200b-5p	AGTR1	cGMP-PKG signaling pathway	0.0001678	0.00407834
hsa-miR-410-3p	AGTR1	Calcium signaling pathway	0.00021254	0.00430081
hsa-miR-410-3p	AGTR1	cGMP-PKG signaling pathway	0.0001678	0.00407834
hsa-miR-33a-5p	AGTR1	Calcium signaling pathway	0.00021254	0.00430081
hsa-miR-33a-5p	AGTR1	cGMP-PKG signaling pathway	0.0001678	0.00407834
hsa-miR-200a-5p	AGTR1	Calcium signaling pathway	0.00021254	0.00430081
hsa-miR-200a-5p	AGTR1	cGMP-PKG signaling pathway	0.0001678	0.00407834
hsa-miR-19b-3p	ATF2	cGMP-PKG signaling pathway	0.0001678	0.00407834
hsa-miR-19b-3p	ATF2	PI3K-Akt signaling pathway	1.48421e-06	0.00010378
hsa-miR-19b-3p	ATF2	MAPK signaling pathway	7.018e-08	1.2071e-05
hsa-miR-17-5p	ATP1A2	cGMP-PKG signaling pathway	0.0001678	0.00407834
hsa-miR-218-5p	ATP1A2	cGMP-PKG signaling pathway	0.0001678	0.00407834
hsa-miR-130b-3p	ATP1A2	cGMP-PKG signaling pathway	0.0001678	0.00407834
hsa-miR-19a-3p	ATP1A2	cGMP-PKG signaling pathway	0.0001678	0.00407834
hsa-miR-93-5p	ATP1A2	cGMP-PKG signaling pathway	0.0001678	0.00407834
hsa-miR-19b-3p	ATP1A2	cGMP-PKG signaling pathway	0.0001678	0.00407834
hsa-miR-106a-5p	ATP1A2	cGMP-PKG signaling pathway	0.0001678	0.00407834
hsa-miR-200b-3p	AVPR1A	Calcium signaling pathway	0.00021254	0.00430081
hsa-miR-429	AVPR1A	Calcium signaling pathway	0.00021254	0.00430081
hsa-miR-135b-5p	BCL2	Focal adhesion	1.87231e-05	0.000920105
hsa-miR-135b-5p	BCL2	PI3K-Akt signaling pathway	1.48421e-06	0.00010378
hsa-miR-493-5p	BCL2	Focal adhesion	1.87231e-05	0.000920105
hsa-miR-493-5p	BCL2	PI3K-Akt signaling pathway	1.48421e-06	0.00010378
hsa-miR-18a-5p	BCL2	Focal adhesion	1.87231e-05	0.000920105
hsa-miR-18a-5p	BCL2	PI3K-Akt signaling pathway	1.48421e-06	0.00010378
hsa-miR-17-5p	BCL2	Focal adhesion	1.87231e-05	0.000920105
hsa-miR-17-5p	BCL2	PI3K-Akt signaling pathway	1.48421e-06	0.00010378
hsa-miR-940	BCL2	Focal adhesion	1.87231e-05	0.000920105
hsa-miR-940	BCL2	PI3K-Akt signaling pathway	1.48421e-06	0.00010378
hsa-miR-93-5p	BCL2	Focal adhesion	1.87231e-05	0.000920105
hsa-miR-93-5p	BCL2	PI3K-Akt signaling pathway	1.48421e-06	0.00010378
hsa-miR-335-3p	BCL2	Focal adhesion	1.87231e-05	0.000920105
hsa-miR-335-3p	BCL2	PI3K-Akt signaling pathway	1.48421e-06	0.00010378
hsa-miR-106a-5p	BCL2	Focal adhesion	1.87231e-05	0.000920105
hsa-miR-106a-5p	BCL2	PI3K-Akt signaling pathway	1.48421e-06	0.00010378
hsa-miR-200b-3p	BCL2	Focal adhesion	1.87231e-05	0.000920105
hsa-miR-200b-3p	BCL2	PI3K-Akt signaling pathway	1.48421e-06	0.00010378
hsa-miR-429	BCL2	Focal adhesion	1.87231e-05	0.000920105
hsa-miR-429	BCL2	PI3K-Akt signaling pathway	1.48421e-06	0.00010378
hsa-miR-200b-5p	BCL2	Focal adhesion	1.87231e-05	0.000920105
hsa-miR-200b-5p	BCL2	PI3K-Akt signaling pathway	1.48421e-06	0.00010378
hsa-miR-146b-3p	BCL2	Focal adhesion	1.87231e-05	0.000920105
hsa-miR-146b-3p	BCL2	PI3K-Akt signaling pathway	1.48421e-06	0.00010378
hsa-miR-758-3p	BCL2	Focal adhesion	1.87231e-05	0.000920105
hsa-miR-758-3p	BCL2	PI3K-Akt signaling pathway	1.48421e-06	0.00010378
hsa-miR-200b-5p	BIRC3	Focal adhesion	1.87231e-05	0.000920105
hsa-miR-200b-3p	BIRC3	Focal adhesion	1.87231e-05	0.000920105
hsa-miR-200a-5p	BIRC3	Focal adhesion	1.87231e-05	0.000920105
hsa-miR-18a-5p	BRAF	MAPK signaling pathway	7.018e-08	1.2071e-05
hsa-miR-18a-5p	BRAF	Rap1 signaling pathway	0.000126646	0.00363051
hsa-miR-18a-5p	BRAF	Focal adhesion	1.87231e-05	0.000920105
hsa-miR-19b-3p	BRAF	MAPK signaling pathway	7.018e-08	1.2071e-05
hsa-miR-19b-3p	BRAF	Rap1 signaling pathway	0.000126646	0.00363051
hsa-miR-19b-3p	BRAF	Focal adhesion	1.87231e-05	0.000920105
hsa-miR-19a-3p	BRAF	MAPK signaling pathway	7.018e-08	1.2071e-05
hsa-miR-19a-3p	BRAF	Rap1 signaling pathway	0.000126646	0.00363051
hsa-miR-19a-3p	BRAF	Focal adhesion	1.87231e-05	0.000920105
hsa-miR-17-5p	BRAF	MAPK signaling pathway	7.018e-08	1.2071e-05
hsa-miR-17-5p	BRAF	Rap1 signaling pathway	0.000126646	0.00363051
hsa-miR-17-5p	BRAF	Focal adhesion	1.87231e-05	0.000920105
hsa-miR-93-5p	BRAF	MAPK signaling pathway	7.018e-08	1.2071e-05
hsa-miR-93-5p	BRAF	Rap1 signaling pathway	0.000126646	0.00363051
hsa-miR-93-5p	BRAF	Focal adhesion	1.87231e-05	0.000920105
hsa-miR-335-3p	CACNA1A	Calcium signaling pathway	0.00021254	0.00430081
hsa-miR-335-3p	CACNA1A	MAPK signaling pathway	7.018e-08	1.2071e-05
hsa-miR-33a-5p	CACNA1D	Calcium signaling pathway	0.00021254	0.00430081
hsa-miR-33a-5p	CACNA1D	MAPK signaling pathway	7.018e-08	1.2071e-05
hsa-miR-33a-5p	CACNA1D	cGMP-PKG signaling pathway	0.0001678	0.00407834
hsa-miR-134-5p	CACNA1D	Calcium signaling pathway	0.00021254	0.00430081
hsa-miR-134-5p	CACNA1D	MAPK signaling pathway	7.018e-08	1.2071e-05
hsa-miR-134-5p	CACNA1D	cGMP-PKG signaling pathway	0.0001678	0.00407834
hsa-miR-135b-5p	CACNA1D	Calcium signaling pathway	0.00021254	0.00430081
hsa-miR-135b-5p	CACNA1D	MAPK signaling pathway	7.018e-08	1.2071e-05
hsa-miR-135b-5p	CACNA1D	cGMP-PKG signaling pathway	0.0001678	0.00407834
hsa-miR-33a-5p	CACNA2D1	MAPK signaling pathway	7.018e-08	1.2071e-05
hsa-miR-410-3p	CACNA2D1	MAPK signaling pathway	7.018e-08	1.2071e-05
hsa-miR-675-3p	CACNA2D1	MAPK signaling pathway	7.018e-08	1.2071e-05
hsa-miR-19a-3p	CACNA2D1	MAPK signaling pathway	7.018e-08	1.2071e-05
hsa-miR-200b-3p	CACNA2D1	MAPK signaling pathway	7.018e-08	1.2071e-05
hsa-miR-335-3p	CACNA2D1	MAPK signaling pathway	7.018e-08	1.2071e-05
hsa-miR-19b-3p	CACNA2D1	MAPK signaling pathway	7.018e-08	1.2071e-05
hsa-miR-200a-3p	CACNA2D1	MAPK signaling pathway	7.018e-08	1.2071e-05
hsa-miR-584-5p	CACNA2D1	MAPK signaling pathway	7.018e-08	1.2071e-05
hsa-miR-130b-5p	CACNA2D1	MAPK signaling pathway	7.018e-08	1.2071e-05
hsa-miR-429	CACNA2D1	MAPK signaling pathway	7.018e-08	1.2071e-05
hsa-miR-940	CALML3	Ras signaling pathway	0.000110541	0.00345692
hsa-miR-940	CALML3	cGMP-PKG signaling pathway	0.0001678	0.00407834
hsa-miR-940	CALML3	Calcium signaling pathway	0.00021254	0.00430081
hsa-miR-940	CALML3	Rap1 signaling pathway	0.000126646	0.00363051
hsa-miR-940	CASQ1	Calcium signaling pathway	0.00021254	0.00430081
hsa-miR-19b-3p	CASQ1	Calcium signaling pathway	0.00021254	0.00430081
hsa-miR-93-5p	CD274	Cell adhesion molecules (CAMs)	0.000211435	0.00430081
hsa-miR-940	CD274	Cell adhesion molecules (CAMs)	0.000211435	0.00430081
hsa-miR-17-5p	CD274	Cell adhesion molecules (CAMs)	0.000211435	0.00430081
hsa-miR-106a-5p	CD274	Cell adhesion molecules (CAMs)	0.000211435	0.00430081
hsa-miR-130b-3p	CD274	Cell adhesion molecules (CAMs)	0.000211435	0.00430081
hsa-miR-17-5p	CD38	Calcium signaling pathway	0.00021254	0.00430081
hsa-miR-335-3p	CDH15	Cell adhesion molecules (CAMs)	0.000211435	0.00430081
hsa-miR-93-5p	CHRNA7	Calcium signaling pathway	0.00021254	0.00430081
hsa-miR-455-5p	CHRNA7	Calcium signaling pathway	0.00021254	0.00430081
hsa-miR-106a-5p	CHRNA7	Calcium signaling pathway	0.00021254	0.00430081
hsa-miR-17-5p	CHRNA7	Calcium signaling pathway	0.00021254	0.00430081
hsa-miR-940	CHRNA7	Calcium signaling pathway	0.00021254	0.00430081
hsa-miR-31-5p	CHRNA7	Calcium signaling pathway	0.00021254	0.00430081
hsa-miR-135b-5p	CLDN11	Cell adhesion molecules (CAMs)	0.000211435	0.00430081
hsa-miR-940	CLDN2	Cell adhesion molecules (CAMs)	0.000211435	0.00430081
hsa-miR-146b-3p	CLDN2	Cell adhesion molecules (CAMs)	0.000211435	0.00430081
hsa-miR-218-5p	CLDN2	Cell adhesion molecules (CAMs)	0.000211435	0.00430081
hsa-miR-17-5p	CLDN2	Cell adhesion molecules (CAMs)	0.000211435	0.00430081
hsa-miR-93-5p	CLDN2	Cell adhesion molecules (CAMs)	0.000211435	0.00430081
hsa-miR-335-3p	CLDN2	Cell adhesion molecules (CAMs)	0.000211435	0.00430081
hsa-miR-31-5p	CLDN2	Cell adhesion molecules (CAMs)	0.000211435	0.00430081
hsa-miR-106a-5p	CLDN2	Cell adhesion molecules (CAMs)	0.000211435	0.00430081
hsa-miR-493-5p	CNGA1	cGMP-PKG signaling pathway	0.0001678	0.00407834
hsa-miR-33a-5p	CNTN1	Cell adhesion molecules (CAMs)	0.000211435	0.00430081
hsa-miR-200a-3p	CNTN1	Cell adhesion molecules (CAMs)	0.000211435	0.00430081
hsa-miR-200b-3p	CNTN1	Cell adhesion molecules (CAMs)	0.000211435	0.00430081
hsa-miR-429	CNTN1	Cell adhesion molecules (CAMs)	0.000211435	0.00430081
hsa-miR-335-3p	CNTN1	Cell adhesion molecules (CAMs)	0.000211435	0.00430081
hsa-miR-584-5p	COL1A1	Focal adhesion	1.87231e-05	0.000920105
hsa-miR-584-5p	COL1A1	PI3K-Akt signaling pathway	1.48421e-06	0.00010378
hsa-miR-584-5p	COL1A1	ECM-receptor interaction	1.50843e-06	0.00010378
hsa-miR-940	COL1A1	Focal adhesion	1.87231e-05	0.000920105
hsa-miR-940	COL1A1	PI3K-Akt signaling pathway	1.48421e-06	0.00010378
hsa-miR-940	COL1A1	ECM-receptor interaction	1.50843e-06	0.00010378
hsa-miR-31-5p	COL1A1	Focal adhesion	1.87231e-05	0.000920105
hsa-miR-31-5p	COL1A1	PI3K-Akt signaling pathway	1.48421e-06	0.00010378
hsa-miR-31-5p	COL1A1	ECM-receptor interaction	1.50843e-06	0.00010378
hsa-miR-218-5p	COL1A1	Focal adhesion	1.87231e-05	0.000920105
hsa-miR-218-5p	COL1A1	PI3K-Akt signaling pathway	1.48421e-06	0.00010378
hsa-miR-218-5p	COL1A1	ECM-receptor interaction	1.50843e-06	0.00010378
hsa-miR-130b-3p	COL1A1	Focal adhesion	1.87231e-05	0.000920105
hsa-miR-130b-3p	COL1A1	PI3K-Akt signaling pathway	1.48421e-06	0.00010378
hsa-miR-130b-3p	COL1A1	ECM-receptor interaction	1.50843e-06	0.00010378
hsa-miR-134-5p	COL2A1	PI3K-Akt signaling pathway	1.48421e-06	0.00010378
hsa-miR-134-5p	COL2A1	Focal adhesion	1.87231e-05	0.000920105
hsa-miR-134-5p	COL2A1	ECM-receptor interaction	1.50843e-06	0.00010378
hsa-miR-106a-5p	COL2A1	PI3K-Akt signaling pathway	1.48421e-06	0.00010378
hsa-miR-106a-5p	COL2A1	Focal adhesion	1.87231e-05	0.000920105
hsa-miR-106a-5p	COL2A1	ECM-receptor interaction	1.50843e-06	0.00010378
hsa-miR-335-3p	COL2A1	PI3K-Akt signaling pathway	1.48421e-06	0.00010378
hsa-miR-335-3p	COL2A1	Focal adhesion	1.87231e-05	0.000920105
hsa-miR-335-3p	COL2A1	ECM-receptor interaction	1.50843e-06	0.00010378
hsa-miR-130b-5p	COL4A3	ECM-receptor interaction	1.50843e-06	0.00010378
hsa-miR-130b-5p	COL4A3	PI3K-Akt signaling pathway	1.48421e-06	0.00010378
hsa-miR-130b-5p	COL4A3	Focal adhesion	1.87231e-05	0.000920105
hsa-miR-203b-3p	COL4A3	ECM-receptor interaction	1.50843e-06	0.00010378
hsa-miR-203b-3p	COL4A3	PI3K-Akt signaling pathway	1.48421e-06	0.00010378
hsa-miR-203b-3p	COL4A3	Focal adhesion	1.87231e-05	0.000920105
hsa-miR-429	COL4A3	ECM-receptor interaction	1.50843e-06	0.00010378
hsa-miR-429	COL4A3	PI3K-Akt signaling pathway	1.48421e-06	0.00010378
hsa-miR-429	COL4A3	Focal adhesion	1.87231e-05	0.000920105
hsa-miR-200b-3p	COL4A3	ECM-receptor interaction	1.50843e-06	0.00010378
hsa-miR-200b-3p	COL4A3	PI3K-Akt signaling pathway	1.48421e-06	0.00010378
hsa-miR-200b-3p	COL4A3	Focal adhesion	1.87231e-05	0.000920105
hsa-miR-135b-5p	COL4A3	ECM-receptor interaction	1.50843e-06	0.00010378
hsa-miR-135b-5p	COL4A3	PI3K-Akt signaling pathway	1.48421e-06	0.00010378
hsa-miR-135b-5p	COL4A3	Focal adhesion	1.87231e-05	0.000920105
hsa-miR-146b-5p	COL4A3	ECM-receptor interaction	1.50843e-06	0.00010378
hsa-miR-146b-5p	COL4A3	PI3K-Akt signaling pathway	1.48421e-06	0.00010378
hsa-miR-146b-5p	COL4A3	Focal adhesion	1.87231e-05	0.000920105
hsa-miR-106a-5p	COL4A3	ECM-receptor interaction	1.50843e-06	0.00010378
hsa-miR-106a-5p	COL4A3	PI3K-Akt signaling pathway	1.48421e-06	0.00010378
hsa-miR-106a-5p	COL4A3	Focal adhesion	1.87231e-05	0.000920105
hsa-miR-410-3p	COL4A3	ECM-receptor interaction	1.50843e-06	0.00010378
hsa-miR-410-3p	COL4A3	PI3K-Akt signaling pathway	1.48421e-06	0.00010378
hsa-miR-410-3p	COL4A3	Focal adhesion	1.87231e-05	0.000920105
hsa-miR-93-5p	COL4A3	ECM-receptor interaction	1.50843e-06	0.00010378
hsa-miR-93-5p	COL4A3	PI3K-Akt signaling pathway	1.48421e-06	0.00010378
hsa-miR-93-5p	COL4A3	Focal adhesion	1.87231e-05	0.000920105
hsa-miR-17-5p	COL4A3	ECM-receptor interaction	1.50843e-06	0.00010378
hsa-miR-17-5p	COL4A3	PI3K-Akt signaling pathway	1.48421e-06	0.00010378
hsa-miR-17-5p	COL4A3	Focal adhesion	1.87231e-05	0.000920105
hsa-miR-31-5p	COL4A4	ECM-receptor interaction	1.50843e-06	0.00010378
hsa-miR-31-5p	COL4A4	Focal adhesion	1.87231e-05	0.000920105
hsa-miR-31-5p	COL4A4	PI3K-Akt signaling pathway	1.48421e-06	0.00010378
hsa-miR-410-3p	COL4A4	ECM-receptor interaction	1.50843e-06	0.00010378
hsa-miR-410-3p	COL4A4	Focal adhesion	1.87231e-05	0.000920105
hsa-miR-410-3p	COL4A4	PI3K-Akt signaling pathway	1.48421e-06	0.00010378
hsa-miR-130b-5p	COL4A4	ECM-receptor interaction	1.50843e-06	0.00010378
hsa-miR-130b-5p	COL4A4	Focal adhesion	1.87231e-05	0.000920105
hsa-miR-130b-5p	COL4A4	PI3K-Akt signaling pathway	1.48421e-06	0.00010378
hsa-miR-335-3p	COL4A5	PI3K-Akt signaling pathway	1.48421e-06	0.00010378
hsa-miR-335-3p	COL4A5	ECM-receptor interaction	1.50843e-06	0.00010378
hsa-miR-335-3p	COL4A5	Focal adhesion	1.87231e-05	0.000920105
hsa-miR-134-5p	COL4A6	ECM-receptor interaction	1.50843e-06	0.00010378
hsa-miR-134-5p	COL4A6	PI3K-Akt signaling pathway	1.48421e-06	0.00010378
hsa-miR-134-5p	COL4A6	Focal adhesion	1.87231e-05	0.000920105
hsa-miR-429	COL4A6	ECM-receptor interaction	1.50843e-06	0.00010378
hsa-miR-429	COL4A6	PI3K-Akt signaling pathway	1.48421e-06	0.00010378
hsa-miR-429	COL4A6	Focal adhesion	1.87231e-05	0.000920105
hsa-miR-106a-5p	CSF1	MAPK signaling pathway	7.018e-08	1.2071e-05
hsa-miR-106a-5p	CSF1	Ras signaling pathway	0.000110541	0.00345692
hsa-miR-106a-5p	CSF1	Rap1 signaling pathway	0.000126646	0.00363051
hsa-miR-106a-5p	CSF1	PI3K-Akt signaling pathway	1.48421e-06	0.00010378
hsa-miR-135b-5p	CSF1	MAPK signaling pathway	7.018e-08	1.2071e-05
hsa-miR-135b-5p	CSF1	Ras signaling pathway	0.000110541	0.00345692
hsa-miR-135b-5p	CSF1	Rap1 signaling pathway	0.000126646	0.00363051
hsa-miR-135b-5p	CSF1	PI3K-Akt signaling pathway	1.48421e-06	0.00010378
hsa-miR-130b-3p	CSF1	MAPK signaling pathway	7.018e-08	1.2071e-05
hsa-miR-130b-3p	CSF1	Ras signaling pathway	0.000110541	0.00345692
hsa-miR-130b-3p	CSF1	Rap1 signaling pathway	0.000126646	0.00363051
hsa-miR-130b-3p	CSF1	PI3K-Akt signaling pathway	1.48421e-06	0.00010378
hsa-miR-17-5p	CSF1	MAPK signaling pathway	7.018e-08	1.2071e-05
hsa-miR-17-5p	CSF1	Ras signaling pathway	0.000110541	0.00345692
hsa-miR-17-5p	CSF1	Rap1 signaling pathway	0.000126646	0.00363051
hsa-miR-17-5p	CSF1	PI3K-Akt signaling pathway	1.48421e-06	0.00010378
hsa-miR-93-5p	CSF1	MAPK signaling pathway	7.018e-08	1.2071e-05
hsa-miR-93-5p	CSF1	Ras signaling pathway	0.000110541	0.00345692
hsa-miR-93-5p	CSF1	Rap1 signaling pathway	0.000126646	0.00363051
hsa-miR-93-5p	CSF1	PI3K-Akt signaling pathway	1.48421e-06	0.00010378
hsa-miR-146b-3p	CSF1	MAPK signaling pathway	7.018e-08	1.2071e-05
hsa-miR-146b-3p	CSF1	Ras signaling pathway	0.000110541	0.00345692
hsa-miR-146b-3p	CSF1	Rap1 signaling pathway	0.000126646	0.00363051
hsa-miR-146b-3p	CSF1	PI3K-Akt signaling pathway	1.48421e-06	0.00010378
hsa-miR-940	CSF1	MAPK signaling pathway	7.018e-08	1.2071e-05
hsa-miR-940	CSF1	Ras signaling pathway	0.000110541	0.00345692
hsa-miR-940	CSF1	Rap1 signaling pathway	0.000126646	0.00363051
hsa-miR-940	CSF1	PI3K-Akt signaling pathway	1.48421e-06	0.00010378
hsa-miR-130b-5p	CSF1	MAPK signaling pathway	7.018e-08	1.2071e-05
hsa-miR-130b-5p	CSF1	Ras signaling pathway	0.000110541	0.00345692
hsa-miR-130b-5p	CSF1	Rap1 signaling pathway	0.000126646	0.00363051
hsa-miR-130b-5p	CSF1	PI3K-Akt signaling pathway	1.48421e-06	0.00010378
hsa-miR-200a-3p	CTNND2	Wnt signaling pathway	0.00383935	0.0417244
hsa-miR-429	CTNND2	Wnt signaling pathway	0.00383935	0.0417244
hsa-miR-200b-3p	CTNND2	Wnt signaling pathway	0.00383935	0.0417244
hsa-miR-18a-5p	CTNND2	Wnt signaling pathway	0.00383935	0.0417244
hsa-miR-493-5p	CTNND2	Wnt signaling pathway	0.00383935	0.0417244
hsa-miR-218-5p	CTNND2	Wnt signaling pathway	0.00383935	0.0417244
hsa-miR-31-5p	CTNND2	Wnt signaling pathway	0.00383935	0.0417244
hsa-miR-335-3p	CXXC4	Wnt signaling pathway	0.00383935	0.0417244
hsa-miR-493-5p	CXXC4	Wnt signaling pathway	0.00383935	0.0417244
hsa-miR-203a-3p	CXXC4	Wnt signaling pathway	0.00383935	0.0417244
hsa-miR-200a-3p	CXXC4	Wnt signaling pathway	0.00383935	0.0417244
hsa-miR-146b-5p	CXXC4	Wnt signaling pathway	0.00383935	0.0417244
hsa-miR-130b-5p	CXXC4	Wnt signaling pathway	0.00383935	0.0417244
hsa-miR-675-3p	CXXC4	Wnt signaling pathway	0.00383935	0.0417244
hsa-miR-130b-3p	CYSLTR2	Calcium signaling pathway	0.00021254	0.00430081
hsa-miR-17-5p	CYSLTR2	Calcium signaling pathway	0.00021254	0.00430081
hsa-miR-218-5p	CYSLTR2	Calcium signaling pathway	0.00021254	0.00430081
hsa-miR-130b-5p	CYSLTR2	Calcium signaling pathway	0.00021254	0.00430081
hsa-miR-31-5p	CYSLTR2	Calcium signaling pathway	0.00021254	0.00430081
hsa-miR-93-5p	CYSLTR2	Calcium signaling pathway	0.00021254	0.00430081
hsa-miR-146b-5p	CYSLTR2	Calcium signaling pathway	0.00021254	0.00430081
hsa-miR-106a-5p	CYSLTR2	Calcium signaling pathway	0.00021254	0.00430081
hsa-miR-203a-3p	DAAM1	Wnt signaling pathway	0.00383935	0.0417244
hsa-miR-106a-5p	DAAM1	Wnt signaling pathway	0.00383935	0.0417244
hsa-miR-19a-3p	DAAM1	Wnt signaling pathway	0.00383935	0.0417244
hsa-miR-19a-3p	DKK1	Wnt signaling pathway	0.00383935	0.0417244
hsa-miR-33a-5p	DKK1	Wnt signaling pathway	0.00383935	0.0417244
hsa-miR-31-5p	DKK1	Wnt signaling pathway	0.00383935	0.0417244
hsa-miR-93-5p	DUSP2	MAPK signaling pathway	7.018e-08	1.2071e-05
hsa-miR-17-5p	DUSP2	MAPK signaling pathway	7.018e-08	1.2071e-05
hsa-miR-106a-5p	DUSP2	MAPK signaling pathway	7.018e-08	1.2071e-05
hsa-miR-17-5p	DUSP4	MAPK signaling pathway	7.018e-08	1.2071e-05
hsa-miR-200b-3p	DUSP4	MAPK signaling pathway	7.018e-08	1.2071e-05
hsa-miR-93-5p	DUSP4	MAPK signaling pathway	7.018e-08	1.2071e-05
hsa-miR-130b-5p	EDNRB	Calcium signaling pathway	0.00021254	0.00430081
hsa-miR-130b-5p	EDNRB	cGMP-PKG signaling pathway	0.0001678	0.00407834
hsa-miR-758-3p	EDNRB	Calcium signaling pathway	0.00021254	0.00430081
hsa-miR-758-3p	EDNRB	cGMP-PKG signaling pathway	0.0001678	0.00407834
hsa-miR-493-5p	EDNRB	Calcium signaling pathway	0.00021254	0.00430081
hsa-miR-493-5p	EDNRB	cGMP-PKG signaling pathway	0.0001678	0.00407834
hsa-miR-31-5p	EDNRB	Calcium signaling pathway	0.00021254	0.00430081
hsa-miR-31-5p	EDNRB	cGMP-PKG signaling pathway	0.0001678	0.00407834
hsa-miR-455-5p	EDNRB	Calcium signaling pathway	0.00021254	0.00430081
hsa-miR-455-5p	EDNRB	cGMP-PKG signaling pathway	0.0001678	0.00407834
hsa-miR-19a-3p	EDNRB	Calcium signaling pathway	0.00021254	0.00430081
hsa-miR-19a-3p	EDNRB	cGMP-PKG signaling pathway	0.0001678	0.00407834
hsa-miR-33a-5p	EDNRB	Calcium signaling pathway	0.00021254	0.00430081
hsa-miR-33a-5p	EDNRB	cGMP-PKG signaling pathway	0.0001678	0.00407834
hsa-miR-19b-3p	EDNRB	Calcium signaling pathway	0.00021254	0.00430081
hsa-miR-19b-3p	EDNRB	cGMP-PKG signaling pathway	0.0001678	0.00407834
hsa-miR-940	EDNRB	Calcium signaling pathway	0.00021254	0.00430081
hsa-miR-940	EDNRB	cGMP-PKG signaling pathway	0.0001678	0.00407834
hsa-miR-17-5p	EFNA3	Rap1 signaling pathway	0.000126646	0.00363051
hsa-miR-17-5p	EFNA3	Ras signaling pathway	0.000110541	0.00345692
hsa-miR-17-5p	EFNA3	MAPK signaling pathway	7.018e-08	1.2071e-05
hsa-miR-17-5p	EFNA3	PI3K-Akt signaling pathway	1.48421e-06	0.00010378
hsa-miR-146b-5p	EFNA5	Ras signaling pathway	0.000110541	0.00345692
hsa-miR-146b-5p	EFNA5	Rap1 signaling pathway	0.000126646	0.00363051
hsa-miR-146b-5p	EFNA5	PI3K-Akt signaling pathway	1.48421e-06	0.00010378
hsa-miR-146b-5p	EFNA5	MAPK signaling pathway	7.018e-08	1.2071e-05
hsa-miR-200a-3p	EGFR	PI3K-Akt signaling pathway	1.48421e-06	0.00010378
hsa-miR-200a-3p	EGFR	Calcium signaling pathway	0.00021254	0.00430081
hsa-miR-200a-3p	EGFR	Ras signaling pathway	0.000110541	0.00345692
hsa-miR-200a-3p	EGFR	Rap1 signaling pathway	0.000126646	0.00363051
hsa-miR-200a-3p	EGFR	Focal adhesion	1.87231e-05	0.000920105
hsa-miR-200a-3p	EGFR	MAPK signaling pathway	7.018e-08	1.2071e-05
hsa-miR-218-5p	EGFR	PI3K-Akt signaling pathway	1.48421e-06	0.00010378
hsa-miR-218-5p	EGFR	Calcium signaling pathway	0.00021254	0.00430081
hsa-miR-218-5p	EGFR	Ras signaling pathway	0.000110541	0.00345692
hsa-miR-218-5p	EGFR	Rap1 signaling pathway	0.000126646	0.00363051
hsa-miR-218-5p	EGFR	Focal adhesion	1.87231e-05	0.000920105
hsa-miR-218-5p	EGFR	MAPK signaling pathway	7.018e-08	1.2071e-05
hsa-miR-93-5p	EGFR	PI3K-Akt signaling pathway	1.48421e-06	0.00010378
hsa-miR-93-5p	EGFR	Calcium signaling pathway	0.00021254	0.00430081
hsa-miR-93-5p	EGFR	Ras signaling pathway	0.000110541	0.00345692
hsa-miR-93-5p	EGFR	Rap1 signaling pathway	0.000126646	0.00363051
hsa-miR-93-5p	EGFR	Focal adhesion	1.87231e-05	0.000920105
hsa-miR-93-5p	EGFR	MAPK signaling pathway	7.018e-08	1.2071e-05
hsa-miR-450a-5p	EGFR	PI3K-Akt signaling pathway	1.48421e-06	0.00010378
hsa-miR-450a-5p	EGFR	Calcium signaling pathway	0.00021254	0.00430081
hsa-miR-450a-5p	EGFR	Ras signaling pathway	0.000110541	0.00345692
hsa-miR-450a-5p	EGFR	Rap1 signaling pathway	0.000126646	0.00363051
hsa-miR-450a-5p	EGFR	Focal adhesion	1.87231e-05	0.000920105
hsa-miR-450a-5p	EGFR	MAPK signaling pathway	7.018e-08	1.2071e-05
hsa-miR-146b-5p	EGFR	PI3K-Akt signaling pathway	1.48421e-06	0.00010378
hsa-miR-146b-5p	EGFR	Calcium signaling pathway	0.00021254	0.00430081
hsa-miR-146b-5p	EGFR	Ras signaling pathway	0.000110541	0.00345692
hsa-miR-146b-5p	EGFR	Rap1 signaling pathway	0.000126646	0.00363051
hsa-miR-146b-5p	EGFR	Focal adhesion	1.87231e-05	0.000920105
hsa-miR-146b-5p	EGFR	MAPK signaling pathway	7.018e-08	1.2071e-05
hsa-miR-31-3p	EGFR	PI3K-Akt signaling pathway	1.48421e-06	0.00010378
hsa-miR-31-3p	EGFR	Calcium signaling pathway	0.00021254	0.00430081
hsa-miR-31-3p	EGFR	Ras signaling pathway	0.000110541	0.00345692
hsa-miR-31-3p	EGFR	Rap1 signaling pathway	0.000126646	0.00363051
hsa-miR-31-3p	EGFR	Focal adhesion	1.87231e-05	0.000920105
hsa-miR-31-3p	EGFR	MAPK signaling pathway	7.018e-08	1.2071e-05
hsa-miR-134-5p	EGFR	PI3K-Akt signaling pathway	1.48421e-06	0.00010378
hsa-miR-134-5p	EGFR	Calcium signaling pathway	0.00021254	0.00430081
hsa-miR-134-5p	EGFR	Ras signaling pathway	0.000110541	0.00345692
hsa-miR-134-5p	EGFR	Rap1 signaling pathway	0.000126646	0.00363051
hsa-miR-134-5p	EGFR	Focal adhesion	1.87231e-05	0.000920105
hsa-miR-134-5p	EGFR	MAPK signaling pathway	7.018e-08	1.2071e-05
hsa-miR-455-5p	EGFR	PI3K-Akt signaling pathway	1.48421e-06	0.00010378
hsa-miR-455-5p	EGFR	Calcium signaling pathway	0.00021254	0.00430081
hsa-miR-455-5p	EGFR	Ras signaling pathway	0.000110541	0.00345692
hsa-miR-455-5p	EGFR	Rap1 signaling pathway	0.000126646	0.00363051
hsa-miR-455-5p	EGFR	Focal adhesion	1.87231e-05	0.000920105
hsa-miR-455-5p	EGFR	MAPK signaling pathway	7.018e-08	1.2071e-05
hsa-miR-146b-3p	EGFR	PI3K-Akt signaling pathway	1.48421e-06	0.00010378
hsa-miR-146b-3p	EGFR	Calcium signaling pathway	0.00021254	0.00430081
hsa-miR-146b-3p	EGFR	Ras signaling pathway	0.000110541	0.00345692
hsa-miR-146b-3p	EGFR	Rap1 signaling pathway	0.000126646	0.00363051
hsa-miR-146b-3p	EGFR	Focal adhesion	1.87231e-05	0.000920105
hsa-miR-146b-3p	EGFR	MAPK signaling pathway	7.018e-08	1.2071e-05
hsa-miR-335-3p	EGFR	PI3K-Akt signaling pathway	1.48421e-06	0.00010378
hsa-miR-335-3p	EGFR	Calcium signaling pathway	0.00021254	0.00430081
hsa-miR-335-3p	EGFR	Ras signaling pathway	0.000110541	0.00345692
hsa-miR-335-3p	EGFR	Rap1 signaling pathway	0.000126646	0.00363051
hsa-miR-335-3p	EGFR	Focal adhesion	1.87231e-05	0.000920105
hsa-miR-335-3p	EGFR	MAPK signaling pathway	7.018e-08	1.2071e-05
hsa-miR-940	EPHA2	Ras signaling pathway	0.000110541	0.00345692
hsa-miR-940	EPHA2	PI3K-Akt signaling pathway	1.48421e-06	0.00010378
hsa-miR-940	EPHA2	Rap1 signaling pathway	0.000126646	0.00363051
hsa-miR-940	EPHA2	MAPK signaling pathway	7.018e-08	1.2071e-05
hsa-miR-200a-3p	EPHA2	Ras signaling pathway	0.000110541	0.00345692
hsa-miR-200a-3p	EPHA2	PI3K-Akt signaling pathway	1.48421e-06	0.00010378
hsa-miR-200a-3p	EPHA2	Rap1 signaling pathway	0.000126646	0.00363051
hsa-miR-200a-3p	EPHA2	MAPK signaling pathway	7.018e-08	1.2071e-05
hsa-miR-142-3p	EPHA2	Ras signaling pathway	0.000110541	0.00345692
hsa-miR-142-3p	EPHA2	PI3K-Akt signaling pathway	1.48421e-06	0.00010378
hsa-miR-142-3p	EPHA2	Rap1 signaling pathway	0.000126646	0.00363051
hsa-miR-142-3p	EPHA2	MAPK signaling pathway	7.018e-08	1.2071e-05
hsa-miR-200b-3p	ERBB4	PI3K-Akt signaling pathway	1.48421e-06	0.00010378
hsa-miR-200b-3p	ERBB4	Calcium signaling pathway	0.00021254	0.00430081
hsa-miR-200b-3p	ERBB4	MAPK signaling pathway	7.018e-08	1.2071e-05
hsa-miR-200a-5p	ERBB4	PI3K-Akt signaling pathway	1.48421e-06	0.00010378
hsa-miR-200a-5p	ERBB4	Calcium signaling pathway	0.00021254	0.00430081
hsa-miR-200a-5p	ERBB4	MAPK signaling pathway	7.018e-08	1.2071e-05
hsa-miR-130b-5p	ERBB4	PI3K-Akt signaling pathway	1.48421e-06	0.00010378
hsa-miR-130b-5p	ERBB4	Calcium signaling pathway	0.00021254	0.00430081
hsa-miR-130b-5p	ERBB4	MAPK signaling pathway	7.018e-08	1.2071e-05
hsa-miR-200b-5p	ERBB4	PI3K-Akt signaling pathway	1.48421e-06	0.00010378
hsa-miR-200b-5p	ERBB4	Calcium signaling pathway	0.00021254	0.00430081
hsa-miR-200b-5p	ERBB4	MAPK signaling pathway	7.018e-08	1.2071e-05
hsa-miR-335-3p	ERBB4	PI3K-Akt signaling pathway	1.48421e-06	0.00010378
hsa-miR-335-3p	ERBB4	Calcium signaling pathway	0.00021254	0.00430081
hsa-miR-335-3p	ERBB4	MAPK signaling pathway	7.018e-08	1.2071e-05
hsa-miR-19b-3p	ERBB4	PI3K-Akt signaling pathway	1.48421e-06	0.00010378
hsa-miR-19b-3p	ERBB4	Calcium signaling pathway	0.00021254	0.00430081
hsa-miR-19b-3p	ERBB4	MAPK signaling pathway	7.018e-08	1.2071e-05
hsa-miR-429	ERBB4	PI3K-Akt signaling pathway	1.48421e-06	0.00010378
hsa-miR-429	ERBB4	Calcium signaling pathway	0.00021254	0.00430081
hsa-miR-429	ERBB4	MAPK signaling pathway	7.018e-08	1.2071e-05
hsa-miR-146b-5p	ERBB4	PI3K-Akt signaling pathway	1.48421e-06	0.00010378
hsa-miR-146b-5p	ERBB4	Calcium signaling pathway	0.00021254	0.00430081
hsa-miR-146b-5p	ERBB4	MAPK signaling pathway	7.018e-08	1.2071e-05
hsa-miR-19a-3p	ERBB4	PI3K-Akt signaling pathway	1.48421e-06	0.00010378
hsa-miR-19a-3p	ERBB4	Calcium signaling pathway	0.00021254	0.00430081
hsa-miR-19a-3p	ERBB4	MAPK signaling pathway	7.018e-08	1.2071e-05
hsa-miR-218-5p	ERBB4	PI3K-Akt signaling pathway	1.48421e-06	0.00010378
hsa-miR-218-5p	ERBB4	Calcium signaling pathway	0.00021254	0.00430081
hsa-miR-218-5p	ERBB4	MAPK signaling pathway	7.018e-08	1.2071e-05
hsa-miR-135b-5p	ERBB4	PI3K-Akt signaling pathway	1.48421e-06	0.00010378
hsa-miR-135b-5p	ERBB4	Calcium signaling pathway	0.00021254	0.00430081
hsa-miR-135b-5p	ERBB4	MAPK signaling pathway	7.018e-08	1.2071e-05
hsa-miR-410-3p	ERBB4	PI3K-Akt signaling pathway	1.48421e-06	0.00010378
hsa-miR-410-3p	ERBB4	Calcium signaling pathway	0.00021254	0.00430081
hsa-miR-410-3p	ERBB4	MAPK signaling pathway	7.018e-08	1.2071e-05
hsa-miR-130b-3p	ERBB4	PI3K-Akt signaling pathway	1.48421e-06	0.00010378
hsa-miR-130b-3p	ERBB4	Calcium signaling pathway	0.00021254	0.00430081
hsa-miR-130b-3p	ERBB4	MAPK signaling pathway	7.018e-08	1.2071e-05
hsa-miR-335-3p	FGF10	PI3K-Akt signaling pathway	1.48421e-06	0.00010378
hsa-miR-335-3p	FGF10	Ras signaling pathway	0.000110541	0.00345692
hsa-miR-335-3p	FGF10	Rap1 signaling pathway	0.000126646	0.00363051
hsa-miR-335-3p	FGF10	MAPK signaling pathway	7.018e-08	1.2071e-05
hsa-miR-493-5p	FGF2	PI3K-Akt signaling pathway	1.48421e-06	0.00010378
hsa-miR-493-5p	FGF2	Ras signaling pathway	0.000110541	0.00345692
hsa-miR-493-5p	FGF2	Rap1 signaling pathway	0.000126646	0.00363051
hsa-miR-493-5p	FGF2	MAPK signaling pathway	7.018e-08	1.2071e-05
hsa-miR-410-3p	FGF2	PI3K-Akt signaling pathway	1.48421e-06	0.00010378
hsa-miR-410-3p	FGF2	Ras signaling pathway	0.000110541	0.00345692
hsa-miR-410-3p	FGF2	Rap1 signaling pathway	0.000126646	0.00363051
hsa-miR-410-3p	FGF2	MAPK signaling pathway	7.018e-08	1.2071e-05
hsa-miR-130b-5p	FGF2	PI3K-Akt signaling pathway	1.48421e-06	0.00010378
hsa-miR-130b-5p	FGF2	Ras signaling pathway	0.000110541	0.00345692
hsa-miR-130b-5p	FGF2	Rap1 signaling pathway	0.000126646	0.00363051
hsa-miR-130b-5p	FGF2	MAPK signaling pathway	7.018e-08	1.2071e-05
hsa-miR-146b-3p	FGF5	MAPK signaling pathway	7.018e-08	1.2071e-05
hsa-miR-146b-3p	FGF5	Ras signaling pathway	0.000110541	0.00345692
hsa-miR-146b-3p	FGF5	Rap1 signaling pathway	0.000126646	0.00363051
hsa-miR-146b-3p	FGF5	PI3K-Akt signaling pathway	1.48421e-06	0.00010378
hsa-miR-17-5p	FGF5	MAPK signaling pathway	7.018e-08	1.2071e-05
hsa-miR-17-5p	FGF5	Ras signaling pathway	0.000110541	0.00345692
hsa-miR-17-5p	FGF5	Rap1 signaling pathway	0.000126646	0.00363051
hsa-miR-17-5p	FGF5	PI3K-Akt signaling pathway	1.48421e-06	0.00010378
hsa-miR-493-5p	FGF5	MAPK signaling pathway	7.018e-08	1.2071e-05
hsa-miR-493-5p	FGF5	Ras signaling pathway	0.000110541	0.00345692
hsa-miR-493-5p	FGF5	Rap1 signaling pathway	0.000126646	0.00363051
hsa-miR-493-5p	FGF5	PI3K-Akt signaling pathway	1.48421e-06	0.00010378
hsa-miR-33a-5p	FGF5	MAPK signaling pathway	7.018e-08	1.2071e-05
hsa-miR-33a-5p	FGF5	Ras signaling pathway	0.000110541	0.00345692
hsa-miR-33a-5p	FGF5	Rap1 signaling pathway	0.000126646	0.00363051
hsa-miR-33a-5p	FGF5	PI3K-Akt signaling pathway	1.48421e-06	0.00010378
hsa-miR-93-5p	FGF5	MAPK signaling pathway	7.018e-08	1.2071e-05
hsa-miR-93-5p	FGF5	Ras signaling pathway	0.000110541	0.00345692
hsa-miR-93-5p	FGF5	Rap1 signaling pathway	0.000126646	0.00363051
hsa-miR-93-5p	FGF5	PI3K-Akt signaling pathway	1.48421e-06	0.00010378
hsa-miR-675-3p	FGF5	MAPK signaling pathway	7.018e-08	1.2071e-05
hsa-miR-675-3p	FGF5	Ras signaling pathway	0.000110541	0.00345692
hsa-miR-675-3p	FGF5	Rap1 signaling pathway	0.000126646	0.00363051
hsa-miR-675-3p	FGF5	PI3K-Akt signaling pathway	1.48421e-06	0.00010378
hsa-miR-106a-5p	FGF5	MAPK signaling pathway	7.018e-08	1.2071e-05
hsa-miR-106a-5p	FGF5	Ras signaling pathway	0.000110541	0.00345692
hsa-miR-106a-5p	FGF5	Rap1 signaling pathway	0.000126646	0.00363051
hsa-miR-106a-5p	FGF5	PI3K-Akt signaling pathway	1.48421e-06	0.00010378
hsa-miR-135b-5p	FGF5	MAPK signaling pathway	7.018e-08	1.2071e-05
hsa-miR-135b-5p	FGF5	Ras signaling pathway	0.000110541	0.00345692
hsa-miR-135b-5p	FGF5	Rap1 signaling pathway	0.000126646	0.00363051
hsa-miR-135b-5p	FGF5	PI3K-Akt signaling pathway	1.48421e-06	0.00010378
hsa-miR-31-3p	FGF5	MAPK signaling pathway	7.018e-08	1.2071e-05
hsa-miR-31-3p	FGF5	Ras signaling pathway	0.000110541	0.00345692
hsa-miR-31-3p	FGF5	Rap1 signaling pathway	0.000126646	0.00363051
hsa-miR-31-3p	FGF5	PI3K-Akt signaling pathway	1.48421e-06	0.00010378
hsa-miR-203b-3p	FGF5	MAPK signaling pathway	7.018e-08	1.2071e-05
hsa-miR-203b-3p	FGF5	Ras signaling pathway	0.000110541	0.00345692
hsa-miR-203b-3p	FGF5	Rap1 signaling pathway	0.000126646	0.00363051
hsa-miR-203b-3p	FGF5	PI3K-Akt signaling pathway	1.48421e-06	0.00010378
hsa-miR-93-5p	FGF7	Ras signaling pathway	0.000110541	0.00345692
hsa-miR-93-5p	FGF7	Rap1 signaling pathway	0.000126646	0.00363051
hsa-miR-93-5p	FGF7	PI3K-Akt signaling pathway	1.48421e-06	0.00010378
hsa-miR-93-5p	FGF7	MAPK signaling pathway	7.018e-08	1.2071e-05
hsa-miR-429	FGF7	Ras signaling pathway	0.000110541	0.00345692
hsa-miR-429	FGF7	Rap1 signaling pathway	0.000126646	0.00363051
hsa-miR-429	FGF7	PI3K-Akt signaling pathway	1.48421e-06	0.00010378
hsa-miR-429	FGF7	MAPK signaling pathway	7.018e-08	1.2071e-05
hsa-miR-19b-3p	FGF7	Ras signaling pathway	0.000110541	0.00345692
hsa-miR-19b-3p	FGF7	Rap1 signaling pathway	0.000126646	0.00363051
hsa-miR-19b-3p	FGF7	PI3K-Akt signaling pathway	1.48421e-06	0.00010378
hsa-miR-19b-3p	FGF7	MAPK signaling pathway	7.018e-08	1.2071e-05
hsa-miR-106a-5p	FGF7	Ras signaling pathway	0.000110541	0.00345692
hsa-miR-106a-5p	FGF7	Rap1 signaling pathway	0.000126646	0.00363051
hsa-miR-106a-5p	FGF7	PI3K-Akt signaling pathway	1.48421e-06	0.00010378
hsa-miR-106a-5p	FGF7	MAPK signaling pathway	7.018e-08	1.2071e-05
hsa-miR-31-5p	FGF7	Ras signaling pathway	0.000110541	0.00345692
hsa-miR-31-5p	FGF7	Rap1 signaling pathway	0.000126646	0.00363051
hsa-miR-31-5p	FGF7	PI3K-Akt signaling pathway	1.48421e-06	0.00010378
hsa-miR-31-5p	FGF7	MAPK signaling pathway	7.018e-08	1.2071e-05
hsa-miR-410-3p	FGF7	Ras signaling pathway	0.000110541	0.00345692
hsa-miR-410-3p	FGF7	Rap1 signaling pathway	0.000126646	0.00363051
hsa-miR-410-3p	FGF7	PI3K-Akt signaling pathway	1.48421e-06	0.00010378
hsa-miR-410-3p	FGF7	MAPK signaling pathway	7.018e-08	1.2071e-05
hsa-miR-17-5p	FGF7	Ras signaling pathway	0.000110541	0.00345692
hsa-miR-17-5p	FGF7	Rap1 signaling pathway	0.000126646	0.00363051
hsa-miR-17-5p	FGF7	PI3K-Akt signaling pathway	1.48421e-06	0.00010378
hsa-miR-17-5p	FGF7	MAPK signaling pathway	7.018e-08	1.2071e-05
hsa-miR-493-5p	FGF7	Ras signaling pathway	0.000110541	0.00345692
hsa-miR-493-5p	FGF7	Rap1 signaling pathway	0.000126646	0.00363051
hsa-miR-493-5p	FGF7	PI3K-Akt signaling pathway	1.48421e-06	0.00010378
hsa-miR-493-5p	FGF7	MAPK signaling pathway	7.018e-08	1.2071e-05
hsa-miR-335-3p	FGF7	Ras signaling pathway	0.000110541	0.00345692
hsa-miR-335-3p	FGF7	Rap1 signaling pathway	0.000126646	0.00363051
hsa-miR-335-3p	FGF7	PI3K-Akt signaling pathway	1.48421e-06	0.00010378
hsa-miR-335-3p	FGF7	MAPK signaling pathway	7.018e-08	1.2071e-05
hsa-miR-135b-5p	FGF7	Ras signaling pathway	0.000110541	0.00345692
hsa-miR-135b-5p	FGF7	Rap1 signaling pathway	0.000126646	0.00363051
hsa-miR-135b-5p	FGF7	PI3K-Akt signaling pathway	1.48421e-06	0.00010378
hsa-miR-135b-5p	FGF7	MAPK signaling pathway	7.018e-08	1.2071e-05
hsa-miR-19a-3p	FGF7	Ras signaling pathway	0.000110541	0.00345692
hsa-miR-19a-3p	FGF7	Rap1 signaling pathway	0.000126646	0.00363051
hsa-miR-19a-3p	FGF7	PI3K-Akt signaling pathway	1.48421e-06	0.00010378
hsa-miR-19a-3p	FGF7	MAPK signaling pathway	7.018e-08	1.2071e-05
hsa-miR-33a-5p	FGF7	Ras signaling pathway	0.000110541	0.00345692
hsa-miR-33a-5p	FGF7	Rap1 signaling pathway	0.000126646	0.00363051
hsa-miR-33a-5p	FGF7	PI3K-Akt signaling pathway	1.48421e-06	0.00010378
hsa-miR-33a-5p	FGF7	MAPK signaling pathway	7.018e-08	1.2071e-05
hsa-miR-758-3p	FGF7	Ras signaling pathway	0.000110541	0.00345692
hsa-miR-758-3p	FGF7	Rap1 signaling pathway	0.000126646	0.00363051
hsa-miR-758-3p	FGF7	PI3K-Akt signaling pathway	1.48421e-06	0.00010378
hsa-miR-758-3p	FGF7	MAPK signaling pathway	7.018e-08	1.2071e-05
hsa-miR-18a-5p	FGFR3	MAPK signaling pathway	7.018e-08	1.2071e-05
hsa-miR-18a-5p	FGFR3	Ras signaling pathway	0.000110541	0.00345692
hsa-miR-18a-5p	FGFR3	PI3K-Akt signaling pathway	1.48421e-06	0.00010378
hsa-miR-18a-5p	FGFR3	Rap1 signaling pathway	0.000126646	0.00363051
hsa-miR-200a-3p	FGFR3	MAPK signaling pathway	7.018e-08	1.2071e-05
hsa-miR-200a-3p	FGFR3	Ras signaling pathway	0.000110541	0.00345692
hsa-miR-200a-3p	FGFR3	PI3K-Akt signaling pathway	1.48421e-06	0.00010378
hsa-miR-200a-3p	FGFR3	Rap1 signaling pathway	0.000126646	0.00363051
hsa-miR-940	FGFR4	Rap1 signaling pathway	0.000126646	0.00363051
hsa-miR-940	FGFR4	Ras signaling pathway	0.000110541	0.00345692
hsa-miR-940	FGFR4	PI3K-Akt signaling pathway	1.48421e-06	0.00010378
hsa-miR-940	FGFR4	MAPK signaling pathway	7.018e-08	1.2071e-05
hsa-miR-455-5p	FGFR4	Rap1 signaling pathway	0.000126646	0.00363051
hsa-miR-455-5p	FGFR4	Ras signaling pathway	0.000110541	0.00345692
hsa-miR-455-5p	FGFR4	PI3K-Akt signaling pathway	1.48421e-06	0.00010378
hsa-miR-455-5p	FGFR4	MAPK signaling pathway	7.018e-08	1.2071e-05
hsa-miR-19b-3p	FLNC	Focal adhesion	1.87231e-05	0.000920105
hsa-miR-19b-3p	FLNC	MAPK signaling pathway	7.018e-08	1.2071e-05
hsa-miR-940	FLNC	Focal adhesion	1.87231e-05	0.000920105
hsa-miR-940	FLNC	MAPK signaling pathway	7.018e-08	1.2071e-05
hsa-miR-218-5p	FLNC	Focal adhesion	1.87231e-05	0.000920105
hsa-miR-218-5p	FLNC	MAPK signaling pathway	7.018e-08	1.2071e-05
hsa-miR-187-3p	FLNC	Focal adhesion	1.87231e-05	0.000920105
hsa-miR-187-3p	FLNC	MAPK signaling pathway	7.018e-08	1.2071e-05
hsa-miR-19a-3p	FLNC	Focal adhesion	1.87231e-05	0.000920105
hsa-miR-19a-3p	FLNC	MAPK signaling pathway	7.018e-08	1.2071e-05
hsa-miR-218-5p	FOSL1	Wnt signaling pathway	0.00383935	0.0417244
hsa-miR-33a-5p	FOSL1	Wnt signaling pathway	0.00383935	0.0417244
hsa-miR-200a-3p	FOSL1	Wnt signaling pathway	0.00383935	0.0417244
hsa-miR-18a-5p	FOSL1	Wnt signaling pathway	0.00383935	0.0417244
hsa-miR-31-5p	FRAS1	ECM-receptor interaction	1.50843e-06	0.00010378
hsa-miR-18a-5p	FRAS1	ECM-receptor interaction	1.50843e-06	0.00010378
hsa-miR-335-3p	FREM1	ECM-receptor interaction	1.50843e-06	0.00010378
hsa-miR-203b-3p	FREM1	ECM-receptor interaction	1.50843e-06	0.00010378
hsa-miR-584-5p	FREM1	ECM-receptor interaction	1.50843e-06	0.00010378
hsa-miR-130b-5p	FREM1	ECM-receptor interaction	1.50843e-06	0.00010378
hsa-miR-429	FREM2	ECM-receptor interaction	1.50843e-06	0.00010378
hsa-miR-200b-3p	FREM2	ECM-receptor interaction	1.50843e-06	0.00010378
hsa-miR-33a-5p	FREM2	ECM-receptor interaction	1.50843e-06	0.00010378
hsa-miR-18a-5p	FREM2	ECM-receptor interaction	1.50843e-06	0.00010378
hsa-miR-493-5p	FREM2	ECM-receptor interaction	1.50843e-06	0.00010378
hsa-miR-940	FXYD2	cGMP-PKG signaling pathway	0.0001678	0.00407834
hsa-miR-93-5p	FZD9	Wnt signaling pathway	0.00383935	0.0417244
hsa-miR-493-5p	FZD9	Wnt signaling pathway	0.00383935	0.0417244
hsa-miR-17-5p	FZD9	Wnt signaling pathway	0.00383935	0.0417244
hsa-miR-31-5p	FZD9	Wnt signaling pathway	0.00383935	0.0417244
hsa-miR-106a-5p	FZD9	Wnt signaling pathway	0.00383935	0.0417244
hsa-miR-18a-5p	GNA11	Calcium signaling pathway	0.00021254	0.00430081
hsa-miR-18a-5p	GNA11	cGMP-PKG signaling pathway	0.0001678	0.00407834
hsa-miR-106a-5p	GNA11	Calcium signaling pathway	0.00021254	0.00430081
hsa-miR-106a-5p	GNA11	cGMP-PKG signaling pathway	0.0001678	0.00407834
hsa-miR-93-5p	GNA11	Calcium signaling pathway	0.00021254	0.00430081
hsa-miR-93-5p	GNA11	cGMP-PKG signaling pathway	0.0001678	0.00407834
hsa-miR-187-3p	GNA11	Calcium signaling pathway	0.00021254	0.00430081
hsa-miR-187-3p	GNA11	cGMP-PKG signaling pathway	0.0001678	0.00407834
hsa-miR-17-5p	GNA11	Calcium signaling pathway	0.00021254	0.00430081
hsa-miR-17-5p	GNA11	cGMP-PKG signaling pathway	0.0001678	0.00407834
hsa-miR-335-3p	GNAL	Calcium signaling pathway	0.00021254	0.00430081
hsa-miR-134-5p	GNAL	Calcium signaling pathway	0.00021254	0.00430081
hsa-miR-17-5p	GNAL	Calcium signaling pathway	0.00021254	0.00430081
hsa-miR-135b-5p	GNAL	Calcium signaling pathway	0.00021254	0.00430081
hsa-miR-106a-5p	GNAL	Calcium signaling pathway	0.00021254	0.00430081
hsa-miR-93-5p	GNAL	Calcium signaling pathway	0.00021254	0.00430081
hsa-miR-19a-3p	GRIN2A	Rap1 signaling pathway	0.000126646	0.00363051
hsa-miR-19a-3p	GRIN2A	Ras signaling pathway	0.000110541	0.00345692
hsa-miR-19a-3p	GRIN2A	Calcium signaling pathway	0.00021254	0.00430081
hsa-miR-493-5p	GRIN2A	Rap1 signaling pathway	0.000126646	0.00363051
hsa-miR-493-5p	GRIN2A	Ras signaling pathway	0.000110541	0.00345692
hsa-miR-493-5p	GRIN2A	Calcium signaling pathway	0.00021254	0.00430081
hsa-miR-130b-5p	GRIN2A	Rap1 signaling pathway	0.000126646	0.00363051
hsa-miR-130b-5p	GRIN2A	Ras signaling pathway	0.000110541	0.00345692
hsa-miR-130b-5p	GRIN2A	Calcium signaling pathway	0.00021254	0.00430081
hsa-miR-18a-5p	GRIN2A	Rap1 signaling pathway	0.000126646	0.00363051
hsa-miR-18a-5p	GRIN2A	Ras signaling pathway	0.000110541	0.00345692
hsa-miR-18a-5p	GRIN2A	Calcium signaling pathway	0.00021254	0.00430081
hsa-miR-19b-3p	GRIN2A	Rap1 signaling pathway	0.000126646	0.00363051
hsa-miR-19b-3p	GRIN2A	Ras signaling pathway	0.000110541	0.00345692
hsa-miR-19b-3p	GRIN2A	Calcium signaling pathway	0.00021254	0.00430081
hsa-miR-135b-5p	GRPR	Calcium signaling pathway	0.00021254	0.00430081
hsa-miR-937-3p	GTF2I	cGMP-PKG signaling pathway	0.0001678	0.00407834
hsa-miR-940	GTF2I	cGMP-PKG signaling pathway	0.0001678	0.00407834
hsa-miR-335-3p	GTF2I	cGMP-PKG signaling pathway	0.0001678	0.00407834
hsa-miR-455-5p	GTF2I	cGMP-PKG signaling pathway	0.0001678	0.00407834
hsa-miR-130b-5p	HLA-DOA	Cell adhesion molecules (CAMs)	0.000211435	0.00430081
hsa-miR-18a-5p	HLA-DQA1	Cell adhesion molecules (CAMs)	0.000211435	0.00430081
hsa-miR-135b-5p	IBSP	Focal adhesion	1.87231e-05	0.000920105
hsa-miR-135b-5p	IBSP	PI3K-Akt signaling pathway	1.48421e-06	0.00010378
hsa-miR-135b-5p	IBSP	ECM-receptor interaction	1.50843e-06	0.00010378
hsa-miR-130b-5p	IGF1	Focal adhesion	1.87231e-05	0.000920105
hsa-miR-130b-5p	IGF1	MAPK signaling pathway	7.018e-08	1.2071e-05
hsa-miR-130b-5p	IGF1	PI3K-Akt signaling pathway	1.48421e-06	0.00010378
hsa-miR-130b-5p	IGF1	Rap1 signaling pathway	0.000126646	0.00363051
hsa-miR-130b-5p	IGF1	Ras signaling pathway	0.000110541	0.00345692
hsa-miR-19b-3p	IGF1	Focal adhesion	1.87231e-05	0.000920105
hsa-miR-19b-3p	IGF1	MAPK signaling pathway	7.018e-08	1.2071e-05
hsa-miR-19b-3p	IGF1	PI3K-Akt signaling pathway	1.48421e-06	0.00010378
hsa-miR-19b-3p	IGF1	Rap1 signaling pathway	0.000126646	0.00363051
hsa-miR-19b-3p	IGF1	Ras signaling pathway	0.000110541	0.00345692
hsa-miR-410-3p	IGF1	Focal adhesion	1.87231e-05	0.000920105
hsa-miR-410-3p	IGF1	MAPK signaling pathway	7.018e-08	1.2071e-05
hsa-miR-410-3p	IGF1	PI3K-Akt signaling pathway	1.48421e-06	0.00010378
hsa-miR-410-3p	IGF1	Rap1 signaling pathway	0.000126646	0.00363051
hsa-miR-410-3p	IGF1	Ras signaling pathway	0.000110541	0.00345692
hsa-miR-31-3p	IGF1	Focal adhesion	1.87231e-05	0.000920105
hsa-miR-31-3p	IGF1	MAPK signaling pathway	7.018e-08	1.2071e-05
hsa-miR-31-3p	IGF1	PI3K-Akt signaling pathway	1.48421e-06	0.00010378
hsa-miR-31-3p	IGF1	Rap1 signaling pathway	0.000126646	0.00363051
hsa-miR-31-3p	IGF1	Ras signaling pathway	0.000110541	0.00345692
hsa-miR-130b-3p	IGF1	Focal adhesion	1.87231e-05	0.000920105
hsa-miR-130b-3p	IGF1	MAPK signaling pathway	7.018e-08	1.2071e-05
hsa-miR-130b-3p	IGF1	PI3K-Akt signaling pathway	1.48421e-06	0.00010378
hsa-miR-130b-3p	IGF1	Rap1 signaling pathway	0.000126646	0.00363051
hsa-miR-130b-3p	IGF1	Ras signaling pathway	0.000110541	0.00345692
hsa-miR-18a-5p	IGF1	Focal adhesion	1.87231e-05	0.000920105
hsa-miR-18a-5p	IGF1	MAPK signaling pathway	7.018e-08	1.2071e-05
hsa-miR-18a-5p	IGF1	PI3K-Akt signaling pathway	1.48421e-06	0.00010378
hsa-miR-18a-5p	IGF1	Rap1 signaling pathway	0.000126646	0.00363051
hsa-miR-18a-5p	IGF1	Ras signaling pathway	0.000110541	0.00345692
hsa-miR-758-3p	IGF1	Focal adhesion	1.87231e-05	0.000920105
hsa-miR-758-3p	IGF1	MAPK signaling pathway	7.018e-08	1.2071e-05
hsa-miR-758-3p	IGF1	PI3K-Akt signaling pathway	1.48421e-06	0.00010378
hsa-miR-758-3p	IGF1	Rap1 signaling pathway	0.000126646	0.00363051
hsa-miR-758-3p	IGF1	Ras signaling pathway	0.000110541	0.00345692
hsa-miR-940	IGF1	Focal adhesion	1.87231e-05	0.000920105
hsa-miR-940	IGF1	MAPK signaling pathway	7.018e-08	1.2071e-05
hsa-miR-940	IGF1	PI3K-Akt signaling pathway	1.48421e-06	0.00010378
hsa-miR-940	IGF1	Rap1 signaling pathway	0.000126646	0.00363051
hsa-miR-940	IGF1	Ras signaling pathway	0.000110541	0.00345692
hsa-miR-19a-3p	IGF1	Focal adhesion	1.87231e-05	0.000920105
hsa-miR-19a-3p	IGF1	MAPK signaling pathway	7.018e-08	1.2071e-05
hsa-miR-19a-3p	IGF1	PI3K-Akt signaling pathway	1.48421e-06	0.00010378
hsa-miR-19a-3p	IGF1	Rap1 signaling pathway	0.000126646	0.00363051
hsa-miR-19a-3p	IGF1	Ras signaling pathway	0.000110541	0.00345692
hsa-miR-93-5p	IGF2	Ras signaling pathway	0.000110541	0.00345692
hsa-miR-93-5p	IGF2	PI3K-Akt signaling pathway	1.48421e-06	0.00010378
hsa-miR-93-5p	IGF2	MAPK signaling pathway	7.018e-08	1.2071e-05
hsa-miR-134-5p	IGF2	Ras signaling pathway	0.000110541	0.00345692
hsa-miR-134-5p	IGF2	PI3K-Akt signaling pathway	1.48421e-06	0.00010378
hsa-miR-134-5p	IGF2	MAPK signaling pathway	7.018e-08	1.2071e-05
hsa-miR-450a-5p	IGF2	Ras signaling pathway	0.000110541	0.00345692
hsa-miR-450a-5p	IGF2	PI3K-Akt signaling pathway	1.48421e-06	0.00010378
hsa-miR-450a-5p	IGF2	MAPK signaling pathway	7.018e-08	1.2071e-05
hsa-miR-493-5p	IGF2	Ras signaling pathway	0.000110541	0.00345692
hsa-miR-493-5p	IGF2	PI3K-Akt signaling pathway	1.48421e-06	0.00010378
hsa-miR-493-5p	IGF2	MAPK signaling pathway	7.018e-08	1.2071e-05
hsa-miR-429	IGF2	Ras signaling pathway	0.000110541	0.00345692
hsa-miR-429	IGF2	PI3K-Akt signaling pathway	1.48421e-06	0.00010378
hsa-miR-429	IGF2	MAPK signaling pathway	7.018e-08	1.2071e-05
hsa-miR-940	IGF2	Ras signaling pathway	0.000110541	0.00345692
hsa-miR-940	IGF2	PI3K-Akt signaling pathway	1.48421e-06	0.00010378
hsa-miR-940	IGF2	MAPK signaling pathway	7.018e-08	1.2071e-05
hsa-miR-758-3p	IGF2	Ras signaling pathway	0.000110541	0.00345692
hsa-miR-758-3p	IGF2	PI3K-Akt signaling pathway	1.48421e-06	0.00010378
hsa-miR-758-3p	IGF2	MAPK signaling pathway	7.018e-08	1.2071e-05
hsa-miR-200b-3p	IGF2	Ras signaling pathway	0.000110541	0.00345692
hsa-miR-200b-3p	IGF2	PI3K-Akt signaling pathway	1.48421e-06	0.00010378
hsa-miR-200b-3p	IGF2	MAPK signaling pathway	7.018e-08	1.2071e-05
hsa-miR-410-3p	IGF2	Ras signaling pathway	0.000110541	0.00345692
hsa-miR-410-3p	IGF2	PI3K-Akt signaling pathway	1.48421e-06	0.00010378
hsa-miR-410-3p	IGF2	MAPK signaling pathway	7.018e-08	1.2071e-05
hsa-miR-200a-3p	IGF2	Ras signaling pathway	0.000110541	0.00345692
hsa-miR-200a-3p	IGF2	PI3K-Akt signaling pathway	1.48421e-06	0.00010378
hsa-miR-200a-3p	IGF2	MAPK signaling pathway	7.018e-08	1.2071e-05
hsa-miR-218-5p	IGF2	Ras signaling pathway	0.000110541	0.00345692
hsa-miR-218-5p	IGF2	PI3K-Akt signaling pathway	1.48421e-06	0.00010378
hsa-miR-218-5p	IGF2	MAPK signaling pathway	7.018e-08	1.2071e-05
hsa-miR-31-5p	IL1R1	MAPK signaling pathway	7.018e-08	1.2071e-05
hsa-miR-19a-3p	IL1R1	MAPK signaling pathway	7.018e-08	1.2071e-05
hsa-miR-19b-3p	IL1R1	MAPK signaling pathway	7.018e-08	1.2071e-05
hsa-miR-584-5p	IL6R	PI3K-Akt signaling pathway	1.48421e-06	0.00010378
hsa-miR-758-3p	IL6R	PI3K-Akt signaling pathway	1.48421e-06	0.00010378
hsa-miR-335-3p	IL6R	PI3K-Akt signaling pathway	1.48421e-06	0.00010378
hsa-miR-940	IL6R	PI3K-Akt signaling pathway	1.48421e-06	0.00010378
hsa-miR-200a-3p	IL6R	PI3K-Akt signaling pathway	1.48421e-06	0.00010378
hsa-miR-203a-3p	IL7	PI3K-Akt signaling pathway	1.48421e-06	0.00010378
hsa-miR-758-3p	IL7R	PI3K-Akt signaling pathway	1.48421e-06	0.00010378
hsa-miR-135b-5p	IL7R	PI3K-Akt signaling pathway	1.48421e-06	0.00010378
hsa-miR-146b-5p	IL7R	PI3K-Akt signaling pathway	1.48421e-06	0.00010378
hsa-miR-146b-3p	IL7R	PI3K-Akt signaling pathway	1.48421e-06	0.00010378
hsa-miR-335-3p	IL7R	PI3K-Akt signaling pathway	1.48421e-06	0.00010378
hsa-miR-31-5p	IL7R	PI3K-Akt signaling pathway	1.48421e-06	0.00010378
hsa-miR-200b-5p	IL7R	PI3K-Akt signaling pathway	1.48421e-06	0.00010378
hsa-miR-200a-5p	IL7R	PI3K-Akt signaling pathway	1.48421e-06	0.00010378
hsa-miR-18a-5p	IL7R	PI3K-Akt signaling pathway	1.48421e-06	0.00010378
hsa-miR-130b-5p	IL7R	PI3K-Akt signaling pathway	1.48421e-06	0.00010378
hsa-miR-335-3p	IRS1	cGMP-PKG signaling pathway	0.0001678	0.00407834
hsa-miR-335-3p	IRS1	PI3K-Akt signaling pathway	1.48421e-06	0.00010378
hsa-miR-429	IRS1	cGMP-PKG signaling pathway	0.0001678	0.00407834
hsa-miR-429	IRS1	PI3K-Akt signaling pathway	1.48421e-06	0.00010378
hsa-miR-200b-3p	IRS1	cGMP-PKG signaling pathway	0.0001678	0.00407834
hsa-miR-200b-3p	IRS1	PI3K-Akt signaling pathway	1.48421e-06	0.00010378
hsa-miR-33a-5p	IRS1	cGMP-PKG signaling pathway	0.0001678	0.00407834
hsa-miR-33a-5p	IRS1	PI3K-Akt signaling pathway	1.48421e-06	0.00010378
hsa-miR-675-3p	IRS1	cGMP-PKG signaling pathway	0.0001678	0.00407834
hsa-miR-675-3p	IRS1	PI3K-Akt signaling pathway	1.48421e-06	0.00010378
hsa-miR-106a-5p	IRS1	cGMP-PKG signaling pathway	0.0001678	0.00407834
hsa-miR-106a-5p	IRS1	PI3K-Akt signaling pathway	1.48421e-06	0.00010378
hsa-miR-19a-3p	IRS1	cGMP-PKG signaling pathway	0.0001678	0.00407834
hsa-miR-19a-3p	IRS1	PI3K-Akt signaling pathway	1.48421e-06	0.00010378
hsa-miR-410-3p	IRS1	cGMP-PKG signaling pathway	0.0001678	0.00407834
hsa-miR-410-3p	IRS1	PI3K-Akt signaling pathway	1.48421e-06	0.00010378
hsa-miR-203a-3p	IRS1	cGMP-PKG signaling pathway	0.0001678	0.00407834
hsa-miR-203a-3p	IRS1	PI3K-Akt signaling pathway	1.48421e-06	0.00010378
hsa-miR-335-3p	ITGA8	Focal adhesion	1.87231e-05	0.000920105
hsa-miR-335-3p	ITGA8	PI3K-Akt signaling pathway	1.48421e-06	0.00010378
hsa-miR-335-3p	ITGA8	Cell adhesion molecules (CAMs)	0.000211435	0.00430081
hsa-miR-335-3p	ITGA8	ECM-receptor interaction	1.50843e-06	0.00010378
hsa-miR-142-3p	ITGA8	Focal adhesion	1.87231e-05	0.000920105
hsa-miR-142-3p	ITGA8	PI3K-Akt signaling pathway	1.48421e-06	0.00010378
hsa-miR-142-3p	ITGA8	Cell adhesion molecules (CAMs)	0.000211435	0.00430081
hsa-miR-142-3p	ITGA8	ECM-receptor interaction	1.50843e-06	0.00010378
hsa-miR-106a-5p	ITGA8	Focal adhesion	1.87231e-05	0.000920105
hsa-miR-106a-5p	ITGA8	PI3K-Akt signaling pathway	1.48421e-06	0.00010378
hsa-miR-106a-5p	ITGA8	Cell adhesion molecules (CAMs)	0.000211435	0.00430081
hsa-miR-106a-5p	ITGA8	ECM-receptor interaction	1.50843e-06	0.00010378
hsa-miR-17-5p	ITGA8	Focal adhesion	1.87231e-05	0.000920105
hsa-miR-17-5p	ITGA8	PI3K-Akt signaling pathway	1.48421e-06	0.00010378
hsa-miR-17-5p	ITGA8	Cell adhesion molecules (CAMs)	0.000211435	0.00430081
hsa-miR-17-5p	ITGA8	ECM-receptor interaction	1.50843e-06	0.00010378
hsa-miR-455-5p	ITGA8	Focal adhesion	1.87231e-05	0.000920105
hsa-miR-455-5p	ITGA8	PI3K-Akt signaling pathway	1.48421e-06	0.00010378
hsa-miR-455-5p	ITGA8	Cell adhesion molecules (CAMs)	0.000211435	0.00430081
hsa-miR-455-5p	ITGA8	ECM-receptor interaction	1.50843e-06	0.00010378
hsa-miR-93-5p	ITGA8	Focal adhesion	1.87231e-05	0.000920105
hsa-miR-93-5p	ITGA8	PI3K-Akt signaling pathway	1.48421e-06	0.00010378
hsa-miR-93-5p	ITGA8	Cell adhesion molecules (CAMs)	0.000211435	0.00430081
hsa-miR-93-5p	ITGA8	ECM-receptor interaction	1.50843e-06	0.00010378
hsa-miR-17-5p	ITGB3	Focal adhesion	1.87231e-05	0.000920105
hsa-miR-17-5p	ITGB3	PI3K-Akt signaling pathway	1.48421e-06	0.00010378
hsa-miR-17-5p	ITGB3	ECM-receptor interaction	1.50843e-06	0.00010378
hsa-miR-17-5p	ITGB3	Rap1 signaling pathway	0.000126646	0.00363051
hsa-miR-200b-3p	ITGB3	Focal adhesion	1.87231e-05	0.000920105
hsa-miR-200b-3p	ITGB3	PI3K-Akt signaling pathway	1.48421e-06	0.00010378
hsa-miR-200b-3p	ITGB3	ECM-receptor interaction	1.50843e-06	0.00010378
hsa-miR-200b-3p	ITGB3	Rap1 signaling pathway	0.000126646	0.00363051
hsa-miR-203b-3p	ITGB3	Focal adhesion	1.87231e-05	0.000920105
hsa-miR-203b-3p	ITGB3	PI3K-Akt signaling pathway	1.48421e-06	0.00010378
hsa-miR-203b-3p	ITGB3	ECM-receptor interaction	1.50843e-06	0.00010378
hsa-miR-203b-3p	ITGB3	Rap1 signaling pathway	0.000126646	0.00363051
hsa-miR-19a-3p	ITGB3	Focal adhesion	1.87231e-05	0.000920105
hsa-miR-19a-3p	ITGB3	PI3K-Akt signaling pathway	1.48421e-06	0.00010378
hsa-miR-19a-3p	ITGB3	ECM-receptor interaction	1.50843e-06	0.00010378
hsa-miR-19a-3p	ITGB3	Rap1 signaling pathway	0.000126646	0.00363051
hsa-miR-19b-3p	ITGB3	Focal adhesion	1.87231e-05	0.000920105
hsa-miR-19b-3p	ITGB3	PI3K-Akt signaling pathway	1.48421e-06	0.00010378
hsa-miR-19b-3p	ITGB3	ECM-receptor interaction	1.50843e-06	0.00010378
hsa-miR-19b-3p	ITGB3	Rap1 signaling pathway	0.000126646	0.00363051
hsa-miR-429	ITGB3	Focal adhesion	1.87231e-05	0.000920105
hsa-miR-429	ITGB3	PI3K-Akt signaling pathway	1.48421e-06	0.00010378
hsa-miR-429	ITGB3	ECM-receptor interaction	1.50843e-06	0.00010378
hsa-miR-429	ITGB3	Rap1 signaling pathway	0.000126646	0.00363051
hsa-miR-218-5p	ITGB6	PI3K-Akt signaling pathway	1.48421e-06	0.00010378
hsa-miR-218-5p	ITGB6	ECM-receptor interaction	1.50843e-06	0.00010378
hsa-miR-218-5p	ITGB6	Focal adhesion	1.87231e-05	0.000920105
hsa-miR-106a-5p	ITGB6	PI3K-Akt signaling pathway	1.48421e-06	0.00010378
hsa-miR-106a-5p	ITGB6	ECM-receptor interaction	1.50843e-06	0.00010378
hsa-miR-106a-5p	ITGB6	Focal adhesion	1.87231e-05	0.000920105
hsa-miR-130b-3p	ITGB6	PI3K-Akt signaling pathway	1.48421e-06	0.00010378
hsa-miR-130b-3p	ITGB6	ECM-receptor interaction	1.50843e-06	0.00010378
hsa-miR-130b-3p	ITGB6	Focal adhesion	1.87231e-05	0.000920105
hsa-miR-200a-5p	ITGB6	PI3K-Akt signaling pathway	1.48421e-06	0.00010378
hsa-miR-200a-5p	ITGB6	ECM-receptor interaction	1.50843e-06	0.00010378
hsa-miR-200a-5p	ITGB6	Focal adhesion	1.87231e-05	0.000920105
hsa-miR-93-5p	ITGB6	PI3K-Akt signaling pathway	1.48421e-06	0.00010378
hsa-miR-93-5p	ITGB6	ECM-receptor interaction	1.50843e-06	0.00010378
hsa-miR-93-5p	ITGB6	Focal adhesion	1.87231e-05	0.000920105
hsa-miR-200b-5p	ITGB6	PI3K-Akt signaling pathway	1.48421e-06	0.00010378
hsa-miR-200b-5p	ITGB6	ECM-receptor interaction	1.50843e-06	0.00010378
hsa-miR-200b-5p	ITGB6	Focal adhesion	1.87231e-05	0.000920105
hsa-miR-17-5p	ITGB6	PI3K-Akt signaling pathway	1.48421e-06	0.00010378
hsa-miR-17-5p	ITGB6	ECM-receptor interaction	1.50843e-06	0.00010378
hsa-miR-17-5p	ITGB6	Focal adhesion	1.87231e-05	0.000920105
hsa-miR-135b-5p	ITGB6	PI3K-Akt signaling pathway	1.48421e-06	0.00010378
hsa-miR-135b-5p	ITGB6	ECM-receptor interaction	1.50843e-06	0.00010378
hsa-miR-135b-5p	ITGB6	Focal adhesion	1.87231e-05	0.000920105
hsa-miR-758-3p	ITGB6	PI3K-Akt signaling pathway	1.48421e-06	0.00010378
hsa-miR-758-3p	ITGB6	ECM-receptor interaction	1.50843e-06	0.00010378
hsa-miR-758-3p	ITGB6	Focal adhesion	1.87231e-05	0.000920105
hsa-miR-146b-3p	ITGB6	PI3K-Akt signaling pathway	1.48421e-06	0.00010378
hsa-miR-146b-3p	ITGB6	ECM-receptor interaction	1.50843e-06	0.00010378
hsa-miR-146b-3p	ITGB6	Focal adhesion	1.87231e-05	0.000920105
hsa-miR-200a-3p	ITGB8	PI3K-Akt signaling pathway	1.48421e-06	0.00010378
hsa-miR-200a-3p	ITGB8	ECM-receptor interaction	1.50843e-06	0.00010378
hsa-miR-200a-3p	ITGB8	Cell adhesion molecules (CAMs)	0.000211435	0.00430081
hsa-miR-200a-3p	ITGB8	Focal adhesion	1.87231e-05	0.000920105
hsa-miR-93-5p	ITGB8	PI3K-Akt signaling pathway	1.48421e-06	0.00010378
hsa-miR-93-5p	ITGB8	ECM-receptor interaction	1.50843e-06	0.00010378
hsa-miR-93-5p	ITGB8	Cell adhesion molecules (CAMs)	0.000211435	0.00430081
hsa-miR-93-5p	ITGB8	Focal adhesion	1.87231e-05	0.000920105
hsa-miR-106a-5p	ITGB8	PI3K-Akt signaling pathway	1.48421e-06	0.00010378
hsa-miR-106a-5p	ITGB8	ECM-receptor interaction	1.50843e-06	0.00010378
hsa-miR-106a-5p	ITGB8	Cell adhesion molecules (CAMs)	0.000211435	0.00430081
hsa-miR-106a-5p	ITGB8	Focal adhesion	1.87231e-05	0.000920105
hsa-miR-142-3p	ITGB8	PI3K-Akt signaling pathway	1.48421e-06	0.00010378
hsa-miR-142-3p	ITGB8	ECM-receptor interaction	1.50843e-06	0.00010378
hsa-miR-142-3p	ITGB8	Cell adhesion molecules (CAMs)	0.000211435	0.00430081
hsa-miR-142-3p	ITGB8	Focal adhesion	1.87231e-05	0.000920105
hsa-miR-17-5p	ITGB8	PI3K-Akt signaling pathway	1.48421e-06	0.00010378
hsa-miR-17-5p	ITGB8	ECM-receptor interaction	1.50843e-06	0.00010378
hsa-miR-17-5p	ITGB8	Cell adhesion molecules (CAMs)	0.000211435	0.00430081
hsa-miR-17-5p	ITGB8	Focal adhesion	1.87231e-05	0.000920105
hsa-miR-19a-3p	ITGB8	PI3K-Akt signaling pathway	1.48421e-06	0.00010378
hsa-miR-19a-3p	ITGB8	ECM-receptor interaction	1.50843e-06	0.00010378
hsa-miR-19a-3p	ITGB8	Cell adhesion molecules (CAMs)	0.000211435	0.00430081
hsa-miR-19a-3p	ITGB8	Focal adhesion	1.87231e-05	0.000920105
hsa-miR-130b-3p	ITGB8	PI3K-Akt signaling pathway	1.48421e-06	0.00010378
hsa-miR-130b-3p	ITGB8	ECM-receptor interaction	1.50843e-06	0.00010378
hsa-miR-130b-3p	ITGB8	Cell adhesion molecules (CAMs)	0.000211435	0.00430081
hsa-miR-130b-3p	ITGB8	Focal adhesion	1.87231e-05	0.000920105
hsa-miR-19b-3p	ITGB8	PI3K-Akt signaling pathway	1.48421e-06	0.00010378
hsa-miR-19b-3p	ITGB8	ECM-receptor interaction	1.50843e-06	0.00010378
hsa-miR-19b-3p	ITGB8	Cell adhesion molecules (CAMs)	0.000211435	0.00430081
hsa-miR-19b-3p	ITGB8	Focal adhesion	1.87231e-05	0.000920105
hsa-miR-200b-3p	ITPR1	Calcium signaling pathway	0.00021254	0.00430081
hsa-miR-200b-3p	ITPR1	cGMP-PKG signaling pathway	0.0001678	0.00407834
hsa-miR-19a-3p	ITPR1	Calcium signaling pathway	0.00021254	0.00430081
hsa-miR-19a-3p	ITPR1	cGMP-PKG signaling pathway	0.0001678	0.00407834
hsa-miR-130b-5p	ITPR1	Calcium signaling pathway	0.00021254	0.00430081
hsa-miR-130b-5p	ITPR1	cGMP-PKG signaling pathway	0.0001678	0.00407834
hsa-miR-19b-3p	ITPR1	Calcium signaling pathway	0.00021254	0.00430081
hsa-miR-19b-3p	ITPR1	cGMP-PKG signaling pathway	0.0001678	0.00407834
hsa-miR-335-3p	ITPR1	Calcium signaling pathway	0.00021254	0.00430081
hsa-miR-335-3p	ITPR1	cGMP-PKG signaling pathway	0.0001678	0.00407834
hsa-miR-31-5p	ITPR1	Calcium signaling pathway	0.00021254	0.00430081
hsa-miR-31-5p	ITPR1	cGMP-PKG signaling pathway	0.0001678	0.00407834
hsa-miR-130b-3p	ITPR1	Calcium signaling pathway	0.00021254	0.00430081
hsa-miR-130b-3p	ITPR1	cGMP-PKG signaling pathway	0.0001678	0.00407834
hsa-miR-429	ITPR1	Calcium signaling pathway	0.00021254	0.00430081
hsa-miR-429	ITPR1	cGMP-PKG signaling pathway	0.0001678	0.00407834
hsa-miR-3677-3p	ITPR1	Calcium signaling pathway	0.00021254	0.00430081
hsa-miR-3677-3p	ITPR1	cGMP-PKG signaling pathway	0.0001678	0.00407834
hsa-miR-106a-5p	KCNMB1	cGMP-PKG signaling pathway	0.0001678	0.00407834
hsa-miR-200b-3p	KCNMB1	cGMP-PKG signaling pathway	0.0001678	0.00407834
hsa-miR-429	KCNMB1	cGMP-PKG signaling pathway	0.0001678	0.00407834
hsa-miR-93-5p	KCNMB1	cGMP-PKG signaling pathway	0.0001678	0.00407834
hsa-miR-17-5p	KCNMB1	cGMP-PKG signaling pathway	0.0001678	0.00407834
hsa-miR-135b-5p	KIT	Ras signaling pathway	0.000110541	0.00345692
hsa-miR-135b-5p	KIT	Rap1 signaling pathway	0.000126646	0.00363051
hsa-miR-135b-5p	KIT	MAPK signaling pathway	7.018e-08	1.2071e-05
hsa-miR-135b-5p	KIT	PI3K-Akt signaling pathway	1.48421e-06	0.00010378
hsa-miR-18a-5p	KIT	Ras signaling pathway	0.000110541	0.00345692
hsa-miR-18a-5p	KIT	Rap1 signaling pathway	0.000126646	0.00363051
hsa-miR-18a-5p	KIT	MAPK signaling pathway	7.018e-08	1.2071e-05
hsa-miR-18a-5p	KIT	PI3K-Akt signaling pathway	1.48421e-06	0.00010378
hsa-miR-93-5p	KIT	Ras signaling pathway	0.000110541	0.00345692
hsa-miR-93-5p	KIT	Rap1 signaling pathway	0.000126646	0.00363051
hsa-miR-93-5p	KIT	MAPK signaling pathway	7.018e-08	1.2071e-05
hsa-miR-93-5p	KIT	PI3K-Akt signaling pathway	1.48421e-06	0.00010378
hsa-miR-19a-3p	KIT	Ras signaling pathway	0.000110541	0.00345692
hsa-miR-19a-3p	KIT	Rap1 signaling pathway	0.000126646	0.00363051
hsa-miR-19a-3p	KIT	MAPK signaling pathway	7.018e-08	1.2071e-05
hsa-miR-19a-3p	KIT	PI3K-Akt signaling pathway	1.48421e-06	0.00010378
hsa-miR-335-3p	KIT	Ras signaling pathway	0.000110541	0.00345692
hsa-miR-335-3p	KIT	Rap1 signaling pathway	0.000126646	0.00363051
hsa-miR-335-3p	KIT	MAPK signaling pathway	7.018e-08	1.2071e-05
hsa-miR-335-3p	KIT	PI3K-Akt signaling pathway	1.48421e-06	0.00010378
hsa-miR-146b-5p	KIT	Ras signaling pathway	0.000110541	0.00345692
hsa-miR-146b-5p	KIT	Rap1 signaling pathway	0.000126646	0.00363051
hsa-miR-146b-5p	KIT	MAPK signaling pathway	7.018e-08	1.2071e-05
hsa-miR-146b-5p	KIT	PI3K-Akt signaling pathway	1.48421e-06	0.00010378
hsa-miR-130b-3p	KIT	Ras signaling pathway	0.000110541	0.00345692
hsa-miR-130b-3p	KIT	Rap1 signaling pathway	0.000126646	0.00363051
hsa-miR-130b-3p	KIT	MAPK signaling pathway	7.018e-08	1.2071e-05
hsa-miR-130b-3p	KIT	PI3K-Akt signaling pathway	1.48421e-06	0.00010378
hsa-miR-493-5p	KIT	Ras signaling pathway	0.000110541	0.00345692
hsa-miR-493-5p	KIT	Rap1 signaling pathway	0.000126646	0.00363051
hsa-miR-493-5p	KIT	MAPK signaling pathway	7.018e-08	1.2071e-05
hsa-miR-493-5p	KIT	PI3K-Akt signaling pathway	1.48421e-06	0.00010378
hsa-miR-218-5p	KIT	Ras signaling pathway	0.000110541	0.00345692
hsa-miR-218-5p	KIT	Rap1 signaling pathway	0.000126646	0.00363051
hsa-miR-218-5p	KIT	MAPK signaling pathway	7.018e-08	1.2071e-05
hsa-miR-218-5p	KIT	PI3K-Akt signaling pathway	1.48421e-06	0.00010378
hsa-miR-106a-5p	KIT	Ras signaling pathway	0.000110541	0.00345692
hsa-miR-106a-5p	KIT	Rap1 signaling pathway	0.000126646	0.00363051
hsa-miR-106a-5p	KIT	MAPK signaling pathway	7.018e-08	1.2071e-05
hsa-miR-106a-5p	KIT	PI3K-Akt signaling pathway	1.48421e-06	0.00010378
hsa-miR-19b-3p	KIT	Ras signaling pathway	0.000110541	0.00345692
hsa-miR-19b-3p	KIT	Rap1 signaling pathway	0.000126646	0.00363051
hsa-miR-19b-3p	KIT	MAPK signaling pathway	7.018e-08	1.2071e-05
hsa-miR-19b-3p	KIT	PI3K-Akt signaling pathway	1.48421e-06	0.00010378
hsa-miR-17-5p	KIT	Ras signaling pathway	0.000110541	0.00345692
hsa-miR-17-5p	KIT	Rap1 signaling pathway	0.000126646	0.00363051
hsa-miR-17-5p	KIT	MAPK signaling pathway	7.018e-08	1.2071e-05
hsa-miR-17-5p	KIT	PI3K-Akt signaling pathway	1.48421e-06	0.00010378
hsa-miR-218-5p	KSR2	Ras signaling pathway	0.000110541	0.00345692
hsa-miR-940	KSR2	Ras signaling pathway	0.000110541	0.00345692
hsa-miR-493-5p	L1CAM	Cell adhesion molecules (CAMs)	0.000211435	0.00430081
hsa-miR-17-5p	LAMA3	ECM-receptor interaction	1.50843e-06	0.00010378
hsa-miR-17-5p	LAMA3	PI3K-Akt signaling pathway	1.48421e-06	0.00010378
hsa-miR-17-5p	LAMA3	Focal adhesion	1.87231e-05	0.000920105
hsa-miR-106a-5p	LAMA3	ECM-receptor interaction	1.50843e-06	0.00010378
hsa-miR-106a-5p	LAMA3	PI3K-Akt signaling pathway	1.48421e-06	0.00010378
hsa-miR-106a-5p	LAMA3	Focal adhesion	1.87231e-05	0.000920105
hsa-miR-33a-5p	LAMA3	ECM-receptor interaction	1.50843e-06	0.00010378
hsa-miR-33a-5p	LAMA3	PI3K-Akt signaling pathway	1.48421e-06	0.00010378
hsa-miR-33a-5p	LAMA3	Focal adhesion	1.87231e-05	0.000920105
hsa-miR-93-5p	LAMA3	ECM-receptor interaction	1.50843e-06	0.00010378
hsa-miR-93-5p	LAMA3	PI3K-Akt signaling pathway	1.48421e-06	0.00010378
hsa-miR-93-5p	LAMA3	Focal adhesion	1.87231e-05	0.000920105
hsa-miR-17-5p	MAP3K13	MAPK signaling pathway	7.018e-08	1.2071e-05
hsa-miR-203a-3p	MAP3K13	MAPK signaling pathway	7.018e-08	1.2071e-05
hsa-miR-93-5p	MAP3K13	MAPK signaling pathway	7.018e-08	1.2071e-05
hsa-miR-19b-3p	MAP3K2	MAPK signaling pathway	7.018e-08	1.2071e-05
hsa-miR-106a-5p	MAP3K2	MAPK signaling pathway	7.018e-08	1.2071e-05
hsa-miR-18a-5p	MAP3K2	MAPK signaling pathway	7.018e-08	1.2071e-05
hsa-miR-93-5p	MAP3K2	MAPK signaling pathway	7.018e-08	1.2071e-05
hsa-miR-19a-3p	MAP3K2	MAPK signaling pathway	7.018e-08	1.2071e-05
hsa-miR-17-5p	MAP3K2	MAPK signaling pathway	7.018e-08	1.2071e-05
hsa-miR-200b-5p	MAPK8	Focal adhesion	1.87231e-05	0.000920105
hsa-miR-200b-5p	MAPK8	MAPK signaling pathway	7.018e-08	1.2071e-05
hsa-miR-200b-5p	MAPK8	Ras signaling pathway	0.000110541	0.00345692
hsa-miR-200b-5p	MAPK8	Wnt signaling pathway	0.00383935	0.0417244
hsa-miR-106a-5p	MAPK8	Focal adhesion	1.87231e-05	0.000920105
hsa-miR-106a-5p	MAPK8	MAPK signaling pathway	7.018e-08	1.2071e-05
hsa-miR-106a-5p	MAPK8	Ras signaling pathway	0.000110541	0.00345692
hsa-miR-106a-5p	MAPK8	Wnt signaling pathway	0.00383935	0.0417244
hsa-miR-17-5p	MAPK8	Focal adhesion	1.87231e-05	0.000920105
hsa-miR-17-5p	MAPK8	MAPK signaling pathway	7.018e-08	1.2071e-05
hsa-miR-17-5p	MAPK8	Ras signaling pathway	0.000110541	0.00345692
hsa-miR-17-5p	MAPK8	Wnt signaling pathway	0.00383935	0.0417244
hsa-miR-93-5p	MAPK8	Focal adhesion	1.87231e-05	0.000920105
hsa-miR-93-5p	MAPK8	MAPK signaling pathway	7.018e-08	1.2071e-05
hsa-miR-93-5p	MAPK8	Ras signaling pathway	0.000110541	0.00345692
hsa-miR-93-5p	MAPK8	Wnt signaling pathway	0.00383935	0.0417244
hsa-miR-18a-5p	MAPK8	Focal adhesion	1.87231e-05	0.000920105
hsa-miR-18a-5p	MAPK8	MAPK signaling pathway	7.018e-08	1.2071e-05
hsa-miR-18a-5p	MAPK8	Ras signaling pathway	0.000110541	0.00345692
hsa-miR-18a-5p	MAPK8	Wnt signaling pathway	0.00383935	0.0417244
hsa-miR-33a-5p	MAPK8	Focal adhesion	1.87231e-05	0.000920105
hsa-miR-33a-5p	MAPK8	MAPK signaling pathway	7.018e-08	1.2071e-05
hsa-miR-33a-5p	MAPK8	Ras signaling pathway	0.000110541	0.00345692
hsa-miR-33a-5p	MAPK8	Wnt signaling pathway	0.00383935	0.0417244
hsa-miR-31-5p	MAPK8	Focal adhesion	1.87231e-05	0.000920105
hsa-miR-31-5p	MAPK8	MAPK signaling pathway	7.018e-08	1.2071e-05
hsa-miR-31-5p	MAPK8	Ras signaling pathway	0.000110541	0.00345692
hsa-miR-31-5p	MAPK8	Wnt signaling pathway	0.00383935	0.0417244
hsa-miR-19a-3p	MAPK8	Focal adhesion	1.87231e-05	0.000920105
hsa-miR-19a-3p	MAPK8	MAPK signaling pathway	7.018e-08	1.2071e-05
hsa-miR-19a-3p	MAPK8	Ras signaling pathway	0.000110541	0.00345692
hsa-miR-19a-3p	MAPK8	Wnt signaling pathway	0.00383935	0.0417244
hsa-miR-410-3p	MAPK8	Focal adhesion	1.87231e-05	0.000920105
hsa-miR-410-3p	MAPK8	MAPK signaling pathway	7.018e-08	1.2071e-05
hsa-miR-410-3p	MAPK8	Ras signaling pathway	0.000110541	0.00345692
hsa-miR-410-3p	MAPK8	Wnt signaling pathway	0.00383935	0.0417244
hsa-miR-19b-3p	MAPK8	Focal adhesion	1.87231e-05	0.000920105
hsa-miR-19b-3p	MAPK8	MAPK signaling pathway	7.018e-08	1.2071e-05
hsa-miR-19b-3p	MAPK8	Ras signaling pathway	0.000110541	0.00345692
hsa-miR-19b-3p	MAPK8	Wnt signaling pathway	0.00383935	0.0417244
hsa-miR-130b-5p	MAPK8	Focal adhesion	1.87231e-05	0.000920105
hsa-miR-130b-5p	MAPK8	MAPK signaling pathway	7.018e-08	1.2071e-05
hsa-miR-130b-5p	MAPK8	Ras signaling pathway	0.000110541	0.00345692
hsa-miR-130b-5p	MAPK8	Wnt signaling pathway	0.00383935	0.0417244
hsa-miR-200a-5p	MAPK8	Focal adhesion	1.87231e-05	0.000920105
hsa-miR-200a-5p	MAPK8	MAPK signaling pathway	7.018e-08	1.2071e-05
hsa-miR-200a-5p	MAPK8	Ras signaling pathway	0.000110541	0.00345692
hsa-miR-200a-5p	MAPK8	Wnt signaling pathway	0.00383935	0.0417244
hsa-miR-203a-3p	MAPK8	Focal adhesion	1.87231e-05	0.000920105
hsa-miR-203a-3p	MAPK8	MAPK signaling pathway	7.018e-08	1.2071e-05
hsa-miR-203a-3p	MAPK8	Ras signaling pathway	0.000110541	0.00345692
hsa-miR-203a-3p	MAPK8	Wnt signaling pathway	0.00383935	0.0417244
hsa-miR-200a-5p	MAPT	MAPK signaling pathway	7.018e-08	1.2071e-05
hsa-miR-146b-5p	MAPT	MAPK signaling pathway	7.018e-08	1.2071e-05
hsa-miR-758-3p	MAPT	MAPK signaling pathway	7.018e-08	1.2071e-05
hsa-miR-940	MAPT	MAPK signaling pathway	7.018e-08	1.2071e-05
hsa-miR-200b-5p	MAPT	MAPK signaling pathway	7.018e-08	1.2071e-05
hsa-miR-429	MYB	PI3K-Akt signaling pathway	1.48421e-06	0.00010378
hsa-miR-200b-3p	MYB	PI3K-Akt signaling pathway	1.48421e-06	0.00010378
hsa-miR-200a-3p	MYB	PI3K-Akt signaling pathway	1.48421e-06	0.00010378
hsa-miR-130b-3p	MYB	PI3K-Akt signaling pathway	1.48421e-06	0.00010378
hsa-miR-134-5p	MYB	PI3K-Akt signaling pathway	1.48421e-06	0.00010378
hsa-miR-335-3p	MYB	PI3K-Akt signaling pathway	1.48421e-06	0.00010378
hsa-miR-200b-3p	MYLK	Calcium signaling pathway	0.00021254	0.00430081
hsa-miR-200b-3p	MYLK	Focal adhesion	1.87231e-05	0.000920105
hsa-miR-200b-3p	MYLK	cGMP-PKG signaling pathway	0.0001678	0.00407834
hsa-miR-18a-5p	MYLK	Calcium signaling pathway	0.00021254	0.00430081
hsa-miR-18a-5p	MYLK	Focal adhesion	1.87231e-05	0.000920105
hsa-miR-18a-5p	MYLK	cGMP-PKG signaling pathway	0.0001678	0.00407834
hsa-miR-429	MYLK	Calcium signaling pathway	0.00021254	0.00430081
hsa-miR-429	MYLK	Focal adhesion	1.87231e-05	0.000920105
hsa-miR-429	MYLK	cGMP-PKG signaling pathway	0.0001678	0.00407834
hsa-miR-146b-5p	MYLK	Calcium signaling pathway	0.00021254	0.00430081
hsa-miR-146b-5p	MYLK	Focal adhesion	1.87231e-05	0.000920105
hsa-miR-146b-5p	MYLK	cGMP-PKG signaling pathway	0.0001678	0.00407834
hsa-miR-335-3p	MYLK	Calcium signaling pathway	0.00021254	0.00430081
hsa-miR-335-3p	MYLK	Focal adhesion	1.87231e-05	0.000920105
hsa-miR-335-3p	MYLK	cGMP-PKG signaling pathway	0.0001678	0.00407834
hsa-miR-200b-3p	NCAM1	Cell adhesion molecules (CAMs)	0.000211435	0.00430081
hsa-miR-200a-3p	NCAM1	Cell adhesion molecules (CAMs)	0.000211435	0.00430081
hsa-miR-429	NCAM1	Cell adhesion molecules (CAMs)	0.000211435	0.00430081
hsa-miR-335-3p	NEGR1	Cell adhesion molecules (CAMs)	0.000211435	0.00430081
hsa-miR-18a-5p	NFATC1	MAPK signaling pathway	7.018e-08	1.2071e-05
hsa-miR-18a-5p	NFATC1	cGMP-PKG signaling pathway	0.0001678	0.00407834
hsa-miR-18a-5p	NFATC1	Wnt signaling pathway	0.00383935	0.0417244
hsa-miR-146b-5p	NLGN1	Cell adhesion molecules (CAMs)	0.000211435	0.00430081
hsa-miR-31-3p	NLGN1	Cell adhesion molecules (CAMs)	0.000211435	0.00430081
hsa-miR-134-5p	NRCAM	Cell adhesion molecules (CAMs)	0.000211435	0.00430081
hsa-miR-146b-3p	NRCAM	Cell adhesion molecules (CAMs)	0.000211435	0.00430081
hsa-miR-33a-5p	NRCAM	Cell adhesion molecules (CAMs)	0.000211435	0.00430081
hsa-miR-335-3p	NRCAM	Cell adhesion molecules (CAMs)	0.000211435	0.00430081
hsa-miR-218-5p	NRCAM	Cell adhesion molecules (CAMs)	0.000211435	0.00430081
hsa-miR-203b-3p	NRCAM	Cell adhesion molecules (CAMs)	0.000211435	0.00430081
hsa-miR-675-3p	NRCAM	Cell adhesion molecules (CAMs)	0.000211435	0.00430081
hsa-miR-200a-3p	NRCAM	Cell adhesion molecules (CAMs)	0.000211435	0.00430081
hsa-miR-18a-5p	NRXN1	Cell adhesion molecules (CAMs)	0.000211435	0.00430081
hsa-miR-429	NRXN1	Cell adhesion molecules (CAMs)	0.000211435	0.00430081
hsa-miR-218-5p	NRXN1	Cell adhesion molecules (CAMs)	0.000211435	0.00430081
hsa-miR-33a-5p	NRXN1	Cell adhesion molecules (CAMs)	0.000211435	0.00430081
hsa-miR-493-5p	NRXN1	Cell adhesion molecules (CAMs)	0.000211435	0.00430081
hsa-miR-675-3p	NRXN1	Cell adhesion molecules (CAMs)	0.000211435	0.00430081
hsa-miR-200a-3p	NRXN1	Cell adhesion molecules (CAMs)	0.000211435	0.00430081
hsa-miR-130b-5p	NRXN1	Cell adhesion molecules (CAMs)	0.000211435	0.00430081
hsa-miR-455-5p	NRXN1	Cell adhesion molecules (CAMs)	0.000211435	0.00430081
hsa-miR-200b-3p	NRXN1	Cell adhesion molecules (CAMs)	0.000211435	0.00430081
hsa-miR-335-3p	NRXN1	Cell adhesion molecules (CAMs)	0.000211435	0.00430081
hsa-miR-410-3p	NRXN1	Cell adhesion molecules (CAMs)	0.000211435	0.00430081
hsa-miR-584-5p	NRXN1	Cell adhesion molecules (CAMs)	0.000211435	0.00430081
hsa-miR-130b-5p	NRXN3	Cell adhesion molecules (CAMs)	0.000211435	0.00430081
hsa-miR-940	NRXN3	Cell adhesion molecules (CAMs)	0.000211435	0.00430081
hsa-miR-106a-5p	NTNG1	Cell adhesion molecules (CAMs)	0.000211435	0.00430081
hsa-miR-200a-3p	NTNG1	Cell adhesion molecules (CAMs)	0.000211435	0.00430081
hsa-miR-135b-5p	NTNG1	Cell adhesion molecules (CAMs)	0.000211435	0.00430081
hsa-miR-335-3p	NTNG1	Cell adhesion molecules (CAMs)	0.000211435	0.00430081
hsa-miR-93-5p	NTNG1	Cell adhesion molecules (CAMs)	0.000211435	0.00430081
hsa-miR-17-5p	NTNG1	Cell adhesion molecules (CAMs)	0.000211435	0.00430081
hsa-miR-135b-5p	NTRK2	MAPK signaling pathway	7.018e-08	1.2071e-05
hsa-miR-135b-5p	NTRK2	PI3K-Akt signaling pathway	1.48421e-06	0.00010378
hsa-miR-135b-5p	NTRK2	Ras signaling pathway	0.000110541	0.00345692
hsa-miR-429	NTRK2	MAPK signaling pathway	7.018e-08	1.2071e-05
hsa-miR-429	NTRK2	PI3K-Akt signaling pathway	1.48421e-06	0.00010378
hsa-miR-429	NTRK2	Ras signaling pathway	0.000110541	0.00345692
hsa-miR-335-3p	NTRK2	MAPK signaling pathway	7.018e-08	1.2071e-05
hsa-miR-335-3p	NTRK2	PI3K-Akt signaling pathway	1.48421e-06	0.00010378
hsa-miR-335-3p	NTRK2	Ras signaling pathway	0.000110541	0.00345692
hsa-miR-203b-3p	NTRK2	MAPK signaling pathway	7.018e-08	1.2071e-05
hsa-miR-203b-3p	NTRK2	PI3K-Akt signaling pathway	1.48421e-06	0.00010378
hsa-miR-203b-3p	NTRK2	Ras signaling pathway	0.000110541	0.00345692
hsa-miR-200b-3p	NTRK2	MAPK signaling pathway	7.018e-08	1.2071e-05
hsa-miR-200b-3p	NTRK2	PI3K-Akt signaling pathway	1.48421e-06	0.00010378
hsa-miR-200b-3p	NTRK2	Ras signaling pathway	0.000110541	0.00345692
hsa-miR-31-5p	OSMR	PI3K-Akt signaling pathway	1.48421e-06	0.00010378
hsa-miR-203a-3p	OSMR	PI3K-Akt signaling pathway	1.48421e-06	0.00010378
hsa-miR-93-5p	OSMR	PI3K-Akt signaling pathway	1.48421e-06	0.00010378
hsa-miR-134-5p	OSMR	PI3K-Akt signaling pathway	1.48421e-06	0.00010378
hsa-miR-940	OSMR	PI3K-Akt signaling pathway	1.48421e-06	0.00010378
hsa-miR-130b-3p	OSMR	PI3K-Akt signaling pathway	1.48421e-06	0.00010378
hsa-miR-218-5p	OSMR	PI3K-Akt signaling pathway	1.48421e-06	0.00010378
hsa-miR-200b-3p	OSMR	PI3K-Akt signaling pathway	1.48421e-06	0.00010378
hsa-miR-429	OSMR	PI3K-Akt signaling pathway	1.48421e-06	0.00010378
hsa-miR-31-3p	OSMR	PI3K-Akt signaling pathway	1.48421e-06	0.00010378
hsa-miR-218-5p	P2RX1	Calcium signaling pathway	0.00021254	0.00430081
hsa-miR-33a-5p	P2RX1	Calcium signaling pathway	0.00021254	0.00430081
hsa-miR-940	P2RX1	Calcium signaling pathway	0.00021254	0.00430081
hsa-miR-584-5p	P2RX1	Calcium signaling pathway	0.00021254	0.00430081
hsa-miR-106a-5p	P2RX7	Calcium signaling pathway	0.00021254	0.00430081
hsa-miR-130b-5p	P2RX7	Calcium signaling pathway	0.00021254	0.00430081
hsa-miR-93-5p	P2RX7	Calcium signaling pathway	0.00021254	0.00430081
hsa-miR-17-5p	P2RX7	Calcium signaling pathway	0.00021254	0.00430081
hsa-miR-146b-5p	P2RY1	Rap1 signaling pathway	0.000126646	0.00363051
hsa-miR-93-5p	P2RY1	Rap1 signaling pathway	0.000126646	0.00363051
hsa-miR-675-3p	P2RY1	Rap1 signaling pathway	0.000126646	0.00363051
hsa-miR-31-3p	P2RY1	Rap1 signaling pathway	0.000126646	0.00363051
hsa-miR-200a-3p	P2RY1	Rap1 signaling pathway	0.000126646	0.00363051
hsa-miR-335-3p	P2RY1	Rap1 signaling pathway	0.000126646	0.00363051
hsa-miR-31-5p	P2RY1	Rap1 signaling pathway	0.000126646	0.00363051
hsa-miR-17-5p	P2RY1	Rap1 signaling pathway	0.000126646	0.00363051
hsa-miR-203b-3p	P2RY1	Rap1 signaling pathway	0.000126646	0.00363051
hsa-miR-106a-5p	P2RY1	Rap1 signaling pathway	0.000126646	0.00363051
hsa-miR-33a-5p	P2RY1	Rap1 signaling pathway	0.000126646	0.00363051
hsa-miR-134-5p	PDCD1	Cell adhesion molecules (CAMs)	0.000211435	0.00430081
hsa-miR-200a-3p	PDCD1	Cell adhesion molecules (CAMs)	0.000211435	0.00430081
hsa-miR-940	PDCD1	Cell adhesion molecules (CAMs)	0.000211435	0.00430081
hsa-miR-410-3p	PDE1C	Calcium signaling pathway	0.00021254	0.00430081
hsa-miR-940	PDE3A	cGMP-PKG signaling pathway	0.0001678	0.00407834
hsa-miR-410-3p	PDE3A	cGMP-PKG signaling pathway	0.0001678	0.00407834
hsa-miR-31-5p	PDE3A	cGMP-PKG signaling pathway	0.0001678	0.00407834
hsa-miR-93-5p	PDE3A	cGMP-PKG signaling pathway	0.0001678	0.00407834
hsa-miR-218-5p	PDE3A	cGMP-PKG signaling pathway	0.0001678	0.00407834
hsa-miR-130b-5p	PDE3A	cGMP-PKG signaling pathway	0.0001678	0.00407834
hsa-miR-335-3p	PDE3A	cGMP-PKG signaling pathway	0.0001678	0.00407834
hsa-miR-146b-5p	PDE3A	cGMP-PKG signaling pathway	0.0001678	0.00407834
hsa-miR-584-5p	PDE3A	cGMP-PKG signaling pathway	0.0001678	0.00407834
hsa-miR-130b-5p	PGF	Rap1 signaling pathway	0.000126646	0.00363051
hsa-miR-130b-5p	PGF	Focal adhesion	1.87231e-05	0.000920105
hsa-miR-130b-5p	PGF	PI3K-Akt signaling pathway	1.48421e-06	0.00010378
hsa-miR-130b-5p	PGF	MAPK signaling pathway	7.018e-08	1.2071e-05
hsa-miR-130b-5p	PGF	Ras signaling pathway	0.000110541	0.00345692
hsa-miR-187-3p	PGF	Rap1 signaling pathway	0.000126646	0.00363051
hsa-miR-187-3p	PGF	Focal adhesion	1.87231e-05	0.000920105
hsa-miR-187-3p	PGF	PI3K-Akt signaling pathway	1.48421e-06	0.00010378
hsa-miR-187-3p	PGF	MAPK signaling pathway	7.018e-08	1.2071e-05
hsa-miR-187-3p	PGF	Ras signaling pathway	0.000110541	0.00345692
hsa-miR-410-3p	PIK3CG	PI3K-Akt signaling pathway	1.48421e-06	0.00010378
hsa-miR-410-3p	PIK3CG	cGMP-PKG signaling pathway	0.0001678	0.00407834
hsa-miR-142-3p	PIK3CG	PI3K-Akt signaling pathway	1.48421e-06	0.00010378
hsa-miR-142-3p	PIK3CG	cGMP-PKG signaling pathway	0.0001678	0.00407834
hsa-miR-18a-5p	PLA2G2F	Ras signaling pathway	0.000110541	0.00345692
hsa-miR-33a-5p	PLN	Calcium signaling pathway	0.00021254	0.00430081
hsa-miR-33a-5p	PLN	cGMP-PKG signaling pathway	0.0001678	0.00407834
hsa-miR-130b-5p	PLN	Calcium signaling pathway	0.00021254	0.00430081
hsa-miR-130b-5p	PLN	cGMP-PKG signaling pathway	0.0001678	0.00407834
hsa-miR-335-3p	PLN	Calcium signaling pathway	0.00021254	0.00430081
hsa-miR-335-3p	PLN	cGMP-PKG signaling pathway	0.0001678	0.00407834
hsa-miR-584-5p	PLN	Calcium signaling pathway	0.00021254	0.00430081
hsa-miR-584-5p	PLN	cGMP-PKG signaling pathway	0.0001678	0.00407834
hsa-miR-410-3p	PLN	Calcium signaling pathway	0.00021254	0.00430081
hsa-miR-410-3p	PLN	cGMP-PKG signaling pathway	0.0001678	0.00407834
hsa-miR-203b-3p	PPP2R2C	PI3K-Akt signaling pathway	1.48421e-06	0.00010378
hsa-miR-758-3p	PPP2R2C	PI3K-Akt signaling pathway	1.48421e-06	0.00010378
hsa-miR-429	PPP2R2C	PI3K-Akt signaling pathway	1.48421e-06	0.00010378
hsa-miR-218-5p	PPP2R2C	PI3K-Akt signaling pathway	1.48421e-06	0.00010378
hsa-miR-18a-5p	PPP2R2C	PI3K-Akt signaling pathway	1.48421e-06	0.00010378
hsa-miR-33a-5p	PPP2R2C	PI3K-Akt signaling pathway	1.48421e-06	0.00010378
hsa-miR-142-3p	PPP2R2C	PI3K-Akt signaling pathway	1.48421e-06	0.00010378
hsa-miR-200b-3p	PPP2R2C	PI3K-Akt signaling pathway	1.48421e-06	0.00010378
hsa-miR-493-5p	PPP2R2C	PI3K-Akt signaling pathway	1.48421e-06	0.00010378
hsa-miR-130b-5p	PRKCB	Focal adhesion	1.87231e-05	0.000920105
hsa-miR-130b-5p	PRKCB	Wnt signaling pathway	0.00383935	0.0417244
hsa-miR-130b-5p	PRKCB	Ras signaling pathway	0.000110541	0.00345692
hsa-miR-130b-5p	PRKCB	Rap1 signaling pathway	0.000126646	0.00363051
hsa-miR-130b-5p	PRKCB	MAPK signaling pathway	7.018e-08	1.2071e-05
hsa-miR-130b-5p	PRKCB	Calcium signaling pathway	0.00021254	0.00430081
hsa-miR-146b-3p	PRKCB	Focal adhesion	1.87231e-05	0.000920105
hsa-miR-146b-3p	PRKCB	Wnt signaling pathway	0.00383935	0.0417244
hsa-miR-146b-3p	PRKCB	Ras signaling pathway	0.000110541	0.00345692
hsa-miR-146b-3p	PRKCB	Rap1 signaling pathway	0.000126646	0.00363051
hsa-miR-146b-3p	PRKCB	MAPK signaling pathway	7.018e-08	1.2071e-05
hsa-miR-146b-3p	PRKCB	Calcium signaling pathway	0.00021254	0.00430081
hsa-miR-200a-3p	PRKCB	Focal adhesion	1.87231e-05	0.000920105
hsa-miR-200a-3p	PRKCB	Wnt signaling pathway	0.00383935	0.0417244
hsa-miR-200a-3p	PRKCB	Ras signaling pathway	0.000110541	0.00345692
hsa-miR-200a-3p	PRKCB	Rap1 signaling pathway	0.000126646	0.00363051
hsa-miR-200a-3p	PRKCB	MAPK signaling pathway	7.018e-08	1.2071e-05
hsa-miR-200a-3p	PRKCB	Calcium signaling pathway	0.00021254	0.00430081
hsa-miR-106a-5p	PRKCB	Focal adhesion	1.87231e-05	0.000920105
hsa-miR-106a-5p	PRKCB	Wnt signaling pathway	0.00383935	0.0417244
hsa-miR-106a-5p	PRKCB	Ras signaling pathway	0.000110541	0.00345692
hsa-miR-106a-5p	PRKCB	Rap1 signaling pathway	0.000126646	0.00363051
hsa-miR-106a-5p	PRKCB	MAPK signaling pathway	7.018e-08	1.2071e-05
hsa-miR-106a-5p	PRKCB	Calcium signaling pathway	0.00021254	0.00430081
hsa-miR-429	PRKCB	Focal adhesion	1.87231e-05	0.000920105
hsa-miR-429	PRKCB	Wnt signaling pathway	0.00383935	0.0417244
hsa-miR-429	PRKCB	Ras signaling pathway	0.000110541	0.00345692
hsa-miR-429	PRKCB	Rap1 signaling pathway	0.000126646	0.00363051
hsa-miR-429	PRKCB	MAPK signaling pathway	7.018e-08	1.2071e-05
hsa-miR-429	PRKCB	Calcium signaling pathway	0.00021254	0.00430081
hsa-miR-200b-3p	PRKCB	Focal adhesion	1.87231e-05	0.000920105
hsa-miR-200b-3p	PRKCB	Wnt signaling pathway	0.00383935	0.0417244
hsa-miR-200b-3p	PRKCB	Ras signaling pathway	0.000110541	0.00345692
hsa-miR-200b-3p	PRKCB	Rap1 signaling pathway	0.000126646	0.00363051
hsa-miR-200b-3p	PRKCB	MAPK signaling pathway	7.018e-08	1.2071e-05
hsa-miR-200b-3p	PRKCB	Calcium signaling pathway	0.00021254	0.00430081
hsa-miR-93-5p	PRKCB	Focal adhesion	1.87231e-05	0.000920105
hsa-miR-93-5p	PRKCB	Wnt signaling pathway	0.00383935	0.0417244
hsa-miR-93-5p	PRKCB	Ras signaling pathway	0.000110541	0.00345692
hsa-miR-93-5p	PRKCB	Rap1 signaling pathway	0.000126646	0.00363051
hsa-miR-93-5p	PRKCB	MAPK signaling pathway	7.018e-08	1.2071e-05
hsa-miR-93-5p	PRKCB	Calcium signaling pathway	0.00021254	0.00430081
hsa-miR-134-5p	PRKCB	Focal adhesion	1.87231e-05	0.000920105
hsa-miR-134-5p	PRKCB	Wnt signaling pathway	0.00383935	0.0417244
hsa-miR-134-5p	PRKCB	Ras signaling pathway	0.000110541	0.00345692
hsa-miR-134-5p	PRKCB	Rap1 signaling pathway	0.000126646	0.00363051
hsa-miR-134-5p	PRKCB	MAPK signaling pathway	7.018e-08	1.2071e-05
hsa-miR-134-5p	PRKCB	Calcium signaling pathway	0.00021254	0.00430081
hsa-miR-17-5p	PRKCB	Focal adhesion	1.87231e-05	0.000920105
hsa-miR-17-5p	PRKCB	Wnt signaling pathway	0.00383935	0.0417244
hsa-miR-17-5p	PRKCB	Ras signaling pathway	0.000110541	0.00345692
hsa-miR-17-5p	PRKCB	Rap1 signaling pathway	0.000126646	0.00363051
hsa-miR-17-5p	PRKCB	MAPK signaling pathway	7.018e-08	1.2071e-05
hsa-miR-17-5p	PRKCB	Calcium signaling pathway	0.00021254	0.00430081
hsa-miR-31-5p	PRKCB	Focal adhesion	1.87231e-05	0.000920105
hsa-miR-31-5p	PRKCB	Wnt signaling pathway	0.00383935	0.0417244
hsa-miR-31-5p	PRKCB	Ras signaling pathway	0.000110541	0.00345692
hsa-miR-31-5p	PRKCB	Rap1 signaling pathway	0.000126646	0.00363051
hsa-miR-31-5p	PRKCB	MAPK signaling pathway	7.018e-08	1.2071e-05
hsa-miR-31-5p	PRKCB	Calcium signaling pathway	0.00021254	0.00430081
hsa-miR-203b-3p	PRKCB	Focal adhesion	1.87231e-05	0.000920105
hsa-miR-203b-3p	PRKCB	Wnt signaling pathway	0.00383935	0.0417244
hsa-miR-203b-3p	PRKCB	Ras signaling pathway	0.000110541	0.00345692
hsa-miR-203b-3p	PRKCB	Rap1 signaling pathway	0.000126646	0.00363051
hsa-miR-203b-3p	PRKCB	MAPK signaling pathway	7.018e-08	1.2071e-05
hsa-miR-203b-3p	PRKCB	Calcium signaling pathway	0.00021254	0.00430081
hsa-miR-940	PRKCB	Focal adhesion	1.87231e-05	0.000920105
hsa-miR-940	PRKCB	Wnt signaling pathway	0.00383935	0.0417244
hsa-miR-940	PRKCB	Ras signaling pathway	0.000110541	0.00345692
hsa-miR-940	PRKCB	Rap1 signaling pathway	0.000126646	0.00363051
hsa-miR-940	PRKCB	MAPK signaling pathway	7.018e-08	1.2071e-05
hsa-miR-940	PRKCB	Calcium signaling pathway	0.00021254	0.00430081
hsa-miR-218-5p	PRKG1	cGMP-PKG signaling pathway	0.0001678	0.00407834
hsa-miR-130b-3p	PRKG1	cGMP-PKG signaling pathway	0.0001678	0.00407834
hsa-miR-200b-3p	PRKG1	cGMP-PKG signaling pathway	0.0001678	0.00407834
hsa-miR-410-3p	PRKG1	cGMP-PKG signaling pathway	0.0001678	0.00407834
hsa-miR-130b-5p	PRKG1	cGMP-PKG signaling pathway	0.0001678	0.00407834
hsa-miR-18a-5p	PRKG1	cGMP-PKG signaling pathway	0.0001678	0.00407834
hsa-miR-429	PRKG1	cGMP-PKG signaling pathway	0.0001678	0.00407834
hsa-miR-335-3p	PRKG1	cGMP-PKG signaling pathway	0.0001678	0.00407834
hsa-miR-130b-3p	PTPN7	MAPK signaling pathway	7.018e-08	1.2071e-05
hsa-miR-93-5p	PTPN7	MAPK signaling pathway	7.018e-08	1.2071e-05
hsa-miR-335-3p	PTPRC	Cell adhesion molecules (CAMs)	0.000211435	0.00430081
hsa-miR-410-3p	PTPRC	Cell adhesion molecules (CAMs)	0.000211435	0.00430081
hsa-miR-19a-3p	PTPRC	Cell adhesion molecules (CAMs)	0.000211435	0.00430081
hsa-miR-19b-3p	PTPRC	Cell adhesion molecules (CAMs)	0.000211435	0.00430081
hsa-miR-493-5p	PTPRC	Cell adhesion molecules (CAMs)	0.000211435	0.00430081
hsa-miR-130b-5p	PTPRC	Cell adhesion molecules (CAMs)	0.000211435	0.00430081
hsa-miR-146b-5p	RAC2	Focal adhesion	1.87231e-05	0.000920105
hsa-miR-146b-5p	RAC2	Rap1 signaling pathway	0.000126646	0.00363051
hsa-miR-146b-5p	RAC2	Ras signaling pathway	0.000110541	0.00345692
hsa-miR-146b-5p	RAC2	Wnt signaling pathway	0.00383935	0.0417244
hsa-miR-146b-5p	RAC2	MAPK signaling pathway	7.018e-08	1.2071e-05
hsa-miR-940	RAC2	Focal adhesion	1.87231e-05	0.000920105
hsa-miR-940	RAC2	Rap1 signaling pathway	0.000126646	0.00363051
hsa-miR-940	RAC2	Ras signaling pathway	0.000110541	0.00345692
hsa-miR-940	RAC2	Wnt signaling pathway	0.00383935	0.0417244
hsa-miR-940	RAC2	MAPK signaling pathway	7.018e-08	1.2071e-05
hsa-miR-940	RAP1GAP	Rap1 signaling pathway	0.000126646	0.00363051
hsa-miR-218-5p	RAP1GAP	Rap1 signaling pathway	0.000126646	0.00363051
hsa-miR-146b-5p	RAPGEF5	Rap1 signaling pathway	0.000126646	0.00363051
hsa-miR-146b-5p	RAPGEF5	Ras signaling pathway	0.000110541	0.00345692
hsa-miR-130b-5p	RAPGEF5	Rap1 signaling pathway	0.000126646	0.00363051
hsa-miR-130b-5p	RAPGEF5	Ras signaling pathway	0.000110541	0.00345692
hsa-miR-200a-3p	RAPGEF5	Rap1 signaling pathway	0.000126646	0.00363051
hsa-miR-200a-3p	RAPGEF5	Ras signaling pathway	0.000110541	0.00345692
hsa-miR-130b-5p	RAPGEF6	Rap1 signaling pathway	0.000126646	0.00363051
hsa-miR-18a-5p	RAPGEF6	Rap1 signaling pathway	0.000126646	0.00363051
hsa-miR-200a-3p	RAPGEF6	Rap1 signaling pathway	0.000126646	0.00363051
hsa-miR-19a-3p	RAPGEF6	Rap1 signaling pathway	0.000126646	0.00363051
hsa-miR-940	RAPGEF6	Rap1 signaling pathway	0.000126646	0.00363051
hsa-miR-19b-3p	RAPGEF6	Rap1 signaling pathway	0.000126646	0.00363051
hsa-miR-19b-3p	RASA1	MAPK signaling pathway	7.018e-08	1.2071e-05
hsa-miR-19b-3p	RASA1	Ras signaling pathway	0.000110541	0.00345692
hsa-miR-33a-5p	RASA1	MAPK signaling pathway	7.018e-08	1.2071e-05
hsa-miR-33a-5p	RASA1	Ras signaling pathway	0.000110541	0.00345692
hsa-miR-19a-3p	RASA1	MAPK signaling pathway	7.018e-08	1.2071e-05
hsa-miR-19a-3p	RASA1	Ras signaling pathway	0.000110541	0.00345692
hsa-miR-31-5p	RASA1	MAPK signaling pathway	7.018e-08	1.2071e-05
hsa-miR-31-5p	RASA1	Ras signaling pathway	0.000110541	0.00345692
hsa-miR-130b-3p	RASA1	MAPK signaling pathway	7.018e-08	1.2071e-05
hsa-miR-130b-3p	RASA1	Ras signaling pathway	0.000110541	0.00345692
hsa-miR-18a-5p	RASA2	Ras signaling pathway	0.000110541	0.00345692
hsa-miR-18a-5p	RASA2	MAPK signaling pathway	7.018e-08	1.2071e-05
hsa-miR-17-5p	RASA2	Ras signaling pathway	0.000110541	0.00345692
hsa-miR-17-5p	RASA2	MAPK signaling pathway	7.018e-08	1.2071e-05
hsa-miR-200a-3p	RASA2	Ras signaling pathway	0.000110541	0.00345692
hsa-miR-200a-3p	RASA2	MAPK signaling pathway	7.018e-08	1.2071e-05
hsa-miR-203a-3p	RASA2	Ras signaling pathway	0.000110541	0.00345692
hsa-miR-203a-3p	RASA2	MAPK signaling pathway	7.018e-08	1.2071e-05
hsa-miR-31-3p	RASA2	Ras signaling pathway	0.000110541	0.00345692
hsa-miR-31-3p	RASA2	MAPK signaling pathway	7.018e-08	1.2071e-05
hsa-miR-335-3p	RASA2	Ras signaling pathway	0.000110541	0.00345692
hsa-miR-335-3p	RASA2	MAPK signaling pathway	7.018e-08	1.2071e-05
hsa-miR-675-3p	RASA2	Ras signaling pathway	0.000110541	0.00345692
hsa-miR-675-3p	RASA2	MAPK signaling pathway	7.018e-08	1.2071e-05
hsa-miR-203b-3p	RASA2	Ras signaling pathway	0.000110541	0.00345692
hsa-miR-203b-3p	RASA2	MAPK signaling pathway	7.018e-08	1.2071e-05
hsa-miR-200b-3p	RASA2	Ras signaling pathway	0.000110541	0.00345692
hsa-miR-200b-3p	RASA2	MAPK signaling pathway	7.018e-08	1.2071e-05
hsa-miR-106a-5p	RASA2	Ras signaling pathway	0.000110541	0.00345692
hsa-miR-106a-5p	RASA2	MAPK signaling pathway	7.018e-08	1.2071e-05
hsa-miR-429	RASA2	Ras signaling pathway	0.000110541	0.00345692
hsa-miR-429	RASA2	MAPK signaling pathway	7.018e-08	1.2071e-05
hsa-miR-134-5p	RASA2	Ras signaling pathway	0.000110541	0.00345692
hsa-miR-134-5p	RASA2	MAPK signaling pathway	7.018e-08	1.2071e-05
hsa-miR-130b-5p	RASA2	Ras signaling pathway	0.000110541	0.00345692
hsa-miR-130b-5p	RASA2	MAPK signaling pathway	7.018e-08	1.2071e-05
hsa-miR-93-5p	RASA2	Ras signaling pathway	0.000110541	0.00345692
hsa-miR-93-5p	RASA2	MAPK signaling pathway	7.018e-08	1.2071e-05
hsa-miR-200a-3p	REL	Ras signaling pathway	0.000110541	0.00345692
hsa-miR-455-5p	REL	Ras signaling pathway	0.000110541	0.00345692
hsa-miR-146b-3p	REL	Ras signaling pathway	0.000110541	0.00345692
hsa-miR-146b-5p	REL	Ras signaling pathway	0.000110541	0.00345692
hsa-miR-17-5p	REL	Ras signaling pathway	0.000110541	0.00345692
hsa-miR-200b-3p	REL	Ras signaling pathway	0.000110541	0.00345692
hsa-miR-130b-3p	ROCK2	Focal adhesion	1.87231e-05	0.000920105
hsa-miR-130b-3p	ROCK2	cGMP-PKG signaling pathway	0.0001678	0.00407834
hsa-miR-130b-3p	ROCK2	Wnt signaling pathway	0.00383935	0.0417244
hsa-miR-429	ROCK2	Focal adhesion	1.87231e-05	0.000920105
hsa-miR-429	ROCK2	cGMP-PKG signaling pathway	0.0001678	0.00407834
hsa-miR-429	ROCK2	Wnt signaling pathway	0.00383935	0.0417244
hsa-miR-200b-5p	ROCK2	Focal adhesion	1.87231e-05	0.000920105
hsa-miR-200b-5p	ROCK2	cGMP-PKG signaling pathway	0.0001678	0.00407834
hsa-miR-200b-5p	ROCK2	Wnt signaling pathway	0.00383935	0.0417244
hsa-miR-106a-5p	ROCK2	Focal adhesion	1.87231e-05	0.000920105
hsa-miR-106a-5p	ROCK2	cGMP-PKG signaling pathway	0.0001678	0.00407834
hsa-miR-106a-5p	ROCK2	Wnt signaling pathway	0.00383935	0.0417244
hsa-miR-200b-3p	ROCK2	Focal adhesion	1.87231e-05	0.000920105
hsa-miR-200b-3p	ROCK2	cGMP-PKG signaling pathway	0.0001678	0.00407834
hsa-miR-200b-3p	ROCK2	Wnt signaling pathway	0.00383935	0.0417244
hsa-miR-142-3p	ROCK2	Focal adhesion	1.87231e-05	0.000920105
hsa-miR-142-3p	ROCK2	cGMP-PKG signaling pathway	0.0001678	0.00407834
hsa-miR-142-3p	ROCK2	Wnt signaling pathway	0.00383935	0.0417244
hsa-miR-335-3p	ROCK2	Focal adhesion	1.87231e-05	0.000920105
hsa-miR-335-3p	ROCK2	cGMP-PKG signaling pathway	0.0001678	0.00407834
hsa-miR-335-3p	ROCK2	Wnt signaling pathway	0.00383935	0.0417244
hsa-miR-33a-5p	ROCK2	Focal adhesion	1.87231e-05	0.000920105
hsa-miR-33a-5p	ROCK2	cGMP-PKG signaling pathway	0.0001678	0.00407834
hsa-miR-33a-5p	ROCK2	Wnt signaling pathway	0.00383935	0.0417244
hsa-miR-130b-5p	ROCK2	Focal adhesion	1.87231e-05	0.000920105
hsa-miR-130b-5p	ROCK2	cGMP-PKG signaling pathway	0.0001678	0.00407834
hsa-miR-130b-5p	ROCK2	Wnt signaling pathway	0.00383935	0.0417244
hsa-miR-17-5p	ROCK2	Focal adhesion	1.87231e-05	0.000920105
hsa-miR-17-5p	ROCK2	cGMP-PKG signaling pathway	0.0001678	0.00407834
hsa-miR-17-5p	ROCK2	Wnt signaling pathway	0.00383935	0.0417244
hsa-miR-135b-5p	ROCK2	Focal adhesion	1.87231e-05	0.000920105
hsa-miR-135b-5p	ROCK2	cGMP-PKG signaling pathway	0.0001678	0.00407834
hsa-miR-135b-5p	ROCK2	Wnt signaling pathway	0.00383935	0.0417244
hsa-miR-203a-3p	ROCK2	Focal adhesion	1.87231e-05	0.000920105
hsa-miR-203a-3p	ROCK2	cGMP-PKG signaling pathway	0.0001678	0.00407834
hsa-miR-203a-3p	ROCK2	Wnt signaling pathway	0.00383935	0.0417244
hsa-miR-93-5p	ROCK2	Focal adhesion	1.87231e-05	0.000920105
hsa-miR-93-5p	ROCK2	cGMP-PKG signaling pathway	0.0001678	0.00407834
hsa-miR-93-5p	ROCK2	Wnt signaling pathway	0.00383935	0.0417244
hsa-miR-19b-3p	ROR1	Wnt signaling pathway	0.00383935	0.0417244
hsa-miR-135b-5p	ROR1	Wnt signaling pathway	0.00383935	0.0417244
hsa-miR-335-3p	ROR1	Wnt signaling pathway	0.00383935	0.0417244
hsa-miR-410-3p	ROR1	Wnt signaling pathway	0.00383935	0.0417244
hsa-miR-200b-5p	ROR1	Wnt signaling pathway	0.00383935	0.0417244
hsa-miR-19a-3p	ROR1	Wnt signaling pathway	0.00383935	0.0417244
hsa-miR-146b-5p	ROR1	Wnt signaling pathway	0.00383935	0.0417244
hsa-miR-200a-5p	ROR1	Wnt signaling pathway	0.00383935	0.0417244
hsa-miR-134-5p	ROR1	Wnt signaling pathway	0.00383935	0.0417244
hsa-miR-130b-3p	RPS6KA5	MAPK signaling pathway	7.018e-08	1.2071e-05
hsa-miR-19a-3p	RPS6KA5	MAPK signaling pathway	7.018e-08	1.2071e-05
hsa-miR-200b-3p	RPS6KA5	MAPK signaling pathway	7.018e-08	1.2071e-05
hsa-miR-335-3p	RPS6KA5	MAPK signaling pathway	7.018e-08	1.2071e-05
hsa-miR-18a-5p	RPS6KA5	MAPK signaling pathway	7.018e-08	1.2071e-05
hsa-miR-31-5p	RPS6KA5	MAPK signaling pathway	7.018e-08	1.2071e-05
hsa-miR-93-5p	RPS6KA5	MAPK signaling pathway	7.018e-08	1.2071e-05
hsa-miR-106a-5p	RPS6KA5	MAPK signaling pathway	7.018e-08	1.2071e-05
hsa-miR-429	RPS6KA5	MAPK signaling pathway	7.018e-08	1.2071e-05
hsa-miR-17-5p	RPS6KA5	MAPK signaling pathway	7.018e-08	1.2071e-05
hsa-miR-335-3p	RPS6KA6	MAPK signaling pathway	7.018e-08	1.2071e-05
hsa-miR-200a-3p	RPS6KA6	MAPK signaling pathway	7.018e-08	1.2071e-05
hsa-miR-106a-5p	RPS6KA6	MAPK signaling pathway	7.018e-08	1.2071e-05
hsa-miR-93-5p	RPS6KA6	MAPK signaling pathway	7.018e-08	1.2071e-05
hsa-miR-218-5p	RPS6KA6	MAPK signaling pathway	7.018e-08	1.2071e-05
hsa-miR-410-3p	RPS6KA6	MAPK signaling pathway	7.018e-08	1.2071e-05
hsa-miR-17-5p	RPS6KA6	MAPK signaling pathway	7.018e-08	1.2071e-05
hsa-miR-135b-5p	RPS6KA6	MAPK signaling pathway	7.018e-08	1.2071e-05
hsa-miR-130b-5p	RPS6KA6	MAPK signaling pathway	7.018e-08	1.2071e-05
hsa-miR-758-3p	RSPO4	Wnt signaling pathway	0.00383935	0.0417244
hsa-miR-19a-3p	SDC1	Cell adhesion molecules (CAMs)	0.000211435	0.00430081
hsa-miR-19a-3p	SDC1	ECM-receptor interaction	1.50843e-06	0.00010378
hsa-miR-31-5p	SDC1	Cell adhesion molecules (CAMs)	0.000211435	0.00430081
hsa-miR-31-5p	SDC1	ECM-receptor interaction	1.50843e-06	0.00010378
hsa-miR-19b-3p	SDC1	Cell adhesion molecules (CAMs)	0.000211435	0.00430081
hsa-miR-19b-3p	SDC1	ECM-receptor interaction	1.50843e-06	0.00010378
hsa-miR-146b-5p	SFRP1	Wnt signaling pathway	0.00383935	0.0417244
hsa-miR-218-5p	SFRP2	Wnt signaling pathway	0.00383935	0.0417244
hsa-miR-130b-5p	SPP1	PI3K-Akt signaling pathway	1.48421e-06	0.00010378
hsa-miR-130b-5p	SPP1	Focal adhesion	1.87231e-05	0.000920105
hsa-miR-130b-5p	SPP1	ECM-receptor interaction	1.50843e-06	0.00010378
hsa-miR-130b-5p	SYK	PI3K-Akt signaling pathway	1.48421e-06	0.00010378
hsa-miR-93-5p	SYK	PI3K-Akt signaling pathway	1.48421e-06	0.00010378
hsa-miR-106a-5p	SYK	PI3K-Akt signaling pathway	1.48421e-06	0.00010378
hsa-miR-203a-3p	SYK	PI3K-Akt signaling pathway	1.48421e-06	0.00010378
hsa-miR-135b-5p	SYK	PI3K-Akt signaling pathway	1.48421e-06	0.00010378
hsa-miR-17-5p	SYK	PI3K-Akt signaling pathway	1.48421e-06	0.00010378
hsa-miR-940	TAOK1	MAPK signaling pathway	7.018e-08	1.2071e-05
hsa-miR-19a-3p	TAOK1	MAPK signaling pathway	7.018e-08	1.2071e-05
hsa-miR-19b-3p	TAOK1	MAPK signaling pathway	7.018e-08	1.2071e-05
hsa-miR-429	TAOK1	MAPK signaling pathway	7.018e-08	1.2071e-05
hsa-miR-130b-3p	TAOK1	MAPK signaling pathway	7.018e-08	1.2071e-05
hsa-miR-450a-5p	TAOK1	MAPK signaling pathway	7.018e-08	1.2071e-05
hsa-miR-106a-5p	TAOK1	MAPK signaling pathway	7.018e-08	1.2071e-05
hsa-miR-33a-5p	TAOK1	MAPK signaling pathway	7.018e-08	1.2071e-05
hsa-miR-18a-5p	TAOK1	MAPK signaling pathway	7.018e-08	1.2071e-05
hsa-miR-200b-3p	TAOK1	MAPK signaling pathway	7.018e-08	1.2071e-05
hsa-miR-455-5p	TAOK1	MAPK signaling pathway	7.018e-08	1.2071e-05
hsa-miR-17-5p	TAOK1	MAPK signaling pathway	7.018e-08	1.2071e-05
hsa-miR-142-3p	TAOK1	MAPK signaling pathway	7.018e-08	1.2071e-05
hsa-miR-130b-5p	TAOK1	MAPK signaling pathway	7.018e-08	1.2071e-05
hsa-miR-218-5p	TAOK1	MAPK signaling pathway	7.018e-08	1.2071e-05
hsa-miR-93-5p	TAOK1	MAPK signaling pathway	7.018e-08	1.2071e-05
hsa-miR-31-5p	TAOK1	MAPK signaling pathway	7.018e-08	1.2071e-05
hsa-miR-200a-3p	TGFBR2	MAPK signaling pathway	7.018e-08	1.2071e-05
hsa-miR-130b-3p	TGFBR2	MAPK signaling pathway	7.018e-08	1.2071e-05
hsa-miR-106a-5p	TGFBR2	MAPK signaling pathway	7.018e-08	1.2071e-05
hsa-miR-335-3p	TGFBR2	MAPK signaling pathway	7.018e-08	1.2071e-05
hsa-miR-19a-3p	TGFBR2	MAPK signaling pathway	7.018e-08	1.2071e-05
hsa-miR-18a-5p	TGFBR2	MAPK signaling pathway	7.018e-08	1.2071e-05
hsa-miR-19b-3p	TGFBR2	MAPK signaling pathway	7.018e-08	1.2071e-05
hsa-miR-940	TGFBR2	MAPK signaling pathway	7.018e-08	1.2071e-05
hsa-miR-93-5p	TGFBR2	MAPK signaling pathway	7.018e-08	1.2071e-05
hsa-miR-17-5p	TGFBR2	MAPK signaling pathway	7.018e-08	1.2071e-05
hsa-miR-584-5p	THBS4	ECM-receptor interaction	1.50843e-06	0.00010378
hsa-miR-584-5p	THBS4	PI3K-Akt signaling pathway	1.48421e-06	0.00010378
hsa-miR-584-5p	THBS4	Focal adhesion	1.87231e-05	0.000920105
hsa-miR-135b-5p	TNNC1	Calcium signaling pathway	0.00021254	0.00430081
hsa-miR-218-5p	TNNC1	Calcium signaling pathway	0.00021254	0.00430081
hsa-miR-106a-5p	VEGFA	PI3K-Akt signaling pathway	1.48421e-06	0.00010378
hsa-miR-106a-5p	VEGFA	Rap1 signaling pathway	0.000126646	0.00363051
hsa-miR-106a-5p	VEGFA	MAPK signaling pathway	7.018e-08	1.2071e-05
hsa-miR-106a-5p	VEGFA	Ras signaling pathway	0.000110541	0.00345692
hsa-miR-106a-5p	VEGFA	Focal adhesion	1.87231e-05	0.000920105
hsa-miR-200a-3p	VEGFA	PI3K-Akt signaling pathway	1.48421e-06	0.00010378
hsa-miR-200a-3p	VEGFA	Rap1 signaling pathway	0.000126646	0.00363051
hsa-miR-200a-3p	VEGFA	MAPK signaling pathway	7.018e-08	1.2071e-05
hsa-miR-200a-3p	VEGFA	Ras signaling pathway	0.000110541	0.00345692
hsa-miR-200a-3p	VEGFA	Focal adhesion	1.87231e-05	0.000920105
hsa-miR-146b-3p	VEGFA	PI3K-Akt signaling pathway	1.48421e-06	0.00010378
hsa-miR-146b-3p	VEGFA	Rap1 signaling pathway	0.000126646	0.00363051
hsa-miR-146b-3p	VEGFA	MAPK signaling pathway	7.018e-08	1.2071e-05
hsa-miR-146b-3p	VEGFA	Ras signaling pathway	0.000110541	0.00345692
hsa-miR-146b-3p	VEGFA	Focal adhesion	1.87231e-05	0.000920105
hsa-miR-130b-5p	VEGFA	PI3K-Akt signaling pathway	1.48421e-06	0.00010378
hsa-miR-130b-5p	VEGFA	Rap1 signaling pathway	0.000126646	0.00363051
hsa-miR-130b-5p	VEGFA	MAPK signaling pathway	7.018e-08	1.2071e-05
hsa-miR-130b-5p	VEGFA	Ras signaling pathway	0.000110541	0.00345692
hsa-miR-130b-5p	VEGFA	Focal adhesion	1.87231e-05	0.000920105
hsa-miR-203a-3p	VEGFA	PI3K-Akt signaling pathway	1.48421e-06	0.00010378
hsa-miR-203a-3p	VEGFA	Rap1 signaling pathway	0.000126646	0.00363051
hsa-miR-203a-3p	VEGFA	MAPK signaling pathway	7.018e-08	1.2071e-05
hsa-miR-203a-3p	VEGFA	Ras signaling pathway	0.000110541	0.00345692
hsa-miR-203a-3p	VEGFA	Focal adhesion	1.87231e-05	0.000920105
hsa-miR-218-5p	VEGFA	PI3K-Akt signaling pathway	1.48421e-06	0.00010378
hsa-miR-218-5p	VEGFA	Rap1 signaling pathway	0.000126646	0.00363051
hsa-miR-218-5p	VEGFA	MAPK signaling pathway	7.018e-08	1.2071e-05
hsa-miR-218-5p	VEGFA	Ras signaling pathway	0.000110541	0.00345692
hsa-miR-218-5p	VEGFA	Focal adhesion	1.87231e-05	0.000920105
hsa-miR-200b-3p	VEGFA	PI3K-Akt signaling pathway	1.48421e-06	0.00010378
hsa-miR-200b-3p	VEGFA	Rap1 signaling pathway	0.000126646	0.00363051
hsa-miR-200b-3p	VEGFA	MAPK signaling pathway	7.018e-08	1.2071e-05
hsa-miR-200b-3p	VEGFA	Ras signaling pathway	0.000110541	0.00345692
hsa-miR-200b-3p	VEGFA	Focal adhesion	1.87231e-05	0.000920105
hsa-miR-134-5p	VEGFA	PI3K-Akt signaling pathway	1.48421e-06	0.00010378
hsa-miR-134-5p	VEGFA	Rap1 signaling pathway	0.000126646	0.00363051
hsa-miR-134-5p	VEGFA	MAPK signaling pathway	7.018e-08	1.2071e-05
hsa-miR-134-5p	VEGFA	Ras signaling pathway	0.000110541	0.00345692
hsa-miR-134-5p	VEGFA	Focal adhesion	1.87231e-05	0.000920105
hsa-miR-93-5p	VEGFA	PI3K-Akt signaling pathway	1.48421e-06	0.00010378
hsa-miR-93-5p	VEGFA	Rap1 signaling pathway	0.000126646	0.00363051
hsa-miR-93-5p	VEGFA	MAPK signaling pathway	7.018e-08	1.2071e-05
hsa-miR-93-5p	VEGFA	Ras signaling pathway	0.000110541	0.00345692
hsa-miR-93-5p	VEGFA	Focal adhesion	1.87231e-05	0.000920105
hsa-miR-17-5p	VEGFA	PI3K-Akt signaling pathway	1.48421e-06	0.00010378
hsa-miR-17-5p	VEGFA	Rap1 signaling pathway	0.000126646	0.00363051
hsa-miR-17-5p	VEGFA	MAPK signaling pathway	7.018e-08	1.2071e-05
hsa-miR-17-5p	VEGFA	Ras signaling pathway	0.000110541	0.00345692
hsa-miR-17-5p	VEGFA	Focal adhesion	1.87231e-05	0.000920105
hsa-miR-429	VEGFA	PI3K-Akt signaling pathway	1.48421e-06	0.00010378
hsa-miR-429	VEGFA	Rap1 signaling pathway	0.000126646	0.00363051
hsa-miR-429	VEGFA	MAPK signaling pathway	7.018e-08	1.2071e-05
hsa-miR-429	VEGFA	Ras signaling pathway	0.000110541	0.00345692
hsa-miR-429	VEGFA	Focal adhesion	1.87231e-05	0.000920105
hsa-miR-410-3p	VEGFA	PI3K-Akt signaling pathway	1.48421e-06	0.00010378
hsa-miR-410-3p	VEGFA	Rap1 signaling pathway	0.000126646	0.00363051
hsa-miR-410-3p	VEGFA	MAPK signaling pathway	7.018e-08	1.2071e-05
hsa-miR-410-3p	VEGFA	Ras signaling pathway	0.000110541	0.00345692
hsa-miR-410-3p	VEGFA	Focal adhesion	1.87231e-05	0.000920105
hsa-miR-146b-5p	WNT3	Wnt signaling pathway	0.00383935	0.0417244
hsa-miR-19b-3p	WNT3	Wnt signaling pathway	0.00383935	0.0417244
hsa-miR-19a-3p	WNT3	Wnt signaling pathway	0.00383935	0.0417244
hsa-miR-33a-5p	WNT3	Wnt signaling pathway	0.00383935	0.0417244
hsa-miR-134-5p	WNT3	Wnt signaling pathway	0.00383935	0.0417244
hsa-miR-135b-5p	WNT3	Wnt signaling pathway	0.00383935	0.0417244
hsa-miR-335-3p	WNT3	Wnt signaling pathway	0.00383935	0.0417244
hsa-miR-130b-5p	WNT3	Wnt signaling pathway	0.00383935	0.0417244
hsa-miR-455-5p	WNT3	Wnt signaling pathway	0.00383935	0.0417244
hsa-miR-93-5p	WNT7A	Wnt signaling pathway	0.00383935	0.0417244
hsa-miR-19b-3p	WNT7B	Wnt signaling pathway	0.00383935	0.0417244
hsa-miR-940	WNT7B	Wnt signaling pathway	0.00383935	0.0417244
hsa-miR-19a-3p	WNT7B	Wnt signaling pathway	0.00383935	0.0417244

## Sheet: Fig. 4b
Fig. 4b Significant KEGG pathways enriched by mRNAs in the TF-target regulatory network.
TF	Gene	Source	Pathway	pvalue	FDR
GTF2I	ACVR1C	prediction	Cytokine-cytokine receptor interaction	2.6219e-06	0.000244503
TWIST1	ACVR1C	prediction	Cytokine-cytokine receptor interaction	2.6219e-06	0.000244503
MYB	ACVR1C	prediction	Cytokine-cytokine receptor interaction	2.6219e-06	0.000244503
PDX1	ACVR1C	prediction	Cytokine-cytokine receptor interaction	2.6219e-06	0.000244503
COL11A2	ACVR1C	prediction	Cytokine-cytokine receptor interaction	2.6219e-06	0.000244503
MYB	ADCY2	prediction	cGMP-PKG signaling pathway	0.000559385	0.013015
MYB	ADCY2	prediction	Calcium signaling pathway	2.7553e-05	0.001202
MYCN	ADCY2	prediction	cGMP-PKG signaling pathway	0.000559385	0.013015
MYCN	ADCY2	prediction	Calcium signaling pathway	2.7553e-05	0.001202
OTX1	ADCY2	prediction	cGMP-PKG signaling pathway	0.000559385	0.013015
OTX1	ADCY2	prediction	Calcium signaling pathway	2.7553e-05	0.001202
EOMES	ADCY2	ChIP-seq	cGMP-PKG signaling pathway	0.000559385	0.013015
EOMES	ADCY2	ChIP-seq	Calcium signaling pathway	2.7553e-05	0.001202
PDX1	ADCY2	prediction	cGMP-PKG signaling pathway	0.000559385	0.013015
PDX1	ADCY2	prediction	Calcium signaling pathway	2.7553e-05	0.001202
NFATC2	ADCY2	prediction	cGMP-PKG signaling pathway	0.000559385	0.013015
NFATC2	ADCY2	prediction	Calcium signaling pathway	2.7553e-05	0.001202
GTF2I	ADCY2	prediction	cGMP-PKG signaling pathway	0.000559385	0.013015
GTF2I	ADCY2	prediction	Calcium signaling pathway	2.7553e-05	0.001202
EHF	ADCY2	prediction	cGMP-PKG signaling pathway	0.000559385	0.013015
EHF	ADCY2	prediction	Calcium signaling pathway	2.7553e-05	0.001202
TWIST1	ADCY2	prediction	cGMP-PKG signaling pathway	0.000559385	0.013015
TWIST1	ADCY2	prediction	Calcium signaling pathway	2.7553e-05	0.001202
EOMES	ADCY5	ChIP-seq	cGMP-PKG signaling pathway	0.000559385	0.013015
KLF8	ADCY5	prediction	cGMP-PKG signaling pathway	0.000559385	0.013015
NR5A1	ADCY5	prediction	cGMP-PKG signaling pathway	0.000559385	0.013015
FOXH1	ADCY5	ChIP-seq	cGMP-PKG signaling pathway	0.000559385	0.013015
MYB	ADCY5	prediction	cGMP-PKG signaling pathway	0.000559385	0.013015
SOX10	ADCY5	prediction	cGMP-PKG signaling pathway	0.000559385	0.013015
BATF	ADCY5	prediction	cGMP-PKG signaling pathway	0.000559385	0.013015
GATA3	ADCY5	ChIP-seq	cGMP-PKG signaling pathway	0.000559385	0.013015
ETV3	ADCY5	prediction	cGMP-PKG signaling pathway	0.000559385	0.013015
EHF	ADCY5	prediction	cGMP-PKG signaling pathway	0.000559385	0.013015
REL	ADCY5	prediction	cGMP-PKG signaling pathway	0.000559385	0.013015
CEBPA	ADCY5	ChIP-seq	cGMP-PKG signaling pathway	0.000559385	0.013015
PDX1	ADCY5	prediction	cGMP-PKG signaling pathway	0.000559385	0.013015
E2F2	ADCY5	prediction	cGMP-PKG signaling pathway	0.000559385	0.013015
REST	ADCY5	ChIP-seq	cGMP-PKG signaling pathway	0.000559385	0.013015
MYCN	ADCY5	prediction	cGMP-PKG signaling pathway	0.000559385	0.013015
RUNX1T1	ADCY5	ChIP-seq	cGMP-PKG signaling pathway	0.000559385	0.013015
PGR	ADCY5	ChIP-seq	cGMP-PKG signaling pathway	0.000559385	0.013015
GTF2I	ADCY5	prediction	cGMP-PKG signaling pathway	0.000559385	0.013015
TLX1	ADCY5	prediction	cGMP-PKG signaling pathway	0.000559385	0.013015
TWIST1	ADCY5	prediction	cGMP-PKG signaling pathway	0.000559385	0.013015
NR5A1	ADORA1	prediction	cGMP-PKG signaling pathway	0.000559385	0.013015
NR5A1	ADORA1	prediction	Neuroactive ligand-receptor interaction	0.000287195	0.00771009
ELK3	ADORA1	prediction	cGMP-PKG signaling pathway	0.000559385	0.013015
ELK3	ADORA1	prediction	Neuroactive ligand-receptor interaction	0.000287195	0.00771009
GTF2I	ADORA1	prediction	cGMP-PKG signaling pathway	0.000559385	0.013015
GTF2I	ADORA1	prediction	Neuroactive ligand-receptor interaction	0.000287195	0.00771009
EN1	ADORA1	prediction	cGMP-PKG signaling pathway	0.000559385	0.013015
EN1	ADORA1	prediction	Neuroactive ligand-receptor interaction	0.000287195	0.00771009
TLX1	ADORA1	prediction	cGMP-PKG signaling pathway	0.000559385	0.013015
TLX1	ADORA1	prediction	Neuroactive ligand-receptor interaction	0.000287195	0.00771009
REL	ADORA1	prediction	cGMP-PKG signaling pathway	0.000559385	0.013015
REL	ADORA1	prediction	Neuroactive ligand-receptor interaction	0.000287195	0.00771009
KLF8	ADORA1	prediction	cGMP-PKG signaling pathway	0.000559385	0.013015
KLF8	ADORA1	prediction	Neuroactive ligand-receptor interaction	0.000287195	0.00771009
NFATC2	ADORA1	prediction	cGMP-PKG signaling pathway	0.000559385	0.013015
NFATC2	ADORA1	prediction	Neuroactive ligand-receptor interaction	0.000287195	0.00771009
ESR1	ADORA1	ChIP-seq	cGMP-PKG signaling pathway	0.000559385	0.013015
ESR1	ADORA1	ChIP-seq	Neuroactive ligand-receptor interaction	0.000287195	0.00771009
COL11A2	ADORA1	prediction	cGMP-PKG signaling pathway	0.000559385	0.013015
COL11A2	ADORA1	prediction	Neuroactive ligand-receptor interaction	0.000287195	0.00771009
TFAP2A	ADORA1	ChIP-seq	cGMP-PKG signaling pathway	0.000559385	0.013015
TFAP2A	ADORA1	ChIP-seq	Neuroactive ligand-receptor interaction	0.000287195	0.00771009
EHF	ADORA1	prediction	cGMP-PKG signaling pathway	0.000559385	0.013015
EHF	ADORA1	prediction	Neuroactive ligand-receptor interaction	0.000287195	0.00771009
NKX3-2	ADORA1	prediction	cGMP-PKG signaling pathway	0.000559385	0.013015
NKX3-2	ADORA1	prediction	Neuroactive ligand-receptor interaction	0.000287195	0.00771009
MYB	ADORA1	prediction	cGMP-PKG signaling pathway	0.000559385	0.013015
MYB	ADORA1	prediction	Neuroactive ligand-receptor interaction	0.000287195	0.00771009
PDX1	ADORA1	prediction	cGMP-PKG signaling pathway	0.000559385	0.013015
PDX1	ADORA1	prediction	Neuroactive ligand-receptor interaction	0.000287195	0.00771009
EOMES	ADORA1	ChIP-seq	cGMP-PKG signaling pathway	0.000559385	0.013015
EOMES	ADORA1	ChIP-seq	Neuroactive ligand-receptor interaction	0.000287195	0.00771009
GATA3	ADORA1	ChIP-seq	cGMP-PKG signaling pathway	0.000559385	0.013015
GATA3	ADORA1	ChIP-seq	Neuroactive ligand-receptor interaction	0.000287195	0.00771009
TWIST1	ADORA1	prediction	cGMP-PKG signaling pathway	0.000559385	0.013015
TWIST1	ADORA1	prediction	Neuroactive ligand-receptor interaction	0.000287195	0.00771009
TWIST1	ADRA1A	prediction	cGMP-PKG signaling pathway	0.000559385	0.013015
TWIST1	ADRA1A	prediction	Calcium signaling pathway	2.7553e-05	0.001202
TWIST1	ADRA1A	prediction	Neuroactive ligand-receptor interaction	0.000287195	0.00771009
MYB	ADRA1A	prediction	cGMP-PKG signaling pathway	0.000559385	0.013015
MYB	ADRA1A	prediction	Calcium signaling pathway	2.7553e-05	0.001202
MYB	ADRA1A	prediction	Neuroactive ligand-receptor interaction	0.000287195	0.00771009
PDX1	ADRA1A	prediction	cGMP-PKG signaling pathway	0.000559385	0.013015
PDX1	ADRA1A	prediction	Calcium signaling pathway	2.7553e-05	0.001202
PDX1	ADRA1A	prediction	Neuroactive ligand-receptor interaction	0.000287195	0.00771009
NR5A1	ADRA2A	prediction	Neuroactive ligand-receptor interaction	0.000287195	0.00771009
NR5A1	ADRA2A	prediction	cGMP-PKG signaling pathway	0.000559385	0.013015
TLX1	ADRA2A	prediction	Neuroactive ligand-receptor interaction	0.000287195	0.00771009
TLX1	ADRA2A	prediction	cGMP-PKG signaling pathway	0.000559385	0.013015
MYB	ADRA2A	prediction	Neuroactive ligand-receptor interaction	0.000287195	0.00771009
MYB	ADRA2A	prediction	cGMP-PKG signaling pathway	0.000559385	0.013015
CLOCK	ADRA2A	prediction	Neuroactive ligand-receptor interaction	0.000287195	0.00771009
CLOCK	ADRA2A	prediction	cGMP-PKG signaling pathway	0.000559385	0.013015
TWIST1	ADRA2A	prediction	Neuroactive ligand-receptor interaction	0.000287195	0.00771009
TWIST1	ADRA2A	prediction	cGMP-PKG signaling pathway	0.000559385	0.013015
MYCN	ADRA2A	prediction	Neuroactive ligand-receptor interaction	0.000287195	0.00771009
MYCN	ADRA2A	prediction	cGMP-PKG signaling pathway	0.000559385	0.013015
TLX1	ADRA2C	prediction	cGMP-PKG signaling pathway	0.000559385	0.013015
TLX1	ADRA2C	prediction	Neuroactive ligand-receptor interaction	0.000287195	0.00771009
COL11A2	ADRA2C	prediction	cGMP-PKG signaling pathway	0.000559385	0.013015
COL11A2	ADRA2C	prediction	Neuroactive ligand-receptor interaction	0.000287195	0.00771009
NR5A1	ADRA2C	prediction	cGMP-PKG signaling pathway	0.000559385	0.013015
NR5A1	ADRA2C	prediction	Neuroactive ligand-receptor interaction	0.000287195	0.00771009
PGR	ADRA2C	ChIP-seq	cGMP-PKG signaling pathway	0.000559385	0.013015
PGR	ADRA2C	ChIP-seq	Neuroactive ligand-receptor interaction	0.000287195	0.00771009
EOMES	ADRA2C	ChIP-seq	cGMP-PKG signaling pathway	0.000559385	0.013015
EOMES	ADRA2C	ChIP-seq	Neuroactive ligand-receptor interaction	0.000287195	0.00771009
HOXD13	AGTR1	prediction	cGMP-PKG signaling pathway	0.000559385	0.013015
HOXD13	AGTR1	prediction	Calcium signaling pathway	2.7553e-05	0.001202
HOXD13	AGTR1	prediction	Neuroactive ligand-receptor interaction	0.000287195	0.00771009
TWIST1	AGTR1	prediction	cGMP-PKG signaling pathway	0.000559385	0.013015
TWIST1	AGTR1	prediction	Calcium signaling pathway	2.7553e-05	0.001202
TWIST1	AGTR1	prediction	Neuroactive ligand-receptor interaction	0.000287195	0.00771009
GATA3	AGTR1	ChIP-seq	cGMP-PKG signaling pathway	0.000559385	0.013015
GATA3	AGTR1	ChIP-seq	Calcium signaling pathway	2.7553e-05	0.001202
GATA3	AGTR1	ChIP-seq	Neuroactive ligand-receptor interaction	0.000287195	0.00771009
SOX10	AGTR1	prediction	cGMP-PKG signaling pathway	0.000559385	0.013015
SOX10	AGTR1	prediction	Calcium signaling pathway	2.7553e-05	0.001202
SOX10	AGTR1	prediction	Neuroactive ligand-receptor interaction	0.000287195	0.00771009
ETV4	AGTR1	TransFac	cGMP-PKG signaling pathway	0.000559385	0.013015
ETV4	AGTR1	TransFac	Calcium signaling pathway	2.7553e-05	0.001202
ETV4	AGTR1	TransFac	Neuroactive ligand-receptor interaction	0.000287195	0.00771009
MYBL2	AGTR1	ChIP-seq	cGMP-PKG signaling pathway	0.000559385	0.013015
MYBL2	AGTR1	ChIP-seq	Calcium signaling pathway	2.7553e-05	0.001202
MYBL2	AGTR1	ChIP-seq	Neuroactive ligand-receptor interaction	0.000287195	0.00771009
TFAP2A	AGTR1	ChIP-seq	cGMP-PKG signaling pathway	0.000559385	0.013015
TFAP2A	AGTR1	ChIP-seq	Calcium signaling pathway	2.7553e-05	0.001202
TFAP2A	AGTR1	ChIP-seq	Neuroactive ligand-receptor interaction	0.000287195	0.00771009
CEBPA	AGTR1	ChIP-seq	cGMP-PKG signaling pathway	0.000559385	0.013015
CEBPA	AGTR1	ChIP-seq	Calcium signaling pathway	2.7553e-05	0.001202
CEBPA	AGTR1	ChIP-seq	Neuroactive ligand-receptor interaction	0.000287195	0.00771009
NR5A1	AMH	prediction;TransFac	Cytokine-cytokine receptor interaction	2.6219e-06	0.000244503
GTF2I	AMH	prediction	Cytokine-cytokine receptor interaction	2.6219e-06	0.000244503
PGR	AMH	ChIP-seq	Cytokine-cytokine receptor interaction	2.6219e-06	0.000244503
CLOCK	AMH	prediction	Cytokine-cytokine receptor interaction	2.6219e-06	0.000244503
EN1	AMH	prediction	Cytokine-cytokine receptor interaction	2.6219e-06	0.000244503
MYCN	AMH	prediction	Cytokine-cytokine receptor interaction	2.6219e-06	0.000244503
TFAP2A	AMH	ChIP-seq	Cytokine-cytokine receptor interaction	2.6219e-06	0.000244503
EHF	AMH	prediction	Cytokine-cytokine receptor interaction	2.6219e-06	0.000244503
ELF1	AMH	ChIP-seq	Cytokine-cytokine receptor interaction	2.6219e-06	0.000244503
TWIST1	AMH	prediction	Cytokine-cytokine receptor interaction	2.6219e-06	0.000244503
ATF2	ATF2	TransFac	PI3K-Akt signaling pathway	0.00368595	0.0401999
ATF2	ATF2	TransFac	cGMP-PKG signaling pathway	0.000559385	0.013015
RUNX1T1	ATF2	ChIP-seq	PI3K-Akt signaling pathway	0.00368595	0.0401999
RUNX1T1	ATF2	ChIP-seq	cGMP-PKG signaling pathway	0.000559385	0.013015
DLX1	ATF2	prediction	PI3K-Akt signaling pathway	0.00368595	0.0401999
DLX1	ATF2	prediction	cGMP-PKG signaling pathway	0.000559385	0.013015
NFATC2	ATF2	prediction	PI3K-Akt signaling pathway	0.00368595	0.0401999
NFATC2	ATF2	prediction	cGMP-PKG signaling pathway	0.000559385	0.013015
PRRX2	ATF2	prediction	PI3K-Akt signaling pathway	0.00368595	0.0401999
PRRX2	ATF2	prediction	cGMP-PKG signaling pathway	0.000559385	0.013015
CEBPA	ATF2	ChIP-seq	PI3K-Akt signaling pathway	0.00368595	0.0401999
CEBPA	ATF2	ChIP-seq	cGMP-PKG signaling pathway	0.000559385	0.013015
HOXA10	ATF2	prediction	PI3K-Akt signaling pathway	0.00368595	0.0401999
HOXA10	ATF2	prediction	cGMP-PKG signaling pathway	0.000559385	0.013015
GTF2I	ATF2	prediction	PI3K-Akt signaling pathway	0.00368595	0.0401999
GTF2I	ATF2	prediction	cGMP-PKG signaling pathway	0.000559385	0.013015
EFNA2	ATF2	prediction	PI3K-Akt signaling pathway	0.00368595	0.0401999
EFNA2	ATF2	prediction	cGMP-PKG signaling pathway	0.000559385	0.013015
EN1	ATF2	prediction	PI3K-Akt signaling pathway	0.00368595	0.0401999
EN1	ATF2	prediction	cGMP-PKG signaling pathway	0.000559385	0.013015
COL11A2	ATF2	prediction	PI3K-Akt signaling pathway	0.00368595	0.0401999
COL11A2	ATF2	prediction	cGMP-PKG signaling pathway	0.000559385	0.013015
TFAP2A	ATF2	TransFac	PI3K-Akt signaling pathway	0.00368595	0.0401999
TFAP2A	ATF2	TransFac	cGMP-PKG signaling pathway	0.000559385	0.013015
PGR	ATF2	ChIP-seq	PI3K-Akt signaling pathway	0.00368595	0.0401999
PGR	ATF2	ChIP-seq	cGMP-PKG signaling pathway	0.000559385	0.013015
BATF	ATF2	prediction	PI3K-Akt signaling pathway	0.00368595	0.0401999
BATF	ATF2	prediction	cGMP-PKG signaling pathway	0.000559385	0.013015
PDX1	ATF2	prediction	PI3K-Akt signaling pathway	0.00368595	0.0401999
PDX1	ATF2	prediction	cGMP-PKG signaling pathway	0.000559385	0.013015
EHF	ATF2	prediction	PI3K-Akt signaling pathway	0.00368595	0.0401999
EHF	ATF2	prediction	cGMP-PKG signaling pathway	0.000559385	0.013015
FOXA3	ATF2	prediction	PI3K-Akt signaling pathway	0.00368595	0.0401999
FOXA3	ATF2	prediction	cGMP-PKG signaling pathway	0.000559385	0.013015
GTF2I	ATP1A2	prediction	cGMP-PKG signaling pathway	0.000559385	0.013015
TWIST1	ATP1A2	prediction	cGMP-PKG signaling pathway	0.000559385	0.013015
ATF2	ATP1A2	ChIP-seq	cGMP-PKG signaling pathway	0.000559385	0.013015
NFATC2	ATP1A2	prediction	cGMP-PKG signaling pathway	0.000559385	0.013015
CEBPA	ATP1A2	ChIP-seq	cGMP-PKG signaling pathway	0.000559385	0.013015
NKX3-2	ATP1A2	prediction	cGMP-PKG signaling pathway	0.000559385	0.013015
GATA3	ATP1A2	ChIP-seq	cGMP-PKG signaling pathway	0.000559385	0.013015
AR	ATP1A2	ChIP-seq	cGMP-PKG signaling pathway	0.000559385	0.013015
NR3C2	ATP1A2	prediction	cGMP-PKG signaling pathway	0.000559385	0.013015
EHF	ATP1A2	prediction	cGMP-PKG signaling pathway	0.000559385	0.013015
MYB	ATP1A2	prediction	cGMP-PKG signaling pathway	0.000559385	0.013015
PGR	ATP1A2	ChIP-seq	cGMP-PKG signaling pathway	0.000559385	0.013015
EOMES	ATP1A2	ChIP-seq	cGMP-PKG signaling pathway	0.000559385	0.013015
NR5A1	ATP1A2	prediction	cGMP-PKG signaling pathway	0.000559385	0.013015
MYCN	ATP1A2	prediction	cGMP-PKG signaling pathway	0.000559385	0.013015
SOX15	AVPR1A	prediction	Calcium signaling pathway	2.7553e-05	0.001202
SOX15	AVPR1A	prediction	Neuroactive ligand-receptor interaction	0.000287195	0.00771009
EHF	AVPR1A	prediction	Calcium signaling pathway	2.7553e-05	0.001202
EHF	AVPR1A	prediction	Neuroactive ligand-receptor interaction	0.000287195	0.00771009
TWIST1	AVPR1A	prediction	Calcium signaling pathway	2.7553e-05	0.001202
TWIST1	AVPR1A	prediction	Neuroactive ligand-receptor interaction	0.000287195	0.00771009
EHF	BCL2	prediction	PI3K-Akt signaling pathway	0.00368595	0.0401999
POU2AF1	BCL2	TransFac	PI3K-Akt signaling pathway	0.00368595	0.0401999
CEBPA	BCL2	ChIP-seq;TransFac	PI3K-Akt signaling pathway	0.00368595	0.0401999
NFATC2	BCL2	prediction	PI3K-Akt signaling pathway	0.00368595	0.0401999
PDX1	BCL2	prediction	PI3K-Akt signaling pathway	0.00368595	0.0401999
EFNA2	BCL2	prediction	PI3K-Akt signaling pathway	0.00368595	0.0401999
KLF8	BCL2	prediction	PI3K-Akt signaling pathway	0.00368595	0.0401999
MYB	BCL2	prediction	PI3K-Akt signaling pathway	0.00368595	0.0401999
PGR	BCL2	ChIP-seq;TransFac	PI3K-Akt signaling pathway	0.00368595	0.0401999
COL11A2	BCL2	prediction	PI3K-Akt signaling pathway	0.00368595	0.0401999
SOX5	BCL2	prediction	PI3K-Akt signaling pathway	0.00368595	0.0401999
GTF2I	BCL2	prediction	PI3K-Akt signaling pathway	0.00368595	0.0401999
MYBL2	BCL2	TransFac	PI3K-Akt signaling pathway	0.00368595	0.0401999
REL	BCL2	prediction	PI3K-Akt signaling pathway	0.00368595	0.0401999
SOX15	BCL2	prediction	PI3K-Akt signaling pathway	0.00368595	0.0401999
NR1I3	BCL2	prediction	PI3K-Akt signaling pathway	0.00368595	0.0401999
PRRX2	BCL2	prediction	PI3K-Akt signaling pathway	0.00368595	0.0401999
HOXD13	BCL2	prediction	PI3K-Akt signaling pathway	0.00368595	0.0401999
TWIST1	BCL2	prediction	PI3K-Akt signaling pathway	0.00368595	0.0401999
CEBPA	BCL2	prediction	PI3K-Akt signaling pathway	0.00368595	0.0401999
OVOL1	BMP3	prediction	Cytokine-cytokine receptor interaction	2.6219e-06	0.000244503
TWIST1	BMP3	prediction	Cytokine-cytokine receptor interaction	2.6219e-06	0.000244503
TFAP2A	BMP8B	ChIP-seq	Cytokine-cytokine receptor interaction	2.6219e-06	0.000244503
TWIST1	BMP8B	prediction	Cytokine-cytokine receptor interaction	2.6219e-06	0.000244503
RUNX1T1	BMP8B	ChIP-seq	Cytokine-cytokine receptor interaction	2.6219e-06	0.000244503
ELF1	BMP8B	ChIP-seq	Cytokine-cytokine receptor interaction	2.6219e-06	0.000244503
BATF	BMP8B	ChIP-seq	Cytokine-cytokine receptor interaction	2.6219e-06	0.000244503
PGR	BMPR1B	ChIP-seq	Cytokine-cytokine receptor interaction	2.6219e-06	0.000244503
PRRX2	BMPR1B	prediction	Cytokine-cytokine receptor interaction	2.6219e-06	0.000244503
EOMES	BMPR1B	ChIP-seq	Cytokine-cytokine receptor interaction	2.6219e-06	0.000244503
NFATC2	BMPR1B	prediction	Cytokine-cytokine receptor interaction	2.6219e-06	0.000244503
MYB	BMPR1B	prediction	Cytokine-cytokine receptor interaction	2.6219e-06	0.000244503
SOX5	BMPR1B	prediction	Cytokine-cytokine receptor interaction	2.6219e-06	0.000244503
FOXA3	BMPR1B	prediction	Cytokine-cytokine receptor interaction	2.6219e-06	0.000244503
REL	BMPR1B	prediction	Cytokine-cytokine receptor interaction	2.6219e-06	0.000244503
EHF	BMPR1B	prediction	Cytokine-cytokine receptor interaction	2.6219e-06	0.000244503
EN1	BMPR1B	prediction	Cytokine-cytokine receptor interaction	2.6219e-06	0.000244503
OTX1	BMPR1B	prediction	Cytokine-cytokine receptor interaction	2.6219e-06	0.000244503
MYCN	BMPR1B	prediction	Cytokine-cytokine receptor interaction	2.6219e-06	0.000244503
ETV4	BMPR1B	ChIP-seq	Cytokine-cytokine receptor interaction	2.6219e-06	0.000244503
COL11A2	BMPR1B	prediction	Cytokine-cytokine receptor interaction	2.6219e-06	0.000244503
GATA3	BMPR1B	ChIP-seq	Cytokine-cytokine receptor interaction	2.6219e-06	0.000244503
BATF	BMPR1B	prediction	Cytokine-cytokine receptor interaction	2.6219e-06	0.000244503
ESR1	C3	ChIP-seq;TransFac	Neuroactive ligand-receptor interaction	0.000287195	0.00771009
BATF	C3	ChIP-seq	Neuroactive ligand-receptor interaction	0.000287195	0.00771009
NR5A1	C3	prediction	Neuroactive ligand-receptor interaction	0.000287195	0.00771009
NFIC	C3	ChIP-seq	Neuroactive ligand-receptor interaction	0.000287195	0.00771009
GATA3	C3	ChIP-seq	Neuroactive ligand-receptor interaction	0.000287195	0.00771009
GTF2I	C3	prediction	Neuroactive ligand-receptor interaction	0.000287195	0.00771009
RUNX1T1	C3	ChIP-seq	Neuroactive ligand-receptor interaction	0.000287195	0.00771009
TWIST1	C3	prediction	Neuroactive ligand-receptor interaction	0.000287195	0.00771009
PGR	C3	ChIP-seq	Neuroactive ligand-receptor interaction	0.000287195	0.00771009
CEBPA	C3	ChIP-seq;TransFac	Neuroactive ligand-receptor interaction	0.000287195	0.00771009
TFAP2A	C3	ChIP-seq;TransFac	Neuroactive ligand-receptor interaction	0.000287195	0.00771009
MYBL2	C3	ChIP-seq	Neuroactive ligand-receptor interaction	0.000287195	0.00771009
CDK8	C3	ChIP-seq	Neuroactive ligand-receptor interaction	0.000287195	0.00771009
BACH2	C3	ChIP-seq	Neuroactive ligand-receptor interaction	0.000287195	0.00771009
ELF1	C3	ChIP-seq	Neuroactive ligand-receptor interaction	0.000287195	0.00771009
FOSL1	C3	ChIP-seq	Neuroactive ligand-receptor interaction	0.000287195	0.00771009
NKX3-2	C3	prediction	Neuroactive ligand-receptor interaction	0.000287195	0.00771009
MYB	C3	prediction	Neuroactive ligand-receptor interaction	0.000287195	0.00771009
REST	CACNA1A	ChIP-seq	Calcium signaling pathway	2.7553e-05	0.001202
MYBL2	CACNA1A	ChIP-seq	Calcium signaling pathway	2.7553e-05	0.001202
FOSL1	CACNA1A	ChIP-seq	Calcium signaling pathway	2.7553e-05	0.001202
SOX10	CACNA1A	prediction	Calcium signaling pathway	2.7553e-05	0.001202
MYCN	CACNA1A	prediction	Calcium signaling pathway	2.7553e-05	0.001202
ETV3	CACNA1A	prediction	Calcium signaling pathway	2.7553e-05	0.001202
CDK8	CACNA1A	ChIP-seq	Calcium signaling pathway	2.7553e-05	0.001202
GATA3	CACNA1A	ChIP-seq	Calcium signaling pathway	2.7553e-05	0.001202
PRRX2	CACNA1A	prediction	Calcium signaling pathway	2.7553e-05	0.001202
GTF2A1	CACNA1A	prediction	Calcium signaling pathway	2.7553e-05	0.001202
ELF1	CACNA1A	ChIP-seq	Calcium signaling pathway	2.7553e-05	0.001202
NR5A1	CACNA1A	prediction	Calcium signaling pathway	2.7553e-05	0.001202
TWIST1	CACNA1A	prediction	Calcium signaling pathway	2.7553e-05	0.001202
TFAP2A	CACNA1A	ChIP-seq	Calcium signaling pathway	2.7553e-05	0.001202
GTF2I	CACNA1A	prediction	Calcium signaling pathway	2.7553e-05	0.001202
TLX1	CACNA1A	prediction	Calcium signaling pathway	2.7553e-05	0.001202
EHF	CACNA1A	prediction	Calcium signaling pathway	2.7553e-05	0.001202
MYB	CACNA1A	prediction	Calcium signaling pathway	2.7553e-05	0.001202
REL	CACNA1A	prediction	Calcium signaling pathway	2.7553e-05	0.001202
IRX6	CACNA1D	prediction	cGMP-PKG signaling pathway	0.000559385	0.013015
IRX6	CACNA1D	prediction	Calcium signaling pathway	2.7553e-05	0.001202
MYCN	CACNA1D	prediction	cGMP-PKG signaling pathway	0.000559385	0.013015
MYCN	CACNA1D	prediction	Calcium signaling pathway	2.7553e-05	0.001202
HOXA10	CACNA1D	prediction	cGMP-PKG signaling pathway	0.000559385	0.013015
HOXA10	CACNA1D	prediction	Calcium signaling pathway	2.7553e-05	0.001202
YY2	CACNA1D	prediction	cGMP-PKG signaling pathway	0.000559385	0.013015
YY2	CACNA1D	prediction	Calcium signaling pathway	2.7553e-05	0.001202
NFATC2	CACNA1D	prediction	cGMP-PKG signaling pathway	0.000559385	0.013015
NFATC2	CACNA1D	prediction	Calcium signaling pathway	2.7553e-05	0.001202
CLOCK	CACNA1D	prediction	cGMP-PKG signaling pathway	0.000559385	0.013015
CLOCK	CACNA1D	prediction	Calcium signaling pathway	2.7553e-05	0.001202
HOXD13	CACNA1D	prediction	cGMP-PKG signaling pathway	0.000559385	0.013015
HOXD13	CACNA1D	prediction	Calcium signaling pathway	2.7553e-05	0.001202
EN1	CACNA1D	prediction	cGMP-PKG signaling pathway	0.000559385	0.013015
EN1	CACNA1D	prediction	Calcium signaling pathway	2.7553e-05	0.001202
EHF	CACNA1D	prediction	cGMP-PKG signaling pathway	0.000559385	0.013015
EHF	CACNA1D	prediction	Calcium signaling pathway	2.7553e-05	0.001202
TWIST1	CACNA1D	prediction	cGMP-PKG signaling pathway	0.000559385	0.013015
TWIST1	CACNA1D	prediction	Calcium signaling pathway	2.7553e-05	0.001202
SOX5	CACNA1D	prediction	cGMP-PKG signaling pathway	0.000559385	0.013015
SOX5	CACNA1D	prediction	Calcium signaling pathway	2.7553e-05	0.001202
PRRX2	CACNA1D	prediction	cGMP-PKG signaling pathway	0.000559385	0.013015
PRRX2	CACNA1D	prediction	Calcium signaling pathway	2.7553e-05	0.001202
PDX1	CACNA1D	prediction	cGMP-PKG signaling pathway	0.000559385	0.013015
PDX1	CACNA1D	prediction	Calcium signaling pathway	2.7553e-05	0.001202
NR1I3	CACNA1D	prediction	cGMP-PKG signaling pathway	0.000559385	0.013015
NR1I3	CACNA1D	prediction	Calcium signaling pathway	2.7553e-05	0.001202
GTF2I	CACNA1H	prediction	Calcium signaling pathway	2.7553e-05	0.001202
PDX1	CACNA1H	prediction	Calcium signaling pathway	2.7553e-05	0.001202
PGR	CACNA1H	ChIP-seq	Calcium signaling pathway	2.7553e-05	0.001202
HOXD13	CACNA1H	prediction	Calcium signaling pathway	2.7553e-05	0.001202
TWIST1	CACNA1H	prediction	Calcium signaling pathway	2.7553e-05	0.001202
BATF	CACNA1H	prediction	Calcium signaling pathway	2.7553e-05	0.001202
REL	CACNA1H	prediction	Calcium signaling pathway	2.7553e-05	0.001202
REST	CACNA1H	ChIP-seq	Calcium signaling pathway	2.7553e-05	0.001202
KLF8	CACNA1H	prediction	Calcium signaling pathway	2.7553e-05	0.001202
ESR1	CACNA1H	ChIP-seq	Calcium signaling pathway	2.7553e-05	0.001202
EN1	CACNA1H	prediction	Calcium signaling pathway	2.7553e-05	0.001202
EHF	CACNA1H	prediction	Calcium signaling pathway	2.7553e-05	0.001202
EFNA2	CACNA1H	prediction	Calcium signaling pathway	2.7553e-05	0.001202
MYCN	CACNA1H	prediction	Calcium signaling pathway	2.7553e-05	0.001202
NR5A1	CACNA1H	prediction	Calcium signaling pathway	2.7553e-05	0.001202
SOX10	CACNA1H	prediction	Calcium signaling pathway	2.7553e-05	0.001202
TFAP2A	CACNA1H	ChIP-seq	Calcium signaling pathway	2.7553e-05	0.001202
NR1I3	CACNA1H	prediction	Calcium signaling pathway	2.7553e-05	0.001202
CLOCK	CACNA1H	prediction	Calcium signaling pathway	2.7553e-05	0.001202
REL	CALML3	prediction	Calcium signaling pathway	2.7553e-05	0.001202
REL	CALML3	prediction	cGMP-PKG signaling pathway	0.000559385	0.013015
NR5A1	CALML3	prediction	Calcium signaling pathway	2.7553e-05	0.001202
NR5A1	CALML3	prediction	cGMP-PKG signaling pathway	0.000559385	0.013015
GTF2I	CALML3	prediction	Calcium signaling pathway	2.7553e-05	0.001202
GTF2I	CALML3	prediction	cGMP-PKG signaling pathway	0.000559385	0.013015
CEBPA	CALML3	ChIP-seq	Calcium signaling pathway	2.7553e-05	0.001202
CEBPA	CALML3	ChIP-seq	cGMP-PKG signaling pathway	0.000559385	0.013015
NR5A1	CASQ1	prediction	Calcium signaling pathway	2.7553e-05	0.001202
GTF2I	CASQ1	prediction	Calcium signaling pathway	2.7553e-05	0.001202
REL	CASQ1	prediction	Calcium signaling pathway	2.7553e-05	0.001202
TWIST1	CASQ1	prediction	Calcium signaling pathway	2.7553e-05	0.001202
FOXH1	CASQ1	ChIP-seq	Calcium signaling pathway	2.7553e-05	0.001202
NKX3-2	CASQ1	prediction	Calcium signaling pathway	2.7553e-05	0.001202
PRRX2	CASQ1	prediction	Calcium signaling pathway	2.7553e-05	0.001202
PDX1	CASQ1	prediction	Calcium signaling pathway	2.7553e-05	0.001202
AR	CASQ1	ChIP-seq	Calcium signaling pathway	2.7553e-05	0.001202
EHF	CASQ1	prediction	Calcium signaling pathway	2.7553e-05	0.001202
HOXA10	CASQ1	prediction	Calcium signaling pathway	2.7553e-05	0.001202
TLX1	CASQ1	prediction	Calcium signaling pathway	2.7553e-05	0.001202
RORC	CASQ1	prediction	Calcium signaling pathway	2.7553e-05	0.001202
FOSL1	CCK	ChIP-seq	Neuroactive ligand-receptor interaction	0.000287195	0.00771009
MYCN	CCK	prediction	Neuroactive ligand-receptor interaction	0.000287195	0.00771009
EOMES	CCK	ChIP-seq	Neuroactive ligand-receptor interaction	0.000287195	0.00771009
PDX1	CCK	prediction	Neuroactive ligand-receptor interaction	0.000287195	0.00771009
CLOCK	CCK	prediction	Neuroactive ligand-receptor interaction	0.000287195	0.00771009
NR1I3	CCL15	prediction	Viral protein interaction with cytokine and cytokine receptor	0.000235756	0.00685658
NR1I3	CCL15	prediction	Cytokine-cytokine receptor interaction	2.6219e-06	0.000244503
EHF	CCL15	prediction	Viral protein interaction with cytokine and cytokine receptor	0.000235756	0.00685658
EHF	CCL15	prediction	Cytokine-cytokine receptor interaction	2.6219e-06	0.000244503
REST	CCL17	ChIP-seq	Cytokine-cytokine receptor interaction	2.6219e-06	0.000244503
REST	CCL17	ChIP-seq	Viral protein interaction with cytokine and cytokine receptor	0.000235756	0.00685658
REL	CCL17	prediction	Cytokine-cytokine receptor interaction	2.6219e-06	0.000244503
REL	CCL17	prediction	Viral protein interaction with cytokine and cytokine receptor	0.000235756	0.00685658
BATF	CCL17	prediction	Cytokine-cytokine receptor interaction	2.6219e-06	0.000244503
BATF	CCL17	prediction	Viral protein interaction with cytokine and cytokine receptor	0.000235756	0.00685658
NR5A1	CCL17	prediction	Cytokine-cytokine receptor interaction	2.6219e-06	0.000244503
NR5A1	CCL17	prediction	Viral protein interaction with cytokine and cytokine receptor	0.000235756	0.00685658
BATF	CCL17	ChIP-seq	Cytokine-cytokine receptor interaction	2.6219e-06	0.000244503
BATF	CCL17	ChIP-seq	Viral protein interaction with cytokine and cytokine receptor	0.000235756	0.00685658
FOXA3	CCL19	prediction	Viral protein interaction with cytokine and cytokine receptor	0.000235756	0.00685658
FOXA3	CCL19	prediction	Cytokine-cytokine receptor interaction	2.6219e-06	0.000244503
MYB	CCL21	prediction	Cytokine-cytokine receptor interaction	2.6219e-06	0.000244503
MYB	CCL21	prediction	Viral protein interaction with cytokine and cytokine receptor	0.000235756	0.00685658
GTF2I	CCL21	prediction	Cytokine-cytokine receptor interaction	2.6219e-06	0.000244503
GTF2I	CCL21	prediction	Viral protein interaction with cytokine and cytokine receptor	0.000235756	0.00685658
REL	CCL21	prediction	Cytokine-cytokine receptor interaction	2.6219e-06	0.000244503
REL	CCL21	prediction	Viral protein interaction with cytokine and cytokine receptor	0.000235756	0.00685658
TFAP2A	CCL21	ChIP-seq	Cytokine-cytokine receptor interaction	2.6219e-06	0.000244503
TFAP2A	CCL21	ChIP-seq	Viral protein interaction with cytokine and cytokine receptor	0.000235756	0.00685658
ZKSCAN1	CCL25	ChIP-seq	Cytokine-cytokine receptor interaction	2.6219e-06	0.000244503
ZKSCAN1	CCL25	ChIP-seq	Viral protein interaction with cytokine and cytokine receptor	0.000235756	0.00685658
RUNX1T1	CCL25	ChIP-seq	Cytokine-cytokine receptor interaction	2.6219e-06	0.000244503
RUNX1T1	CCL25	ChIP-seq	Viral protein interaction with cytokine and cytokine receptor	0.000235756	0.00685658
CEBPA	CCR2	ChIP-seq	Viral protein interaction with cytokine and cytokine receptor	0.000235756	0.00685658
CEBPA	CCR2	ChIP-seq	Cytokine-cytokine receptor interaction	2.6219e-06	0.000244503
AR	CCR2	ChIP-seq	Viral protein interaction with cytokine and cytokine receptor	0.000235756	0.00685658
AR	CCR2	ChIP-seq	Cytokine-cytokine receptor interaction	2.6219e-06	0.000244503
EOMES	CCR2	ChIP-seq	Viral protein interaction with cytokine and cytokine receptor	0.000235756	0.00685658
EOMES	CCR2	ChIP-seq	Cytokine-cytokine receptor interaction	2.6219e-06	0.000244503
BATF	CCR4	prediction	Cytokine-cytokine receptor interaction	2.6219e-06	0.000244503
BATF	CCR4	prediction	Viral protein interaction with cytokine and cytokine receptor	0.000235756	0.00685658
PDX1	CD2	prediction	Cell adhesion molecules (CAMs)	2.80232e-06	0.000244503
CEBPA	CD2	ChIP-seq	Cell adhesion molecules (CAMs)	2.80232e-06	0.000244503
MYCN	CD2	prediction	Cell adhesion molecules (CAMs)	2.80232e-06	0.000244503
NKX3-2	CD2	prediction	Cell adhesion molecules (CAMs)	2.80232e-06	0.000244503
BACH2	CD226	ChIP-seq	Cell adhesion molecules (CAMs)	2.80232e-06	0.000244503
GTF2A1	CD226	prediction	Cell adhesion molecules (CAMs)	2.80232e-06	0.000244503
EHF	CD226	prediction	Cell adhesion molecules (CAMs)	2.80232e-06	0.000244503
EFNA2	CD274	prediction	Cell adhesion molecules (CAMs)	2.80232e-06	0.000244503
ELF1	CD274	ChIP-seq	Cell adhesion molecules (CAMs)	2.80232e-06	0.000244503
EHF	CD274	prediction	Cell adhesion molecules (CAMs)	2.80232e-06	0.000244503
BATF	CD274	ChIP-seq	Cell adhesion molecules (CAMs)	2.80232e-06	0.000244503
TFAP2A	CD274	ChIP-seq	Cell adhesion molecules (CAMs)	2.80232e-06	0.000244503
CEBPA	CD38	ChIP-seq	Calcium signaling pathway	2.7553e-05	0.001202
BATF	CD38	ChIP-seq	Calcium signaling pathway	2.7553e-05	0.001202
EHF	CD8B	prediction	Cell adhesion molecules (CAMs)	2.80232e-06	0.000244503
ETV3	CD8B	prediction	Cell adhesion molecules (CAMs)	2.80232e-06	0.000244503
GATA3	CD8B	TransFac	Cell adhesion molecules (CAMs)	2.80232e-06	0.000244503
REST	CDH15	ChIP-seq	Cell adhesion molecules (CAMs)	2.80232e-06	0.000244503
MYCN	CDH15	prediction	Cell adhesion molecules (CAMs)	2.80232e-06	0.000244503
CLOCK	CDH15	prediction	Cell adhesion molecules (CAMs)	2.80232e-06	0.000244503
TWIST1	CDH15	prediction	Cell adhesion molecules (CAMs)	2.80232e-06	0.000244503
EHF	CDH3	prediction	Cell adhesion molecules (CAMs)	2.80232e-06	0.000244503
RUNX1T1	CDH3	ChIP-seq	Cell adhesion molecules (CAMs)	2.80232e-06	0.000244503
PGR	CDH3	ChIP-seq	Cell adhesion molecules (CAMs)	2.80232e-06	0.000244503
GTF2A1	CDH3	prediction	Cell adhesion molecules (CAMs)	2.80232e-06	0.000244503
PDX1	CDH3	prediction	Cell adhesion molecules (CAMs)	2.80232e-06	0.000244503
FOXA3	CDH3	prediction	Cell adhesion molecules (CAMs)	2.80232e-06	0.000244503
EN1	CDH3	prediction	Cell adhesion molecules (CAMs)	2.80232e-06	0.000244503
SPDEF	CDH3	ChIP-seq	Cell adhesion molecules (CAMs)	2.80232e-06	0.000244503
FOXJ1	CDH3	prediction	Cell adhesion molecules (CAMs)	2.80232e-06	0.000244503
NR5A1	CDH3	prediction	Cell adhesion molecules (CAMs)	2.80232e-06	0.000244503
TWIST1	CDH3	prediction	Cell adhesion molecules (CAMs)	2.80232e-06	0.000244503
NR1I3	CDH4	prediction	Cell adhesion molecules (CAMs)	2.80232e-06	0.000244503
SOX10	CDH4	prediction	Cell adhesion molecules (CAMs)	2.80232e-06	0.000244503
PDX1	CDH4	prediction	Cell adhesion molecules (CAMs)	2.80232e-06	0.000244503
ATF2	CHRNA3	prediction	Neuroactive ligand-receptor interaction	0.000287195	0.00771009
AR	CHRNA3	ChIP-seq	Neuroactive ligand-receptor interaction	0.000287195	0.00771009
PGR	CHRNA3	ChIP-seq	Neuroactive ligand-receptor interaction	0.000287195	0.00771009
TFAP2A	CHRNA3	ChIP-seq	Neuroactive ligand-receptor interaction	0.000287195	0.00771009
TWIST1	CHRNA7	prediction	Neuroactive ligand-receptor interaction	0.000287195	0.00771009
TWIST1	CHRNA7	prediction	Calcium signaling pathway	2.7553e-05	0.001202
CLOCK	CHRNA7	prediction	Neuroactive ligand-receptor interaction	0.000287195	0.00771009
CLOCK	CHRNA7	prediction	Calcium signaling pathway	2.7553e-05	0.001202
TFAP2A	CHRNA7	TransFac	Neuroactive ligand-receptor interaction	0.000287195	0.00771009
TFAP2A	CHRNA7	TransFac	Calcium signaling pathway	2.7553e-05	0.001202
MYCN	CHRNA7	prediction	Neuroactive ligand-receptor interaction	0.000287195	0.00771009
MYCN	CHRNA7	prediction	Calcium signaling pathway	2.7553e-05	0.001202
BATF	CHRNA7	ChIP-seq	Neuroactive ligand-receptor interaction	0.000287195	0.00771009
BATF	CHRNA7	ChIP-seq	Calcium signaling pathway	2.7553e-05	0.001202
ELF1	CHRNB4	ChIP-seq	Neuroactive ligand-receptor interaction	0.000287195	0.00771009
FOSL1	CHRNB4	ChIP-seq	Neuroactive ligand-receptor interaction	0.000287195	0.00771009
EN1	CHRNB4	prediction	Neuroactive ligand-receptor interaction	0.000287195	0.00771009
TWIST1	CHRNB4	prediction	Neuroactive ligand-receptor interaction	0.000287195	0.00771009
PDX1	CHRNB4	prediction	Neuroactive ligand-receptor interaction	0.000287195	0.00771009
EHF	CHRNB4	prediction	Neuroactive ligand-receptor interaction	0.000287195	0.00771009
MYB	CHRNB4	prediction	Neuroactive ligand-receptor interaction	0.000287195	0.00771009
FOXJ1	CHRNB4	prediction	Neuroactive ligand-receptor interaction	0.000287195	0.00771009
NKX3-2	CHRNB4	prediction	Neuroactive ligand-receptor interaction	0.000287195	0.00771009
SPDEF	CHRNB4	ChIP-seq	Neuroactive ligand-receptor interaction	0.000287195	0.00771009
FOXP2	CHRNB4	ChIP-seq	Neuroactive ligand-receptor interaction	0.000287195	0.00771009
GATA3	CHRNB4	ChIP-seq	Neuroactive ligand-receptor interaction	0.000287195	0.00771009
EOMES	CHRNB4	ChIP-seq	Neuroactive ligand-receptor interaction	0.000287195	0.00771009
NFATC2	CHRNB4	prediction	Neuroactive ligand-receptor interaction	0.000287195	0.00771009
TFAP2A	CHRNB4	ChIP-seq	Neuroactive ligand-receptor interaction	0.000287195	0.00771009
ZKSCAN1	CHRNB4	ChIP-seq	Neuroactive ligand-receptor interaction	0.000287195	0.00771009
CEBPA	CHRNB4	ChIP-seq	Neuroactive ligand-receptor interaction	0.000287195	0.00771009
TWIST1	CLDN11	prediction	Cell adhesion molecules (CAMs)	2.80232e-06	0.000244503
MYBL2	CLDN11	ChIP-seq	Cell adhesion molecules (CAMs)	2.80232e-06	0.000244503
GATA3	CLDN11	ChIP-seq	Cell adhesion molecules (CAMs)	2.80232e-06	0.000244503
TFAP2A	CLDN11	ChIP-seq	Cell adhesion molecules (CAMs)	2.80232e-06	0.000244503
EOMES	CLDN11	ChIP-seq	Cell adhesion molecules (CAMs)	2.80232e-06	0.000244503
BATF	CLDN11	ChIP-seq	Cell adhesion molecules (CAMs)	2.80232e-06	0.000244503
BATF	CLDN11	prediction	Cell adhesion molecules (CAMs)	2.80232e-06	0.000244503
NR5A1	CLDN11	prediction	Cell adhesion molecules (CAMs)	2.80232e-06	0.000244503
PPARGC1A	CLDN11	ChIP-seq	Cell adhesion molecules (CAMs)	2.80232e-06	0.000244503
MYCN	CLDN18	prediction	Cell adhesion molecules (CAMs)	2.80232e-06	0.000244503
BATF	CLDN18	ChIP-seq	Cell adhesion molecules (CAMs)	2.80232e-06	0.000244503
FOXA3	CLDN18	prediction	Cell adhesion molecules (CAMs)	2.80232e-06	0.000244503
EOMES	CLDN18	ChIP-seq	Cell adhesion molecules (CAMs)	2.80232e-06	0.000244503
NR5A1	CLDN18	prediction	Cell adhesion molecules (CAMs)	2.80232e-06	0.000244503
REL	CLDN18	prediction	Cell adhesion molecules (CAMs)	2.80232e-06	0.000244503
PDX1	CLDN2	prediction	Cell adhesion molecules (CAMs)	2.80232e-06	0.000244503
FOXA3	CLDN2	prediction	Cell adhesion molecules (CAMs)	2.80232e-06	0.000244503
TLX1	CLDN2	prediction	Cell adhesion molecules (CAMs)	2.80232e-06	0.000244503
PITX1	CLDN2	prediction	Cell adhesion molecules (CAMs)	2.80232e-06	0.000244503
NR1I3	CLDN2	prediction	Cell adhesion molecules (CAMs)	2.80232e-06	0.000244503
EOMES	CLDN2	ChIP-seq	Cell adhesion molecules (CAMs)	2.80232e-06	0.000244503
NR5A1	CLDN2	prediction	Cell adhesion molecules (CAMs)	2.80232e-06	0.000244503
CDK8	CLDN2	ChIP-seq	Cell adhesion molecules (CAMs)	2.80232e-06	0.000244503
HNF4G	CLDN2	prediction	Cell adhesion molecules (CAMs)	2.80232e-06	0.000244503
GATA3	CLDN2	ChIP-seq	Cell adhesion molecules (CAMs)	2.80232e-06	0.000244503
BACH2	CLDN3	ChIP-seq	Cell adhesion molecules (CAMs)	2.80232e-06	0.000244503
CDK8	CLDN3	ChIP-seq	Cell adhesion molecules (CAMs)	2.80232e-06	0.000244503
ELK3	CLDN5	prediction	Cell adhesion molecules (CAMs)	2.80232e-06	0.000244503
MYCN	CLDN5	prediction	Cell adhesion molecules (CAMs)	2.80232e-06	0.000244503
ETV3	CLDN5	prediction	Cell adhesion molecules (CAMs)	2.80232e-06	0.000244503
REL	CLDN5	prediction	Cell adhesion molecules (CAMs)	2.80232e-06	0.000244503
EHF	CLDN5	prediction	Cell adhesion molecules (CAMs)	2.80232e-06	0.000244503
GATA3	CLDN5	ChIP-seq	Cell adhesion molecules (CAMs)	2.80232e-06	0.000244503
TLX1	CLDN5	prediction	Cell adhesion molecules (CAMs)	2.80232e-06	0.000244503
TWIST1	CLDN5	prediction	Cell adhesion molecules (CAMs)	2.80232e-06	0.000244503
CDK8	CLDN6	ChIP-seq	Cell adhesion molecules (CAMs)	2.80232e-06	0.000244503
ELF1	CLDN6	ChIP-seq	Cell adhesion molecules (CAMs)	2.80232e-06	0.000244503
GTF2I	CLDN6	prediction	Cell adhesion molecules (CAMs)	2.80232e-06	0.000244503
ATF2	CLDN6	prediction	Cell adhesion molecules (CAMs)	2.80232e-06	0.000244503
SPDEF	CLDN6	ChIP-seq	Cell adhesion molecules (CAMs)	2.80232e-06	0.000244503
TWIST1	CLDN6	prediction	Cell adhesion molecules (CAMs)	2.80232e-06	0.000244503
RUNX1T1	CLDN9	ChIP-seq	Cell adhesion molecules (CAMs)	2.80232e-06	0.000244503
GTF2I	CLDN9	prediction	Cell adhesion molecules (CAMs)	2.80232e-06	0.000244503
SPDEF	CLDN9	ChIP-seq	Cell adhesion molecules (CAMs)	2.80232e-06	0.000244503
GATA3	CLDN9	ChIP-seq	Cell adhesion molecules (CAMs)	2.80232e-06	0.000244503
ATF2	CLDN9	prediction	Cell adhesion molecules (CAMs)	2.80232e-06	0.000244503
ELF1	CLDN9	ChIP-seq	Cell adhesion molecules (CAMs)	2.80232e-06	0.000244503
CDK8	CLDN9	ChIP-seq	Cell adhesion molecules (CAMs)	2.80232e-06	0.000244503
TWIST1	CLDN9	prediction	Cell adhesion molecules (CAMs)	2.80232e-06	0.000244503
TFAP2A	CNGA1	ChIP-seq	cGMP-PKG signaling pathway	0.000559385	0.013015
PDX1	CNGA1	prediction	cGMP-PKG signaling pathway	0.000559385	0.013015
SOX5	CNGA1	prediction	cGMP-PKG signaling pathway	0.000559385	0.013015
NFATC2	CNGA1	prediction	cGMP-PKG signaling pathway	0.000559385	0.013015
ELF1	CNGA1	ChIP-seq	cGMP-PKG signaling pathway	0.000559385	0.013015
HOXD13	CNR1	prediction	Neuroactive ligand-receptor interaction	0.000287195	0.00771009
GTF2I	CNR1	prediction	Neuroactive ligand-receptor interaction	0.000287195	0.00771009
FOXA3	CNR1	prediction	Neuroactive ligand-receptor interaction	0.000287195	0.00771009
SOX5	CNR1	prediction	Neuroactive ligand-receptor interaction	0.000287195	0.00771009
PDX1	CNR1	prediction	Neuroactive ligand-receptor interaction	0.000287195	0.00771009
IRX6	CNR1	prediction	Neuroactive ligand-receptor interaction	0.000287195	0.00771009
EN1	CNR1	prediction	Neuroactive ligand-receptor interaction	0.000287195	0.00771009
PRRX2	CNR1	prediction	Neuroactive ligand-receptor interaction	0.000287195	0.00771009
MYB	CNR1	prediction	Neuroactive ligand-receptor interaction	0.000287195	0.00771009
NR5A1	CNR1	prediction	Neuroactive ligand-receptor interaction	0.000287195	0.00771009
OVOL1	CNR1	prediction	Neuroactive ligand-receptor interaction	0.000287195	0.00771009
TLX1	CNR1	prediction	Neuroactive ligand-receptor interaction	0.000287195	0.00771009
CLOCK	CNR1	prediction	Neuroactive ligand-receptor interaction	0.000287195	0.00771009
SPDEF	CNR1	ChIP-seq	Neuroactive ligand-receptor interaction	0.000287195	0.00771009
SOX15	CNR1	prediction	Neuroactive ligand-receptor interaction	0.000287195	0.00771009
HOXA10	CNR1	prediction	Neuroactive ligand-receptor interaction	0.000287195	0.00771009
NR5A1	CNTN1	prediction	Cell adhesion molecules (CAMs)	2.80232e-06	0.000244503
GTF2I	CNTN1	prediction	Cell adhesion molecules (CAMs)	2.80232e-06	0.000244503
TLX1	CNTN1	prediction	Cell adhesion molecules (CAMs)	2.80232e-06	0.000244503
REST	CNTN1	ChIP-seq	Cell adhesion molecules (CAMs)	2.80232e-06	0.000244503
NKX3-2	CNTN1	prediction	Cell adhesion molecules (CAMs)	2.80232e-06	0.000244503
EOMES	CNTN1	ChIP-seq	Cell adhesion molecules (CAMs)	2.80232e-06	0.000244503
EN1	CNTN1	prediction	Cell adhesion molecules (CAMs)	2.80232e-06	0.000244503
NFATC2	CNTN1	prediction	Cell adhesion molecules (CAMs)	2.80232e-06	0.000244503
PDX1	CNTN1	prediction	Cell adhesion molecules (CAMs)	2.80232e-06	0.000244503
BATF	CNTN1	ChIP-seq	Cell adhesion molecules (CAMs)	2.80232e-06	0.000244503
MYB	CNTN1	prediction	Cell adhesion molecules (CAMs)	2.80232e-06	0.000244503
EFNA2	CNTN1	prediction	Cell adhesion molecules (CAMs)	2.80232e-06	0.000244503
PGR	COL1A1	ChIP-seq	ECM-receptor interaction	0.000105875	0.00369505
PGR	COL1A1	ChIP-seq	PI3K-Akt signaling pathway	0.00368595	0.0401999
MYCN	COL1A1	prediction	ECM-receptor interaction	0.000105875	0.00369505
MYCN	COL1A1	prediction	PI3K-Akt signaling pathway	0.00368595	0.0401999
TWIST1	COL1A1	prediction	ECM-receptor interaction	0.000105875	0.00369505
TWIST1	COL1A1	prediction	PI3K-Akt signaling pathway	0.00368595	0.0401999
NR5A1	COL1A1	prediction	ECM-receptor interaction	0.000105875	0.00369505
NR5A1	COL1A1	prediction	PI3K-Akt signaling pathway	0.00368595	0.0401999
TLX1	COL1A1	prediction	ECM-receptor interaction	0.000105875	0.00369505
TLX1	COL1A1	prediction	PI3K-Akt signaling pathway	0.00368595	0.0401999
MYB	COL1A1	prediction	ECM-receptor interaction	0.000105875	0.00369505
MYB	COL1A1	prediction	PI3K-Akt signaling pathway	0.00368595	0.0401999
KLF8	COL1A1	prediction	ECM-receptor interaction	0.000105875	0.00369505
KLF8	COL1A1	prediction	PI3K-Akt signaling pathway	0.00368595	0.0401999
GTF2A1	COL1A1	prediction	ECM-receptor interaction	0.000105875	0.00369505
GTF2A1	COL1A1	prediction	PI3K-Akt signaling pathway	0.00368595	0.0401999
EHF	COL1A1	prediction	ECM-receptor interaction	0.000105875	0.00369505
EHF	COL1A1	prediction	PI3K-Akt signaling pathway	0.00368595	0.0401999
GTF2I	COL1A1	prediction	ECM-receptor interaction	0.000105875	0.00369505
GTF2I	COL1A1	prediction	PI3K-Akt signaling pathway	0.00368595	0.0401999
EN1	COL1A1	prediction	ECM-receptor interaction	0.000105875	0.00369505
EN1	COL1A1	prediction	PI3K-Akt signaling pathway	0.00368595	0.0401999
ELK3	COL1A1	prediction	ECM-receptor interaction	0.000105875	0.00369505
ELK3	COL1A1	prediction	PI3K-Akt signaling pathway	0.00368595	0.0401999
ELF1	COL1A1	ChIP-seq	ECM-receptor interaction	0.000105875	0.00369505
ELF1	COL1A1	ChIP-seq	PI3K-Akt signaling pathway	0.00368595	0.0401999
NFIC	COL1A1	TransFac	ECM-receptor interaction	0.000105875	0.00369505
NFIC	COL1A1	TransFac	PI3K-Akt signaling pathway	0.00368595	0.0401999
TWIST1	COL2A1	prediction;TransFac	ECM-receptor interaction	0.000105875	0.00369505
TWIST1	COL2A1	prediction;TransFac	PI3K-Akt signaling pathway	0.00368595	0.0401999
NR1I3	COL2A1	prediction	ECM-receptor interaction	0.000105875	0.00369505
NR1I3	COL2A1	prediction	PI3K-Akt signaling pathway	0.00368595	0.0401999
NFATC2	COL2A1	prediction	ECM-receptor interaction	0.000105875	0.00369505
NFATC2	COL2A1	prediction	PI3K-Akt signaling pathway	0.00368595	0.0401999
PRRX2	COL2A1	prediction	ECM-receptor interaction	0.000105875	0.00369505
PRRX2	COL2A1	prediction	PI3K-Akt signaling pathway	0.00368595	0.0401999
TFAP2A	COL2A1	ChIP-seq	ECM-receptor interaction	0.000105875	0.00369505
TFAP2A	COL2A1	ChIP-seq	PI3K-Akt signaling pathway	0.00368595	0.0401999
MYB	COL2A1	prediction	ECM-receptor interaction	0.000105875	0.00369505
MYB	COL2A1	prediction	PI3K-Akt signaling pathway	0.00368595	0.0401999
REL	COL2A1	prediction	ECM-receptor interaction	0.000105875	0.00369505
REL	COL2A1	prediction	PI3K-Akt signaling pathway	0.00368595	0.0401999
ELK3	COL2A1	prediction	ECM-receptor interaction	0.000105875	0.00369505
ELK3	COL2A1	prediction	PI3K-Akt signaling pathway	0.00368595	0.0401999
EHF	COL2A1	prediction	ECM-receptor interaction	0.000105875	0.00369505
EHF	COL2A1	prediction	PI3K-Akt signaling pathway	0.00368595	0.0401999
MYCN	COL2A1	prediction	ECM-receptor interaction	0.000105875	0.00369505
MYCN	COL2A1	prediction	PI3K-Akt signaling pathway	0.00368595	0.0401999
SOX5	COL2A1	TransFac	ECM-receptor interaction	0.000105875	0.00369505
SOX5	COL2A1	TransFac	PI3K-Akt signaling pathway	0.00368595	0.0401999
NFIC	COL2A1	ChIP-seq	ECM-receptor interaction	0.000105875	0.00369505
NFIC	COL2A1	ChIP-seq	PI3K-Akt signaling pathway	0.00368595	0.0401999
NR5A1	COL2A1	prediction	ECM-receptor interaction	0.000105875	0.00369505
NR5A1	COL2A1	prediction	PI3K-Akt signaling pathway	0.00368595	0.0401999
PGR	COL2A1	ChIP-seq	ECM-receptor interaction	0.000105875	0.00369505
PGR	COL2A1	ChIP-seq	PI3K-Akt signaling pathway	0.00368595	0.0401999
CLOCK	COL2A1	TransFac	ECM-receptor interaction	0.000105875	0.00369505
CLOCK	COL2A1	TransFac	PI3K-Akt signaling pathway	0.00368595	0.0401999
KLF8	COL2A1	prediction	ECM-receptor interaction	0.000105875	0.00369505
KLF8	COL2A1	prediction	PI3K-Akt signaling pathway	0.00368595	0.0401999
SOX10	COL2A1	prediction	ECM-receptor interaction	0.000105875	0.00369505
SOX10	COL2A1	prediction	PI3K-Akt signaling pathway	0.00368595	0.0401999
EN1	COL4A3	prediction	PI3K-Akt signaling pathway	0.00368595	0.0401999
EN1	COL4A3	prediction	ECM-receptor interaction	0.000105875	0.00369505
GTF2I	COL4A3	prediction	PI3K-Akt signaling pathway	0.00368595	0.0401999
GTF2I	COL4A3	prediction	ECM-receptor interaction	0.000105875	0.00369505
ELK3	COL4A3	prediction	PI3K-Akt signaling pathway	0.00368595	0.0401999
ELK3	COL4A3	prediction	ECM-receptor interaction	0.000105875	0.00369505
PDX1	COL4A3	prediction	PI3K-Akt signaling pathway	0.00368595	0.0401999
PDX1	COL4A3	prediction	ECM-receptor interaction	0.000105875	0.00369505
REST	COL4A3	ChIP-seq	PI3K-Akt signaling pathway	0.00368595	0.0401999
REST	COL4A3	ChIP-seq	ECM-receptor interaction	0.000105875	0.00369505
PRRX2	COL4A3	prediction	PI3K-Akt signaling pathway	0.00368595	0.0401999
PRRX2	COL4A3	prediction	ECM-receptor interaction	0.000105875	0.00369505
TWIST1	COL4A3	prediction	PI3K-Akt signaling pathway	0.00368595	0.0401999
TWIST1	COL4A3	prediction	ECM-receptor interaction	0.000105875	0.00369505
EHF	COL4A3	prediction	PI3K-Akt signaling pathway	0.00368595	0.0401999
EHF	COL4A3	prediction	ECM-receptor interaction	0.000105875	0.00369505
KLF8	COL4A3	prediction	PI3K-Akt signaling pathway	0.00368595	0.0401999
KLF8	COL4A3	prediction	ECM-receptor interaction	0.000105875	0.00369505
MYB	COL4A3	prediction	PI3K-Akt signaling pathway	0.00368595	0.0401999
MYB	COL4A3	prediction	ECM-receptor interaction	0.000105875	0.00369505
EN1	COL4A4	prediction	PI3K-Akt signaling pathway	0.00368595	0.0401999
EN1	COL4A4	prediction	ECM-receptor interaction	0.000105875	0.00369505
REST	COL4A4	ChIP-seq	PI3K-Akt signaling pathway	0.00368595	0.0401999
REST	COL4A4	ChIP-seq	ECM-receptor interaction	0.000105875	0.00369505
PRRX2	COL4A4	prediction	PI3K-Akt signaling pathway	0.00368595	0.0401999
PRRX2	COL4A4	prediction	ECM-receptor interaction	0.000105875	0.00369505
TWIST1	COL4A4	prediction	PI3K-Akt signaling pathway	0.00368595	0.0401999
TWIST1	COL4A4	prediction	ECM-receptor interaction	0.000105875	0.00369505
KLF8	COL4A4	prediction	PI3K-Akt signaling pathway	0.00368595	0.0401999
KLF8	COL4A4	prediction	ECM-receptor interaction	0.000105875	0.00369505
ELK3	COL4A5	prediction	ECM-receptor interaction	0.000105875	0.00369505
ELK3	COL4A5	prediction	PI3K-Akt signaling pathway	0.00368595	0.0401999
SOX5	COL4A5	prediction	ECM-receptor interaction	0.000105875	0.00369505
SOX5	COL4A5	prediction	PI3K-Akt signaling pathway	0.00368595	0.0401999
NKX3-2	COL4A5	prediction	ECM-receptor interaction	0.000105875	0.00369505
NKX3-2	COL4A5	prediction	PI3K-Akt signaling pathway	0.00368595	0.0401999
BATF	COL4A5	ChIP-seq	ECM-receptor interaction	0.000105875	0.00369505
BATF	COL4A5	ChIP-seq	PI3K-Akt signaling pathway	0.00368595	0.0401999
NR5A1	COL4A5	prediction	ECM-receptor interaction	0.000105875	0.00369505
NR5A1	COL4A5	prediction	PI3K-Akt signaling pathway	0.00368595	0.0401999
GTF2I	COL4A5	prediction	ECM-receptor interaction	0.000105875	0.00369505
GTF2I	COL4A5	prediction	PI3K-Akt signaling pathway	0.00368595	0.0401999
EHF	COL4A5	prediction	ECM-receptor interaction	0.000105875	0.00369505
EHF	COL4A5	prediction	PI3K-Akt signaling pathway	0.00368595	0.0401999
COL11A2	COL4A5	prediction	ECM-receptor interaction	0.000105875	0.00369505
COL11A2	COL4A5	prediction	PI3K-Akt signaling pathway	0.00368595	0.0401999
NR1I3	COL4A5	prediction	ECM-receptor interaction	0.000105875	0.00369505
NR1I3	COL4A5	prediction	PI3K-Akt signaling pathway	0.00368595	0.0401999
PDX1	COL4A5	prediction	ECM-receptor interaction	0.000105875	0.00369505
PDX1	COL4A5	prediction	PI3K-Akt signaling pathway	0.00368595	0.0401999
TWIST1	COL4A5	prediction	ECM-receptor interaction	0.000105875	0.00369505
TWIST1	COL4A5	prediction	PI3K-Akt signaling pathway	0.00368595	0.0401999
HNF4G	COL4A5	prediction	ECM-receptor interaction	0.000105875	0.00369505
HNF4G	COL4A5	prediction	PI3K-Akt signaling pathway	0.00368595	0.0401999
YY2	COL4A5	prediction	ECM-receptor interaction	0.000105875	0.00369505
YY2	COL4A5	prediction	PI3K-Akt signaling pathway	0.00368595	0.0401999
NFATC2	COL4A5	prediction	ECM-receptor interaction	0.000105875	0.00369505
NFATC2	COL4A5	prediction	PI3K-Akt signaling pathway	0.00368595	0.0401999
PDX1	COL4A6	prediction	ECM-receptor interaction	0.000105875	0.00369505
PDX1	COL4A6	prediction	PI3K-Akt signaling pathway	0.00368595	0.0401999
COL11A2	COL4A6	prediction	ECM-receptor interaction	0.000105875	0.00369505
COL11A2	COL4A6	prediction	PI3K-Akt signaling pathway	0.00368595	0.0401999
SOX5	COL4A6	prediction	ECM-receptor interaction	0.000105875	0.00369505
SOX5	COL4A6	prediction	PI3K-Akt signaling pathway	0.00368595	0.0401999
NKX3-2	COL4A6	prediction	ECM-receptor interaction	0.000105875	0.00369505
NKX3-2	COL4A6	prediction	PI3K-Akt signaling pathway	0.00368595	0.0401999
EHF	COL4A6	prediction	ECM-receptor interaction	0.000105875	0.00369505
EHF	COL4A6	prediction	PI3K-Akt signaling pathway	0.00368595	0.0401999
TWIST1	COL4A6	prediction	ECM-receptor interaction	0.000105875	0.00369505
TWIST1	COL4A6	prediction	PI3K-Akt signaling pathway	0.00368595	0.0401999
NFATC2	COL4A6	prediction	ECM-receptor interaction	0.000105875	0.00369505
NFATC2	COL4A6	prediction	PI3K-Akt signaling pathway	0.00368595	0.0401999
BATF	COL4A6	ChIP-seq	ECM-receptor interaction	0.000105875	0.00369505
BATF	COL4A6	ChIP-seq	PI3K-Akt signaling pathway	0.00368595	0.0401999
GTF2I	COL4A6	prediction	ECM-receptor interaction	0.000105875	0.00369505
GTF2I	COL4A6	prediction	PI3K-Akt signaling pathway	0.00368595	0.0401999
MYB	COL4A6	prediction	ECM-receptor interaction	0.000105875	0.00369505
MYB	COL4A6	prediction	PI3K-Akt signaling pathway	0.00368595	0.0401999
ELK3	COL4A6	prediction	ECM-receptor interaction	0.000105875	0.00369505
ELK3	COL4A6	prediction	PI3K-Akt signaling pathway	0.00368595	0.0401999
YY2	COL4A6	prediction	ECM-receptor interaction	0.000105875	0.00369505
YY2	COL4A6	prediction	PI3K-Akt signaling pathway	0.00368595	0.0401999
FOXA3	COMP	prediction	ECM-receptor interaction	0.000105875	0.00369505
FOXA3	COMP	prediction	PI3K-Akt signaling pathway	0.00368595	0.0401999
TWIST1	COMP	prediction	ECM-receptor interaction	0.000105875	0.00369505
TWIST1	COMP	prediction	PI3K-Akt signaling pathway	0.00368595	0.0401999
MYB	COMP	prediction	ECM-receptor interaction	0.000105875	0.00369505
MYB	COMP	prediction	PI3K-Akt signaling pathway	0.00368595	0.0401999
ELF1	COMP	ChIP-seq	ECM-receptor interaction	0.000105875	0.00369505
ELF1	COMP	ChIP-seq	PI3K-Akt signaling pathway	0.00368595	0.0401999
GATA3	CREB3L3	ChIP-seq	cGMP-PKG signaling pathway	0.000559385	0.013015
GATA3	CREB3L3	ChIP-seq	PI3K-Akt signaling pathway	0.00368595	0.0401999
ELF1	CREB3L3	ChIP-seq	cGMP-PKG signaling pathway	0.000559385	0.013015
ELF1	CREB3L3	ChIP-seq	PI3K-Akt signaling pathway	0.00368595	0.0401999
FOSL1	CREB3L3	ChIP-seq	cGMP-PKG signaling pathway	0.000559385	0.013015
FOSL1	CREB3L3	ChIP-seq	PI3K-Akt signaling pathway	0.00368595	0.0401999
EHF	CSF1	prediction	Cytokine-cytokine receptor interaction	2.6219e-06	0.000244503
EHF	CSF1	prediction	PI3K-Akt signaling pathway	0.00368595	0.0401999
EHF	CSF1	prediction	Viral protein interaction with cytokine and cytokine receptor	0.000235756	0.00685658
MYB	CSF1	prediction	Cytokine-cytokine receptor interaction	2.6219e-06	0.000244503
MYB	CSF1	prediction	PI3K-Akt signaling pathway	0.00368595	0.0401999
MYB	CSF1	prediction	Viral protein interaction with cytokine and cytokine receptor	0.000235756	0.00685658
MYCN	CSF1	prediction	Cytokine-cytokine receptor interaction	2.6219e-06	0.000244503
MYCN	CSF1	prediction	PI3K-Akt signaling pathway	0.00368595	0.0401999
MYCN	CSF1	prediction	Viral protein interaction with cytokine and cytokine receptor	0.000235756	0.00685658
TWIST1	CSF1	prediction	Cytokine-cytokine receptor interaction	2.6219e-06	0.000244503
TWIST1	CSF1	prediction	PI3K-Akt signaling pathway	0.00368595	0.0401999
TWIST1	CSF1	prediction	Viral protein interaction with cytokine and cytokine receptor	0.000235756	0.00685658
ETV4	CSF1	TransFac	Cytokine-cytokine receptor interaction	2.6219e-06	0.000244503
ETV4	CSF1	TransFac	PI3K-Akt signaling pathway	0.00368595	0.0401999
ETV4	CSF1	TransFac	Viral protein interaction with cytokine and cytokine receptor	0.000235756	0.00685658
REL	CSF1	prediction	Cytokine-cytokine receptor interaction	2.6219e-06	0.000244503
REL	CSF1	prediction	PI3K-Akt signaling pathway	0.00368595	0.0401999
REL	CSF1	prediction	Viral protein interaction with cytokine and cytokine receptor	0.000235756	0.00685658
BACH2	CSF1	ChIP-seq	Cytokine-cytokine receptor interaction	2.6219e-06	0.000244503
BACH2	CSF1	ChIP-seq	PI3K-Akt signaling pathway	0.00368595	0.0401999
BACH2	CSF1	ChIP-seq	Viral protein interaction with cytokine and cytokine receptor	0.000235756	0.00685658
NFATC2	CSF1	prediction	Cytokine-cytokine receptor interaction	2.6219e-06	0.000244503
NFATC2	CSF1	prediction	PI3K-Akt signaling pathway	0.00368595	0.0401999
NFATC2	CSF1	prediction	Viral protein interaction with cytokine and cytokine receptor	0.000235756	0.00685658
CEBPA	CSF1	ChIP-seq;TransFac	Cytokine-cytokine receptor interaction	2.6219e-06	0.000244503
CEBPA	CSF1	ChIP-seq;TransFac	PI3K-Akt signaling pathway	0.00368595	0.0401999
CEBPA	CSF1	ChIP-seq;TransFac	Viral protein interaction with cytokine and cytokine receptor	0.000235756	0.00685658
CEBPA	CSF2RA	ChIP-seq;TransFac	Cytokine-cytokine receptor interaction	2.6219e-06	0.000244503
BACH2	CSF2RA	ChIP-seq	Cytokine-cytokine receptor interaction	2.6219e-06	0.000244503
EOMES	CTNND2	ChIP-seq	Wnt signaling pathway	0.00278344	0.0346208
SOX15	CTNND2	prediction	Wnt signaling pathway	0.00278344	0.0346208
PDX1	CTNND2	prediction	Wnt signaling pathway	0.00278344	0.0346208
KLF8	CTNND2	prediction	Wnt signaling pathway	0.00278344	0.0346208
NR5A1	CTNND2	prediction	Wnt signaling pathway	0.00278344	0.0346208
GTF2I	CTNND2	prediction	Wnt signaling pathway	0.00278344	0.0346208
TWIST1	CTNND2	prediction	Wnt signaling pathway	0.00278344	0.0346208
HOXA10	CTNND2	prediction	Wnt signaling pathway	0.00278344	0.0346208
NFATC2	CTNND2	prediction	Wnt signaling pathway	0.00278344	0.0346208
NKX3-2	CTNND2	prediction	Wnt signaling pathway	0.00278344	0.0346208
NR1I3	CTNND2	prediction	Wnt signaling pathway	0.00278344	0.0346208
E2F2	CTNND2	prediction	Wnt signaling pathway	0.00278344	0.0346208
SOX10	CTNND2	prediction	Wnt signaling pathway	0.00278344	0.0346208
MYB	CTNND2	prediction	Wnt signaling pathway	0.00278344	0.0346208
EN1	CTNND2	prediction	Wnt signaling pathway	0.00278344	0.0346208
CEBPA	CXCL1	ChIP-seq	Viral protein interaction with cytokine and cytokine receptor	0.000235756	0.00685658
CEBPA	CXCL1	ChIP-seq	Cytokine-cytokine receptor interaction	2.6219e-06	0.000244503
EFNA2	CXCL1	prediction	Viral protein interaction with cytokine and cytokine receptor	0.000235756	0.00685658
EFNA2	CXCL1	prediction	Cytokine-cytokine receptor interaction	2.6219e-06	0.000244503
REL	CXCL1	prediction;TransFac	Viral protein interaction with cytokine and cytokine receptor	0.000235756	0.00685658
REL	CXCL1	prediction;TransFac	Cytokine-cytokine receptor interaction	2.6219e-06	0.000244503
CEBPA	CXCL10	ChIP-seq	Viral protein interaction with cytokine and cytokine receptor	0.000235756	0.00685658
CEBPA	CXCL10	ChIP-seq	Cytokine-cytokine receptor interaction	2.6219e-06	0.000244503
NKX3-2	CXCL10	prediction	Viral protein interaction with cytokine and cytokine receptor	0.000235756	0.00685658
NKX3-2	CXCL10	prediction	Cytokine-cytokine receptor interaction	2.6219e-06	0.000244503
REL	CXCL10	prediction;TransFac	Viral protein interaction with cytokine and cytokine receptor	0.000235756	0.00685658
REL	CXCL10	prediction;TransFac	Cytokine-cytokine receptor interaction	2.6219e-06	0.000244503
TLX1	CXCL13	prediction	Viral protein interaction with cytokine and cytokine receptor	0.000235756	0.00685658
TLX1	CXCL13	prediction	Cytokine-cytokine receptor interaction	2.6219e-06	0.000244503
NFATC2	CXCL13	prediction	Viral protein interaction with cytokine and cytokine receptor	0.000235756	0.00685658
NFATC2	CXCL13	prediction	Cytokine-cytokine receptor interaction	2.6219e-06	0.000244503
PRRX2	CXCL13	prediction	Viral protein interaction with cytokine and cytokine receptor	0.000235756	0.00685658
PRRX2	CXCL13	prediction	Cytokine-cytokine receptor interaction	2.6219e-06	0.000244503
TWIST1	CXCL13	prediction	Viral protein interaction with cytokine and cytokine receptor	0.000235756	0.00685658
TWIST1	CXCL13	prediction	Cytokine-cytokine receptor interaction	2.6219e-06	0.000244503
GATA3	CXCL17	ChIP-seq	Cytokine-cytokine receptor interaction	2.6219e-06	0.000244503
REL	CXCL5	prediction	Viral protein interaction with cytokine and cytokine receptor	0.000235756	0.00685658
REL	CXCL5	prediction	Cytokine-cytokine receptor interaction	2.6219e-06	0.000244503
REL	CXCL6	prediction	Viral protein interaction with cytokine and cytokine receptor	0.000235756	0.00685658
REL	CXCL6	prediction	Cytokine-cytokine receptor interaction	2.6219e-06	0.000244503
CEBPA	CXCL6	ChIP-seq	Viral protein interaction with cytokine and cytokine receptor	0.000235756	0.00685658
CEBPA	CXCL6	ChIP-seq	Cytokine-cytokine receptor interaction	2.6219e-06	0.000244503
CEBPA	CXCL9	ChIP-seq	Cytokine-cytokine receptor interaction	2.6219e-06	0.000244503
CEBPA	CXCL9	ChIP-seq	Viral protein interaction with cytokine and cytokine receptor	0.000235756	0.00685658
REL	CXCL9	prediction	Cytokine-cytokine receptor interaction	2.6219e-06	0.000244503
REL	CXCL9	prediction	Viral protein interaction with cytokine and cytokine receptor	0.000235756	0.00685658
GTF2I	CXCR5	prediction	Cytokine-cytokine receptor interaction	2.6219e-06	0.000244503
GTF2I	CXCR5	prediction	Viral protein interaction with cytokine and cytokine receptor	0.000235756	0.00685658
CDK8	CXCR5	ChIP-seq	Cytokine-cytokine receptor interaction	2.6219e-06	0.000244503
CDK8	CXCR5	ChIP-seq	Viral protein interaction with cytokine and cytokine receptor	0.000235756	0.00685658
EOMES	CXCR5	ChIP-seq	Cytokine-cytokine receptor interaction	2.6219e-06	0.000244503
EOMES	CXCR5	ChIP-seq	Viral protein interaction with cytokine and cytokine receptor	0.000235756	0.00685658
ELK3	CXCR5	prediction	Cytokine-cytokine receptor interaction	2.6219e-06	0.000244503
ELK3	CXCR5	prediction	Viral protein interaction with cytokine and cytokine receptor	0.000235756	0.00685658
KLF8	CXCR5	prediction	Cytokine-cytokine receptor interaction	2.6219e-06	0.000244503
KLF8	CXCR5	prediction	Viral protein interaction with cytokine and cytokine receptor	0.000235756	0.00685658
REL	CXCR5	prediction	Cytokine-cytokine receptor interaction	2.6219e-06	0.000244503
REL	CXCR5	prediction	Viral protein interaction with cytokine and cytokine receptor	0.000235756	0.00685658
ETV3	CXCR5	prediction	Cytokine-cytokine receptor interaction	2.6219e-06	0.000244503
ETV3	CXCR5	prediction	Viral protein interaction with cytokine and cytokine receptor	0.000235756	0.00685658
MYB	CXCR5	prediction	Cytokine-cytokine receptor interaction	2.6219e-06	0.000244503
MYB	CXCR5	prediction	Viral protein interaction with cytokine and cytokine receptor	0.000235756	0.00685658
TWIST1	CXCR5	prediction	Cytokine-cytokine receptor interaction	2.6219e-06	0.000244503
TWIST1	CXCR5	prediction	Viral protein interaction with cytokine and cytokine receptor	0.000235756	0.00685658
NFATC2	CXCR5	prediction	Cytokine-cytokine receptor interaction	2.6219e-06	0.000244503
NFATC2	CXCR5	prediction	Viral protein interaction with cytokine and cytokine receptor	0.000235756	0.00685658
BACH2	CXCR5	ChIP-seq	Cytokine-cytokine receptor interaction	2.6219e-06	0.000244503
BACH2	CXCR5	ChIP-seq	Viral protein interaction with cytokine and cytokine receptor	0.000235756	0.00685658
EHF	CXCR5	prediction	Cytokine-cytokine receptor interaction	2.6219e-06	0.000244503
EHF	CXCR5	prediction	Viral protein interaction with cytokine and cytokine receptor	0.000235756	0.00685658
GTF2I	CXXC4	prediction	Wnt signaling pathway	0.00278344	0.0346208
MYCN	CXXC4	prediction	Wnt signaling pathway	0.00278344	0.0346208
FOXA3	CXXC4	prediction	Wnt signaling pathway	0.00278344	0.0346208
FOXJ1	CXXC4	prediction	Wnt signaling pathway	0.00278344	0.0346208
SOX15	CXXC4	prediction	Wnt signaling pathway	0.00278344	0.0346208
SOX5	CXXC4	prediction	Wnt signaling pathway	0.00278344	0.0346208
SOX10	CXXC4	prediction	Wnt signaling pathway	0.00278344	0.0346208
FOXL1	CXXC4	prediction	Wnt signaling pathway	0.00278344	0.0346208
PDX1	CXXC4	prediction	Wnt signaling pathway	0.00278344	0.0346208
MSX1	CXXC4	prediction	Wnt signaling pathway	0.00278344	0.0346208
EN1	CXXC4	prediction	Wnt signaling pathway	0.00278344	0.0346208
KLF8	CXXC4	prediction	Wnt signaling pathway	0.00278344	0.0346208
FOXH1	CXXC4	ChIP-seq	Wnt signaling pathway	0.00278344	0.0346208
HNF4G	CXXC4	prediction	Wnt signaling pathway	0.00278344	0.0346208
EOMES	CXXC4	ChIP-seq	Wnt signaling pathway	0.00278344	0.0346208
BATF	CXXC4	prediction	Wnt signaling pathway	0.00278344	0.0346208
NR5A1	CXXC4	prediction	Wnt signaling pathway	0.00278344	0.0346208
TWIST1	CXXC4	prediction	Wnt signaling pathway	0.00278344	0.0346208
DLX1	CXXC4	prediction	Wnt signaling pathway	0.00278344	0.0346208
MYB	CXXC4	prediction	Wnt signaling pathway	0.00278344	0.0346208
NFATC2	CXXC4	prediction	Wnt signaling pathway	0.00278344	0.0346208
CEBPA	CYSLTR2	ChIP-seq	Neuroactive ligand-receptor interaction	0.000287195	0.00771009
CEBPA	CYSLTR2	ChIP-seq	Calcium signaling pathway	2.7553e-05	0.001202
EOMES	CYSLTR2	ChIP-seq	Neuroactive ligand-receptor interaction	0.000287195	0.00771009
EOMES	CYSLTR2	ChIP-seq	Calcium signaling pathway	2.7553e-05	0.001202
NKX3-2	CYSLTR2	prediction	Neuroactive ligand-receptor interaction	0.000287195	0.00771009
NKX3-2	CYSLTR2	prediction	Calcium signaling pathway	2.7553e-05	0.001202
EHF	CYSLTR2	prediction	Neuroactive ligand-receptor interaction	0.000287195	0.00771009
EHF	CYSLTR2	prediction	Calcium signaling pathway	2.7553e-05	0.001202
ELK3	CYSLTR2	prediction	Neuroactive ligand-receptor interaction	0.000287195	0.00771009
ELK3	CYSLTR2	prediction	Calcium signaling pathway	2.7553e-05	0.001202
PGR	DAAM1	ChIP-seq	Wnt signaling pathway	0.00278344	0.0346208
EHF	DAAM1	prediction	Wnt signaling pathway	0.00278344	0.0346208
BACH2	DAAM1	ChIP-seq	Wnt signaling pathway	0.00278344	0.0346208
TWIST1	DAAM1	prediction	Wnt signaling pathway	0.00278344	0.0346208
NFATC2	DAAM1	prediction	Wnt signaling pathway	0.00278344	0.0346208
FOXJ1	DAAM1	prediction	Wnt signaling pathway	0.00278344	0.0346208
ELF1	DAAM1	ChIP-seq	Wnt signaling pathway	0.00278344	0.0346208
SOX15	DAAM1	prediction	Wnt signaling pathway	0.00278344	0.0346208
SOX5	DAAM1	prediction	Wnt signaling pathway	0.00278344	0.0346208
PRRX2	DAAM1	prediction	Wnt signaling pathway	0.00278344	0.0346208
EFNA2	DAAM1	prediction	Wnt signaling pathway	0.00278344	0.0346208
GTF2I	DAAM1	prediction	Wnt signaling pathway	0.00278344	0.0346208
ESR1	DAAM1	ChIP-seq	Wnt signaling pathway	0.00278344	0.0346208
FOSL1	DAAM1	ChIP-seq	Wnt signaling pathway	0.00278344	0.0346208
RUNX1T1	DAAM1	ChIP-seq	Wnt signaling pathway	0.00278344	0.0346208
CDK8	DAAM1	ChIP-seq	Wnt signaling pathway	0.00278344	0.0346208
HOXA10	DAAM1	prediction	Wnt signaling pathway	0.00278344	0.0346208
MYBL2	DAAM1	ChIP-seq	Wnt signaling pathway	0.00278344	0.0346208
PDX1	DAAM1	prediction	Wnt signaling pathway	0.00278344	0.0346208
GATA3	DAAM1	ChIP-seq	Wnt signaling pathway	0.00278344	0.0346208
CEBPA	DAAM1	ChIP-seq	Wnt signaling pathway	0.00278344	0.0346208
NR5A1	DAAM1	prediction	Wnt signaling pathway	0.00278344	0.0346208
FOXA3	DAAM1	prediction	Wnt signaling pathway	0.00278344	0.0346208
MYB	DAAM1	prediction	Wnt signaling pathway	0.00278344	0.0346208
OVOL1	DAAM1	prediction	Wnt signaling pathway	0.00278344	0.0346208
CEBPA	DAAM1	prediction	Wnt signaling pathway	0.00278344	0.0346208
AR	DAAM1	ChIP-seq	Wnt signaling pathway	0.00278344	0.0346208
EN1	DAAM1	prediction	Wnt signaling pathway	0.00278344	0.0346208
REL	DAAM1	prediction	Wnt signaling pathway	0.00278344	0.0346208
EOMES	DAAM1	ChIP-seq	Wnt signaling pathway	0.00278344	0.0346208
COL11A2	DAAM1	prediction	Wnt signaling pathway	0.00278344	0.0346208
E2F2	DAAM1	prediction	Wnt signaling pathway	0.00278344	0.0346208
SOX10	DAAM1	prediction	Wnt signaling pathway	0.00278344	0.0346208
MYB	DKK1	prediction	Wnt signaling pathway	0.00278344	0.0346208
NR1I3	DKK1	prediction	Wnt signaling pathway	0.00278344	0.0346208
GTF2I	DKK1	prediction	Wnt signaling pathway	0.00278344	0.0346208
CDK8	DKK1	ChIP-seq	Wnt signaling pathway	0.00278344	0.0346208
COL11A2	DKK1	prediction	Wnt signaling pathway	0.00278344	0.0346208
TWIST1	DKK1	prediction	Wnt signaling pathway	0.00278344	0.0346208
SPDEF	DKK1	ChIP-seq	Wnt signaling pathway	0.00278344	0.0346208
MSX1	DKK1	prediction	Wnt signaling pathway	0.00278344	0.0346208
PGR	DKK1	ChIP-seq	Wnt signaling pathway	0.00278344	0.0346208
NKX3-2	DKK1	prediction	Wnt signaling pathway	0.00278344	0.0346208
PDX1	DKK1	prediction	Wnt signaling pathway	0.00278344	0.0346208
ETV4	DKK1	ChIP-seq	Wnt signaling pathway	0.00278344	0.0346208
CLOCK	DRD4	prediction	Neuroactive ligand-receptor interaction	0.000287195	0.00771009
ATF2	DRD4	prediction	Neuroactive ligand-receptor interaction	0.000287195	0.00771009
NR5A1	DRD4	prediction	Neuroactive ligand-receptor interaction	0.000287195	0.00771009
TWIST1	DRD4	prediction	Neuroactive ligand-receptor interaction	0.000287195	0.00771009
EHF	DRD4	prediction	Neuroactive ligand-receptor interaction	0.000287195	0.00771009
MYCN	DRD4	prediction	Neuroactive ligand-receptor interaction	0.000287195	0.00771009
GTF2I	DRD4	prediction	Neuroactive ligand-receptor interaction	0.000287195	0.00771009
PGR	EDN2	ChIP-seq	Neuroactive ligand-receptor interaction	0.000287195	0.00771009
KLF8	EDN2	prediction	Neuroactive ligand-receptor interaction	0.000287195	0.00771009
TWIST1	EDN2	prediction	Neuroactive ligand-receptor interaction	0.000287195	0.00771009
MYCN	EDN2	prediction	Neuroactive ligand-receptor interaction	0.000287195	0.00771009
NFATC2	EDN2	prediction	Neuroactive ligand-receptor interaction	0.000287195	0.00771009
AR	EDN2	ChIP-seq	Neuroactive ligand-receptor interaction	0.000287195	0.00771009
TLX1	EDN2	prediction	Neuroactive ligand-receptor interaction	0.000287195	0.00771009
[truncated: 1,937 more rows]

[truncated: 42 more sheets: Fig. 5a, Fig. 5b, Fig. 5c, Fig. 6, Fig. 7a, Fig. 7b, Fig. 7c WB, Fig. 7d, Fig. 7g WB, Fig. 7h, Fig. 8a, Fig. 8b, Fig. 8c WB, Fig. 8d, Fig. 8e WB, Fig. 8f, Fig. 8g, Fig. 8h WB, Supplementary Fig. 1, Supplementary Fig. 2a …]
